# Supplementary material for: A Novel Automated High-Content Analysis Workflow Capturing Cell Population Dynamics from Induced Pluripotent Stem Cell Live Imaging Data
Source: J Biomol Screen. 2016 Jun 2;21(9):887–96. doi: 10.1177/1087057116652064 (PMC5030730; doi:10.1177/1087057116652064)
Supplement: Supplementary material [file Comparison_conventional_pipeline_cells.csv]

ImageNumber	ObjectNumber	AreaShape_Area	AreaShape_Center_X	AreaShape_Center_Y	AreaShape_Compactness	AreaShape_Eccentricity	AreaShape_EulerNumber	AreaShape_Extent	AreaShape_FormFactor	AreaShape_MajorAxisLength	AreaShape_MaxFeretDiameter	AreaShape_MaximumRadius	AreaShape_MeanRadius	AreaShape_MedianRadius	AreaShape_MinFeretDiameter	AreaShape_MinorAxisLength	AreaShape_Orientation	AreaShape_Perimeter	AreaShape_Solidity	Location_Center_X	Location_Center_Y	Number_Object_Number
1	1	321	130.0	144.0	1.1865136278233781	0.79394609641455227	1.0	0.6497975708502024	0.65306771545492581	26.655562505699724	25.179356624028344	7.6157731058639087	3.1532718986531707	2.8284271247461903	16.734958127506975	16.206266254468812	-16.687663455368025	78.592000000000027	0.84920634920634908	126.9221183800623	145.4018691588785	1
3	1	91	718.0	160.0	1.0317960953816681	0.48588312795327099	1.0	0.68939393939393945	0.85254969954753212	11.714383350018586	11.704699910719626	5.0	2.0643561343930972	2.0	9.3914855054991175	10.238649736342179	31.160664170289536	36.624000000000009	0.914572864321608	718.71428571428567	160.08791208791209	1
3	2	10	19.0	184.0	5.1836278784231586	0.99996620484831944	1.0	1.0	0.25963575649502424	11.555402479843368	9.0	1.0	1.0	1.0	0.0	0.095000000000000001	90.0	22.0	1.0	19.0	183.5	2
4	1	41	43.0	129.0	2.7079661694470833	0.92251199496538616	1.0	0.26797385620915032	0.21854641801246533	15.761901327131557	17.088007490635061	2.0	1.1623622987681068	1.0	6.1714023444069603	6.0835961087066801	-64.896818755174735	48.554000000000009	0.53594771241830064	43.365853658536587	129.02439024390245	1
4	2	48	34.0	140.0	3.2415854753186344	0.86070616131865962	1.0	0.21719457013574661	0.13617669091612858	17.808286644564873	18.357559750685819	2.0	1.067555014314985	1.0	8.0498447189992426	9.0662353523625576	64.016083395114919	66.554000000000016	0.40851063829787232	36.416666666666664	141.75	2
6	1	257	45.0	135.0	2.1123483545367918	0.89452660260336492	1.0	0.23028673835125449	0.14358564972863525	33.97352273548487	40.8166632639171	6.0	2.1446827172517371	2.0	17.677669529663689	15.186664651866927	-48.52717648862366	149.97399999999996	0.47026532479414457	45.252918287937746	136.11673151750972	1
7	1	44	83.0	72.0	16.921465388930827	0.99295751734574322	1.0	0.15277777777777779	0.081130900881871637	43.236917195687283	35.510561809129406	1.0	1.0	1.0	4.5184186816352394	5.1223191575498301	-82.394903292517284	82.554000000000016	0.34108527131782945	81.272727272727266	77.13636363636364	1
8	1	461	653.0	104.0	6.0173804191279343	0.93538631629025748	1.0	0.10554029304029304	0.043159432150867427	79.154981760326038	91.809585556193426	5.0	1.7255943004080847	1.0	34.435446853496764	27.991381730520686	-52.868758861621934	366.36799999999903	0.23966727319989603	650.29284164859007	109.52277657266811	1
9	1	9	716.0	52.0	4.654211338651546	0.99995825553926831	1.0	1.0	0.28274333882308139	10.397135700911729	8.0	1.0	1.0	1.0	0.0	0.095000000000000001	90.0	20.0	1.0	716.0	56.0	1
9	2	276	658.0	90.0	3.8865068623608923	0.76660480653856533	1.0	0.1402439024390244	0.054237148681589117	43.978782727784619	56.859475903318	5.0	1.6265242807180933	1.0	26.724632992497597	28.239620904850081	-38.229873664297003	252.87799999999945	0.26809130645944634	661.4021739130435	94.025362318840578	2
10	1	5617	531.0	105.0	2.8819352018361597	0.73048256226259978	1.0	0.23339981716945069	0.029776732882816983	167.35349454709186	191.5097908724251	18.384776310850235	5.1430294735660613	4.0	118.47362575695909	114.29094764183327	5.9204163555411995	1539.6379999999951	0.32868135404780713	569.27256542638418	111.47374043083497	1
11	1	70	697.0	67.0	8.2747535479858954	0.95884769397931913	1.0	0.15384615384615385	0.078533957454088116	36.965985848391206	34.23448553724738	2.0	1.0665264892784625	1.0	10.688735032910751	10.495417422764117	84.069784311927776	105.83400000000003	0.28225806451612906	696.62857142857138	64.400000000000006	1
11	2	8	50.0	470.0	4.1233403578366037	0.999947113553879	1.0	1.0	0.31028075591010301	9.2372385114369013	7.0	1.0	1.0	1.0	0.0	0.095000000000000001	90.0	18.0	1.0	50.0	471.5	2
12	1	0	0.0	0.0			0.0	0.0			0.0	0.0			0.0			0.0				1
12	2	817	699.0	63.0	1.5620325849541743	0.37674705372283873	1.0	0.29346264367816094	0.10665891015145235	41.815096165812122	59.481089431852205	10.63014581273465	3.5481948347302592	3.0	45.485416090468789	38.733999970176214	-28.227147108620244	310.25399999999962	0.45001377031120904	695.73439412484697	63.198286413708693	2
13	1	28	724.0	40.0	1.846429865917252	0.77129633174996159	1.0	0.3888888888888889	0.36689481875355801	9.7661053454124307	8.9442719099991592	2.0	1.1663162231961566	1.0	5.2668516238258754	6.2158937376771348	18.11743595289645	30.968000000000011	0.5957446808510638	724.03571428571433	40.857142857142854	1
14	1	11	756.0	477.0	4.5223828131315136	0.98670334964943474	1.0	0.61111111111111116	0.35777687156710114	11.188893431665166	8.0622577482985491	1.0	1.0	1.0	1.0	1.8185480216851682	2.2619340880889069	19.655999999999999	0.6470588235294118	759.09090909090912	476.72727272727275	1
15	1	26	33.0	170.0	3.7010592561009448	0.96367563808275025	1.0	0.26530612244897961	0.22871335855207778	15.198115891406108	14.317821063276353	1.0	1.0	1.0	4.0249223594996213	4.0590427466644909	-63.681452712815414	37.796000000000006	0.55319148936170215	32.07692307692308	168.42307692307693	1
21	1	182	107.0	26.0	8.8448126778715146	0.96941371205471405	1.0	0.12448700410396717	0.080331586376451644	62.1358020634773	49.929950931279713	4.0	1.4109444448393602	1.0	16.493737114272914	15.2501380023651	-47.917043205524045	168.73199999999994	0.27430293896006025	98.390109890109883	36.780219780219781	1
23	1	0	0.0	0.0			0.0	0.0			0.0	0.0			0.0			0.0				1
23	2	59	741.0	101.0	4.648931191986569	0.8004995841715804	0.0	0.17101449275362318	0.076224862611233068	22.724016452229673	22.561028345356956	1.0	1.0	1.0	13.612863169374849	13.619259982886144	-4.9546931616399581	98.624000000000024	0.27895981087470451	734.45762711864404	96.813559322033896	2
23	3	51	58.0	107.0	7.7467562022843497	0.92480359404582113	1.0	0.12	0.068158992726576204	29.686120411324165	25.612496949731394	1.0	1.0	1.0	12.2412767979893	11.293932740784635	-70.014679034923049	96.968000000000018	0.23720930232558141	59.901960784313722	116.41176470588235	3
23	4	19	97.0	515.0	6.5149458965827716	0.97343887646808691	1.0	0.22619047619047619	0.20280161002984801	17.373994408675237	13.928388277184119	1.0	1.0	1.0	3.2308117137798216	3.9777248453849992	72.331665060968518	34.311999999999998	0.53521126760563376	96.78947368421052	516.21052631578948	4
24	1	111	24.0	206.0	6.213752997187048	0.95375223825317301	1.0	0.18048780487804877	0.09499161734653673	40.148023905683345	40.01249804748511	3.6055512754639891	1.3391835688147047	1.0	14.0	12.068249434265589	82.18752991521896	121.17800000000003	0.30452674897119336	21.504504504504503	201.57657657657657	1
24	2	125	94.0	500.0	5.7579954615098945	0.9723303048788523	1.0	0.15984654731457801	0.13303456334989594	41.695921324341604	36.249137920783717	3.0	1.3838872197627343	1.0	10.545719143927672	9.7405972201796942	58.936702275343251	108.66200000000003	0.37878787878787878	89.744	494.47199999999998	2
25	1	0	0.0	0.0			0.0	0.0			0.0	0.0			0.0			0.0				1
25	2	320	136.0	492.0	1.7076991266761303	0.84076581864778233	1.0	0.3686635944700461	0.34537011388421346	32.835643463898286	31.32091952673165	7.6157731058639087	2.6753627975766512	2.2360679774997898	18.373855741837442	17.777183352816749	-37.786790775305946	107.90400000000004	0.64908722109533468	139.37187499999999	488.734375	2
25	3	23	762.0	510.0	1.3777873263380567	0.87758797225046048	1.0	0.57499999999999996	0.66180226678087661	8.1942236737279579	7.6157731058639087	2.0	1.1770029483419773	1.0	3.1304951684997055	3.9284389448371533	-67.5	20.898000000000003	0.86792452830188682	762.0	510.0	3
26	1	9	18.0	166.0	4.654211338651546	0.99995825553926831	1.0	1.0	0.28274333882308139	10.397135700911729	8.0	1.0	1.0	1.0	0.0	0.095000000000000001	90.0	20.0	1.0	18.0	167.0	1
26	2	421	134.0	490.0	1.1860150102283951	0.68057464486992381	1.0	0.53974358974358971	0.42353381145686397	28.798906956040579	31.384709652950431	8.5440037453175304	3.3652615089850753	3.0	23.211917272131483	21.1003471903764	-64.745994089007311	111.76400000000002	0.72336769759450181	134.00475059382424	487.44655581947745	2
27	1	10	69.0	26.0	1.8912387774610555	0.70605249336438669	1.0	0.40000000000000002	0.48660672928523163	5.7573498294246317	4.4721359549995796	1.0	1.0	1.0	3.3282011773513749	4.0771219731714456	50.378983544195016	16.07	0.7407407407407407	70.700000000000003	28.0	1
27	2	10	749.0	88.0	5.1836278784231586	0.99996620484831944	1.0	1.0	0.25963575649502424	11.555402479843368	9.0	1.0	1.0	1.0	0.0	0.095000000000000001	90.0	22.0	1.0	749.0	87.5	2
27	3	11	764.0	100.0	3.2761311819553969	0.97491405867937075	1.0	0.45833333333333331	0.32397395622542385	9.437782542114487	7.0710678118654755	1.4142135623730951	1.0376557783975542	1.0	1.9727878476642875	2.1006769407348438	87.279833984497259	20.655999999999999	0.84615384615384615	763.90909090909088	101.72727272727273	3
27	4	11	19.0	171.0	3.6443418911665222	0.9590457800735851	1.0	0.34375	0.25589132052656677	9.8094956593186815	7.2801098892805181	1.0	1.0	1.0	2.6098507150250914	2.7785505410865925	-6.0111383430917602	23.242000000000001	0.6875	20.636363636363637	172.18181818181819	4
27	5	497	150.0	448.0	1.1783139880004594	0.77123340737836266	1.0	0.5220588235294118	0.48845592098959884	32.606096286328231	34.885527085024819	9.0553851381374173	3.7237263187136973	3.1622776601683795	23.003597919485973	20.755490725519433	-66.34024394977061	113.07600000000004	0.80485829959514166	150.59557344064388	449.00201207243458	5
27	6	99	29.0	496.0	6.3607295940988582	0.93624737327446861	1.0	0.11379310344827587	0.11006049508078378	37.800134095917421	40.311288741492746	3.0	1.2499319372042674	1.0	13.186960228445795	13.280756158517461	41.631090393336699	106.31800000000004	0.32038834951456313	30.90909090909091	493.88888888888891	6
27	7	33	68.0	528.0	6.7445851464996966	0.98478639204755614	1.0	0.18333333333333332	0.11925895718903366	23.504980840192083	20.615528128088304	1.0	1.0	1.0	4.4271887242357311	4.0844435541509734	-22.170523722027486	58.968000000000011	0.41509433962264153	71.181818181818187	526.57575757575762	7
28	1	246	69.0	85.0	1.3076374826325017	0.64828281374297048	1.0	0.40999999999999998	0.2937094895136711	22.820403007677104	26.832815729997478	7.0	2.6123911254403245	2.2360679774997898	19.032159018962535	17.375446359161412	47.986364610914073	102.59200000000004	0.60665844636251554	69.715447154471548	85.569105691056905	1
28	2	49	752.0	133.0	6.6152116147107609	0.94390025084691254	1.0	0.14327485380116958	0.10915246524662207	27.32691257161553	24.758836806279895	1.4142135623730951	1.0084533380076142	1.0	8.3205029433784361	9.0241855181992072	-40.253645883847462	75.108000000000018	0.28405797101449276	749.0408163265306	135.79591836734693	2
28	3	41	750.0	145.0	1.2839683386241831	0.66338628751832218	1.0	0.51249999999999996	0.4438635206739332	9.3534630513929358	10.295630140987001	3.0	1.4205522118809581	1.0	7.0	6.9989823017299981	16.208255163310646	34.07	0.7068965517241379	750.14634146341461	145.1219512195122	3
28	4	43	31.0	168.0	8.512294793886598	0.98412931584826124	1.0	0.11375661375661375	0.099497933204517303	30.093627833578328	26.248809496813376	1.0	1.0	1.0	6.165812304904386	5.3401979666943822	49.345351134846226	73.694000000000017	0.4195121951219512	38.418604651162788	175.18604651162789	4
28	5	577	145.0	472.0	1.2140196521530822	0.80847533724414145	1.0	0.56903353057199213	0.56708061652112363	36.42003940909111	39.560080889704963	10.198039027185569	3.8631042969110325	3.6055512754639891	22.070741878306301	21.434287902653757	-75.658943134161518	113.07600000000005	0.85927029039463887	146.05025996533794	469.72097053726168	5
28	6	55	59.0	508.0	2.1207426242523026	0.9496744155440402	1.0	0.53921568627450978	0.3340836730309224	16.518784200707895	16.124515496597098	2.2360679774997898	1.3541583393567103	1.0	5.0	5.1743230498049897	4.1930144898002313	45.484000000000009	0.69620253164556967	54.418181818181822	507.54545454545456	6
29	1	525	155.0	469.0	1.1614447781611466	0.80189852967122266	1.0	0.59389140271493213	0.5754199160972765	33.854427939225403	35.468295701936398	10.0	3.9282914432163794	3.6055512754639891	22.070741878306301	20.226674917309946	-68.317307707301595	107.07600000000004	0.85504885993485347	155.68571428571428	468.72761904761904	1
30	1	405	27.0	163.0	4.9881984712302394	0.91806091239745469	1.0	0.18325791855203619	0.036814034126023659	66.624303848772257	64.132674979295857	6.324555320336759	1.818644447754338	1.0	31.004655787623932	26.412495955652588	9.4838824693096715	371.81399999999917	0.24907749077490776	35.224691358024693	168.45185185185184	1
30	2	559	158.0	468.0	1.375462757852475	0.86422827637941535	1.0	0.41315594974131559	0.30790356364947624	39.543207579161688	43.416586692184822	9.2195444572928871	3.5841221758689654	3.1622776601683795	23.788929692883997	19.894182871967484	-63.262687564649198	151.04399999999995	0.77477477477477474	159.10017889087658	467.37745974955277	2
31	1	8	33.0	103.0	4.1233403578366037	0.999947113553879	1.0	1.0	0.31028075591010301	9.2372385114369013	7.0	1.0	1.0	1.0	0.0	0.095000000000000001	90.0	18.0	1.0	33.0	103.5	1
31	2	178	40.0	126.0	1.1038671703979559	0.68216802980906888	1.0	0.52046783625730997	0.57987552358894934	18.118546258716304	18.973665961010276	5.8309518948453007	2.5433093665267115	2.2360679774997898	13.035454611292884	13.248198498330922	-52.924999214731521	62.108000000000018	0.85576923076923073	40.90449438202247	125.73033707865169	2
31	3	530	37.0	157.0	5.6565308749903531	0.81625801861415304	1.0	0.12619047619047619	0.026770330970518449	75.580430684653891	79.120161779409926	6.7082039324993694	1.7325179212297979	1.0	48.210780022157159	43.661870011357848	70.203198900247443	498.78799999999853	0.21527213647441104	38.930188679245283	170.28490566037735	3
31	4	19	16.0	146.0	3.0229642096067395	0.71089648533030203	1.0	0.39583333333333331	0.181076931125947	9.9758097277966709	7.6157731058639087	1.0	1.0	1.0	5.0	7.0159536281554917	-80.637921652429156	36.312000000000012	0.49350649350649339	17.473684210526315	143.94736842105263	4
31	5	53	14.0	167.0	6.3097315403668164	0.84873589737044686	1.0	0.15362318840579711	0.079812080192363091	25.845926998727951	22.561028345356956	1.0	1.0	1.0	13.307692307692308	13.667764527503989	-56.486129945265773	91.350000000000023	0.24708624708624713	16.113207547169811	159.32075471698113	5
31	6	543	162.0	472.0	1.2585752993970718	0.80096179619182872	1.0	0.43790322580645163	0.42370059235019125	35.814322660777826	44.944410108488462	10.63014581273465	3.9912308692718033	3.6055512754639891	22.365955268134194	21.442588636471324	-61.936386799291114	126.90400000000004	0.80743494423791817	162.81215469613261	471.19705340699818	6
31	7	14	33.0	484.0	3.9315703981149239	0.96164816792487928	1.0	0.34999999999999998	0.24759846062294083	11.501227132174812	9.0	1.0	1.0	1.0	3.0	3.1546254034177457	80.008446739050015	26.656000000000002	0.69999999999999996	33.571428571428569	489.35714285714283	7
31	8	1544	113.0	500.0	1.6322513663760503	0.79559198045997204	1.0	0.37168993740972556	0.11109107337428549	68.457190557709183	73.355299740373226	11.661903789690601	4.1591723510419225	3.6055512754639891	56.265687467646714	41.47361251324493	83.237664470192684	417.9159999999992	0.50113599480688087	113.6619170984456	516.73121761658035	8
32	1	48	36.0	159.0	5.8181618720372166	0.85818152236505285	1.0	0.14860681114551083	0.11871776703018935	23.77865370671298	18.973665961010276	2.0	1.0294627825494393	1.0	13.007491780004198	12.206685079289155	-63.286230743719635	71.280000000000015	0.2711864406779661	33.833333333333336	165.0625	1
32	2	0	0.0	0.0			0.0	0.0			0.0	0.0			0.0			0.0				2
32	3	471	165.0	469.0	1.1173808796155813	0.70009726148234375	1.0	0.56610576923076927	0.55079704786969863	29.826222481794321	31.32091952673165	9.4339811320566032	3.7540172332211279	3.1622776601683795	20.972286362059467	21.297339434844659	-57.757933677593542	103.66200000000003	0.84408602150537648	166.18046709129513	467.88535031847135	3
33	1	0	0.0	0.0			0.0	0.0			0.0	0.0			0.0			0.0				1
33	2	7	733.0	56.0	3.5903916041026207	0.99993079345297775	1.0	1.0	0.34361169648638362	8.0750000000000011	6.0	1.0	1.0	1.0	0.0	0.095000000000000001	90.0	16.0	1.0	733.0	56.0	2
33	3	0	0.0	0.0			0.0	0.0			0.0	0.0			0.0			0.0				3
33	4	23	18.0	449.0	4.6208549460543207	0.98705817092209758	1.0	0.22115384615384615	0.22864450258281196	16.310247343791659	13.892443989449804	1.0	1.0	1.0	2.2360679774997898	2.6155538607442432	-65.016364618474441	35.554000000000009	0.63013698630136983	15.826086956521738	454.52173913043481	4
33	5	560	169.0	467.0	1.0668665182122001	0.63460087725808767	1.0	0.61002178649237471	0.62137157432516099	30.890587291414892	34.481879299133332	10.770329614269007	4.1496953573345063	3.6055512754639891	23.70551031959015	23.873482701054421	-57.328148763514292	106.42000000000003	0.87981146897093465	168.30357142857142	466.70714285714286	5
34	1	81	37.0	153.0	6.1496454070879576	0.95502536848840924	1.0	0.14438502673796791	0.083377512805113768	34.173636441303934	34.928498393145958	2.0	1.0945290648085477	1.0	8.8752741818649579	10.133307000547129	19.391443056596028	110.49000000000004	0.3476394849785408	43.333333333333336	155.40740740740742	1
34	2	487	168.0	470.0	1.2424974645750584	0.82820153552986542	1.0	0.44884792626728109	0.40695404417243974	34.270125697712409	36.400549446402593	9.2195444572928871	3.6559719892079605	3.1622776601683795	20.751301039823041	19.206019742275053	-59.953026652381553	122.63000000000004	0.78044871794871795	169.60164271047228	468.12525667351127	2
35	1	482	169.0	471.0	1.3197737994733021	0.86084430140198864	1.0	0.40538267451640031	0.36045068915493939	35.894841399770179	41.484937025383083	8.9442719099991592	3.5546846314864111	3.1622776601683795	17.888543819998318	18.265751930067154	-59.398661090562769	129.63000000000005	0.78373983739837394	170.63692946058092	468.72614107883817	1
35	2	229	716.0	511.0	2.9402990205600821	0.96999833138226932	1.0	0.40602836879432624	0.17421694582843245	40.246820957365429	46.173585522460783	5.0	1.8812706979677631	1.4142135623730951	9.7580735803743561	9.7844679668453693	86.830877017990701	128.52200000000002	0.62059620596205967	715.4061135371179	507.48908296943233	2
36	1	0	0.0	0.0			0.0	0.0			0.0	0.0			0.0			0.0				1
36	2	0	0.0	0.0			0.0	0.0			0.0	0.0			0.0			0.0				2
36	3	1244	169.0	479.0	5.6084508207962456	0.9558501154439244	1.0	0.15928297055057619	0.048354954112027747	127.67756726136184	110.64357188738983	9.4339811320566032	2.8731882583421209	2.2360679774997898	66.817230175071714	37.518647161792458	-5.858815333597021	568.58399999999858	0.24261335933690883	136.65836012861737	481.89951768488748	3
36	4	165	715.0	500.0	1.0259406385537253	0.26526102522944589	1.0	0.6470588235294118	0.68023396642214584	15.005692570717299	16.763054614240211	6.4031242374328485	2.5954947606215333	2.2360679774997898	13.416407864998739	14.468138207698031	-30.89877812440189	55.210000000000015	0.86842105263157898	715.23030303030305	499.41818181818184	4
37	1	9	82.0	26.0	4.654211338651546	0.99995825553926831	1.0	1.0	0.28274333882308139	10.397135700911729	8.0	1.0	1.0	1.0	0.0	0.095000000000000001	90.0	20.0	1.0	82.0	24.0	1
37	2	1654	167.0	472.0	3.7414033243737967	0.93492702823977225	1.0	0.19011494252873562	0.054807222102087008	118.12350179086756	116.50321883965266	11.045361017187261	3.5940360492591528	3.0	73.599092594626256	41.914947747470237	-7.0254013828911974	615.81999999999857	0.28022024565861925	140.76723095525998	471.12091898428054	2
38	1	983	171.0	465.0	1.4186819807140212	0.79224983455474618	1.0	0.48759920634920634	0.37502306643122224	50.853899256512378	50.24937810560445	11.180339887498949	4.1737925832912621	4.0	35.851107190607834	31.030889298973438	30.349839575157745	181.48999999999981	0.73715785526809141	163.52594099694812	462.88301119023396	1
38	2	41	116.0	544.0	3.3098377238064169	0.96472618704684943	1.0	0.40196078431372551	0.21854641801246533	18.044072147248887	16.278820596099706	2.0	1.0790887972468119	1.0	5.0	4.750198690391688	-87.125837106263333	48.554000000000009	0.51572327044025157	115.39024390243902	547.60975609756099	2
39	1	1000	171.0	466.0	1.8766324073739042	0.82775861528548023	1.0	0.37537537537537535	0.19120646038370476	60.249559963144172	79.624116949577527	11.0	3.896748174324201	3.6055512754639891	35.0	33.805086639652778	-1.1909131988082704	256.36199999999945	0.4996252810392206	161.84	465.726	1
40	1	924	172.0	462.0	1.4110983526622831	0.74490143203136272	1.0	0.48966613672496023	0.43994626037611639	47.922521996290428	50.0	10.295630140987001	3.9906453672470779	3.6055512754639891	33.282011773513744	31.972686199795302	30.341451867670656	162.45799999999988	0.78705281090289603	163.81709956709958	461.41125541125541	1
40	2	174	97.0	470.0	29.874971625236615	0.99735575903983154	1.0	0.11485148514851486	0.037860514398854177	114.56495948994875	100.04498987955368	2.2360679774997898	1.0998747333404069	1.0	10.406648958307207	8.3258778133066347	84.385151737196239	240.31799999999978	0.25663716814159293	96.672413793103445	480.12068965517244	2
41	1	11	51.0	74.0	3.3988680850257711	0.97574602722652515	1.0	0.34375	0.30634566572329219	9.6180901779227224	7.6157731058639087	1.0	1.0	1.0	1.7888543819998317	2.1054544304387481	65.961272300287803	21.242000000000004	0.81481481481481477	49.545454545454547	70.454545454545453	1
41	2	1020	173.0	464.0	1.7048386317232278	0.7178863210472789	1.0	0.36956521739130432	0.25039030195549322	54.585661544275901	59.135437767890075	9.4339811320566032	3.589840919443184	3.1622776601683795	43.874240267301587	38.000373133561276	28.053829290495131	226.25399999999962	0.58536585365853655	163.0392156862745	457.70784313725488	2
41	3	8	17.0	468.0	4.1233403578366037	0.999947113553879	1.0	1.0	0.31028075591010301	9.2372385114369013	7.0	1.0	1.0	1.0	0.0	0.095000000000000001	90.0	18.0	1.0	17.0	471.5	3
41	4	7	746.0	509.0	3.5903916041026207	0.99993079345297775	1.0	1.0	0.34361169648638362	8.0750000000000011	6.0	1.0	1.0	1.0	0.0	0.095000000000000001	0.0	16.0	1.0	744.0	509.0	4
42	1	8	732.0	104.0	4.1233403578366037	0.999947113553879	1.0	1.0	0.31028075591010301	9.2372385114369013	7.0	1.0	1.0	1.0	0.0	0.095000000000000001	90.0	18.0	1.0	732.0	103.5	1
42	2	194	24.0	432.0	2.146755381541702	0.86129515032594084	1.0	0.33680555555555558	0.1647030686864423	29.074299394838274	35.128336140500593	6.0	2.172474671792811	1.7071067811865475	14.952229178041875	14.772796121530593	-84.916363099791539	121.66200000000003	0.48989898989898989	23.123711340206185	433.89690721649487	2
42	3	913	172.0	470.0	3.1082926014671739	0.87080162451843812	1.0	0.26463768115942027	0.073283400740021043	76.211572289780506	75.802374632988901	11.045361017187261	3.4165638173774742	2.8284271247461903	42.854080262233502	37.468242046110419	6.0217322348668825	395.67399999999924	0.34668691854945888	161.53669222343922	464.08324205914568	3
42	4	233	710.0	496.0	1.9699091570389822	0.81004076079250864	1.0	0.31700680272108844	0.17176928276497225	29.53000071562678	35.171010790137949	6.324555320336759	2.188526224722509	2.0	18.171929943487946	17.315611998635621	2.2521855143183593	130.56000000000003	0.47261663286004058	713.3948497854077	497.75536480686696	4
43	1	0	0.0	0.0			0.0	0.0			0.0	0.0			0.0			0.0				1
43	2	0	0.0	0.0			0.0	0.0			0.0	0.0			0.0			0.0				2
43	3	18	51.0	83.0	2.1040913760153863	0.92428208230016984	1.0	0.40000000000000002	0.40771156220312915	9.266416221620803	8.5440037453175304	1.4142135623730951	1.0460237291525663	1.0	3.3339742973491284	3.5370850497613815	-68.3678522944642	23.554000000000006	0.70588235294117652	50.166666666666664	83.0	3
43	4	11	49.0	103.0	5.7119866428905333	0.99997207699361113	1.0	1.0	0.23998277214922029	12.712487864071836	10.0	1.0	1.0	1.0	0.0	0.095000000000000001	90.0	24.0	1.0	49.0	103.0	4
43	5	1423	169.0	469.0	1.6852812587020236	0.86613922291890044	1.0	0.43543451652386783	0.34137320901927937	69.840972126361208	76.485292703891773	14.422205101855956	4.9675055058585489	4.1231056256176606	39.290771255885943	34.906713956825911	2.0300629998293007	228.87199999999976	0.70133070478068016	160.21995783555869	468.88756148981025	5
44	1	15	718.0	86.0	4.0398554419495403	0.98338851874848798	1.0	0.234375	0.22954613572394131	12.300361758159525	9.8994949366116654	1.0	1.0	1.0	1.9205531989934397	2.2326773265525852	47.953070556885251	28.655999999999999	0.88235294117647056	716.33333333333337	82.666666666666671	1
44	2	26	735.0	101.0	2.7816036000890056	0.95485556304502817	1.0	0.5	0.32961229608167397	13.089439900814133	12.041594578792296	2.0	1.131315906245119	1.0	3.0	3.888485833720551	-80.847442830422764	31.484000000000002	0.70270270270270274	734.34615384615381	101.84615384615384	2
44	3	1281	86.0	155.0	2.1102597854769778	0.89930568292672719	1.0	0.28644901610017887	0.12639195777474982	75.941660511159611	103.58571330062848	10.295630140987001	3.6451687370732908	3.0	42.0	33.210850930965194	-22.579020502461756	356.87799999999947	0.45889306824288012	95.074941451990625	147.82669789227165	3
44	4	1226	147.0	474.0	2.5477660717350461	0.80908200528467678	1.0	0.29435774309723889	0.1523033774874594	76.810180353591534	86.58521813797087	10.295630140987001	3.2067476364785192	2.8284271247461903	44.714478811505963	45.141017475644219	4.6122765117804816	318.04999999999956	0.51850285472615776	135.9983686786297	464.2699836867863	4
45	1	1191	156.0	478.0	2.0782693073038905	0.5325102494901256	1.0	0.3064848172928461	0.17576291126492041	60.549416144384139	68.007352543677214	10.816653826391969	3.5096011553299453	3.0	47.966751203158331	51.250452056415455	74.653950732973584	291.80799999999954	0.50487494701144553	151.59193954659949	465.61209068010078	1
45	2	8	33.0	489.0	4.1233403578366037	0.999947113553879	1.0	1.0	0.31028075591010301	9.2372385114369013	7.0	1.0	1.0	1.0	0.0	0.095000000000000001	90.0	18.0	1.0	33.0	488.5	2
46	1	14	18.0	167.0	5.7176070379108683	0.98813877255936289	1.0	0.3888888888888889	0.25885457038083903	14.183285452164231	11.180339887498949	1.0	1.0	1.0	1.7650452162436563	2.1780357698171415	-81.635453520851101	26.070000000000007	0.84848484848484851	17.571428571428573	170.07142857142858	1
46	2	1374	155.0	479.0	1.7157877167117379	0.8309314610759867	1.0	0.35230769230769232	0.22174366393541803	67.650646564115689	75.927597090912869	10.198039027185569	4.0377880249455371	3.6055512754639891	47.740464755299307	37.639114278306081	-54.396362235643387	279.04399999999964	0.6052863436123348	163.36535662299855	464.12590975254733	2
47	1	101	724.0	96.0	2.5472641526088671	0.86665727996212671	1.0	0.28857142857142859	0.16504085987002601	22.960286619458621	26.0	3.0	1.439388154467631	1.0	13.0	11.454977866213383	20.934783625025542	87.694000000000017	0.41995841995841998	721.61386138613864	93.940594059405939	1
47	2	609	160.0	475.0	1.1054855126935499	0.58834253600617514	1.0	0.54374999999999996	0.39234727689324533	32.219756506308329	41.725292090050132	11.313708498984761	4.1922892216975907	3.6055512754639891	26.173167563660638	26.053275647330874	-46.772859882987007	139.66200000000003	0.75231624459542923	159.92282430213464	475.88341543513957	2
48	1	15	15.0	175.0	2.5877415042902596	0.94990555325635628	1.0	0.35714285714285715	0.43161017398752816	9.5790762146279924	7.810249675906654	1.0	1.0	1.0	2.5724787771376323	2.9938167163736988	56.168434235958181	20.898000000000003	0.75	17.533333333333335	176.93333333333334	1
48	2	668	163.0	478.0	1.1534526419363991	0.7736289548136287	1.0	0.52187499999999998	0.44250340684861439	37.433577215200025	46.324939287601879	11.313708498984761	4.4307658828312624	4.0	24.513141733508146	23.719370237195992	-48.837345610087219	137.732	0.79240806642941874	165.0119760479042	477.2739520958084	2
48	3	0	0.0	0.0			0.0	0.0			0.0	0.0			0.0			0.0				3
48	4	13	43.0	494.0	5.1306483573419097	0.98790474006231399	1.0	0.59090909090909094	0.28196878683308085	12.953314295467607	10.0	1.0	1.0	1.0	1.0	2.0085668512905501	-1.4695464835712162	24.070000000000004	0.68421052631578949	38.07692307692308	493.38461538461536	4
48	5	407	722.0	527.0	3.9614147248540208	0.97336785132476566	1.0	0.14875730994152048	0.081305795472741707	62.410173115735759	80.062475604992386	7.0	2.1118496475241897	1.4142135623730951	15.811388300841896	14.30745916021549	-28.047142592017575	250.80799999999959	0.47713950762016422	717.59950859950857	529.63390663390669	5
50	1	10	82.0	51.0	5.1836278784231586	0.99996620484831944	1.0	1.0	0.25963575649502424	11.555402479843368	9.0	1.0	1.0	1.0	0.0	0.095000000000000001	90.0	22.0	1.0	82.0	55.5	1
53	1	6	98.0	535.0	3.0543261909900767	0.99990546787604573	1.0	1.0	0.38468481472528077	6.9092222593631325	5.0	1.0	1.0	1.0	0.0	0.095000000000000001	90.0	14.0	1.0	98.0	535.5	1
58	1	1	44.0	140.0	0.0	0.0	1.0	1.0	0.78539816339744828	0.095000000000000001	0.0	1.0	1.0	1.0	0.0	0.095000000000000001	0.0	4.0	1.0	44.0	140.0	1
63	1	8	84.0	82.0	4.1233403578366037	0.999947113553879	1.0	1.0	0.31028075591010301	9.2372385114369013	7.0	1.0	1.0	1.0	0.0	0.095000000000000001	0.0	18.0	1.0	87.5	82.0	1
68	1	105	710.0	47.0	2.0986666642865113	0.87249937013244505	1.0	0.36458333333333331	0.19182843868646141	21.344537983799963	23.769728648009426	3.6055512754639891	1.5800898700621244	1.0	11.0	10.429266470100456	6.7690559110094775	82.936000000000021	0.47191011235955055	712.26666666666665	47.352380952380955	1
68	2	1540	57.0	467.0	4.0119453534252472	0.88754910983203172	1.0	0.2178834182229768	0.13488562791003991	113.75245492310643	110.80162453682708	8.5440037453175304	2.9505911256420796	2.8284271247461903	62.855054480031427	52.407248254330383	-36.739094726710967	378.77599999999921	0.39340911993868949	79.326623376623374	441.63831168831166	2
70	1	86	711.0	51.0	2.1680711472949783	0.84570408700486299	1.0	0.33076923076923076	0.23703786132464832	19.289184090989107	21.023796041628639	3.0	1.377990625647938	1.0	11.907334520564012	10.293714200873394	-73.854539354899629	67.52200000000002	0.48044692737430167	710.8604651162791	51.290697674418603	1
71	1	15	702.0	59.0	3.3882658545383255	0.92500628557835207	1.0	0.41666666666666669	0.26874102214947476	10.722477700180464	8.2462112512353212	1.0	1.0	1.0	2.9698484809834995	4.0740247212309448	-0.75152146064176462	26.484000000000002	0.5357142857142857	706.20000000000005	58.733333333333334	1
73	1	139	731.0	258.0	1.0037771392492953	0.35490121686936316	1.0	0.70918367346938771	0.87443234760577127	13.83277873393097	13.341664064126334	6.324555320336759	2.5468937053492708	2.2360679774997898	12.020815280171307	12.932317484364411	55.184043201211288	44.69400000000001	0.92666666666666664	730.91366906474821	258.24460431654677	1
74	1	150	726.0	255.0	1.0756217506840116	0.42110641549368749	1.0	0.52631578947368418	0.52898061912749539	15.075691714234623	18.248287590894659	6.324555320336759	2.490639523208122	2.2360679774997898	12.998673672393631	13.67382181351028	-73.672297760538243	59.694000000000024	0.81967213114754101	725.70666666666671	254.57333333333332	1
74	2	36	664.0	526.0	5.4928043365040686	0.78573051433079744	1.0	0.16363636363636364	0.11409656402827173	19.147323865940415	19.104973174542799	1.0	1.0	1.0	10.0	11.84394021942148	89.286571417001909	62.968000000000011	0.30379746835443039	665.22222222222217	523.58333333333337	2
75	1	18	691.0	61.0	7.7063828021700242	0.99661829773087218	1.0	0.5625	0.18212152382042937	18.786492492926506	15.033296378372908	1.0	1.0	1.0	1.0	1.5436929159245361	85.834631459925433	35.242000000000004	0.75	690.44444444444446	58.944444444444443	1
75	2	10	34.0	90.0	5.1836278784231586	0.99996620484831944	1.0	1.0	0.25963575649502424	11.555402479843368	9.0	1.0	1.0	1.0	0.0	0.095000000000000001	90.0	22.0	1.0	34.0	87.5	2
75	3	392	691.0	480.0	1.440892748812832	0.66098042321630002	1.0	0.42982456140350878	0.14290580874859515	30.364905194271518	38.948684188300895	7.0	2.6723365787680695	2.1180339887498949	23.0	22.785920357409367	-59.916344068874466	185.66199999999992	0.51443569553805779	692.54591836734699	478.57397959183675	3
77	1	193	718.0	112.0	6.1258150062867935	0.9370124488644298	1.0	0.15539452495974235	0.066909537769891378	51.785069311213363	53.600373133029585	3.0	1.2734287405405507	1.0	20.62290255005442	18.088315721166691	89.548589319011555	190.38799999999978	0.24353312302839117	715.89119170984452	104.15544041450777	1
77	2	0	0.0	0.0			0.0	0.0			0.0	0.0			0.0			0.0				2
77	3	77	23.0	479.0	5.8180705236784309	0.76575420260587301	1.0	0.13391304347826086	0.096417501934465744	28.447252523440554	27.586228448267445	2.0	1.051948051948052	1.0	19.399999999999999	18.295376709954361	26.138911350140503	100.17800000000003	0.23692307692307696	23.753246753246753	479.94805194805195	3
77	4	249	701.0	498.0	3.9467600148610096	0.63969375506997084	1.0	0.19590873328088121	0.050519278013665792	39.669264031196093	40.311288741492746	5.0	1.7272167566943635	1.0	29.293737844854775	30.490981840252534	57.774738696422475	248.87199999999973	0.27050516023900056	696.02811244979921	495.97991967871485	4
80	1	281	708.0	513.0	4.1872725546046459	0.83824455029460776	1.0	0.19272976680384088	0.049580415644482803	48.050472010191889	54.12947441089743	4.0	1.5271473328051801	1.0	25.323901753086943	26.201657324036411	-74.241802382654143	266.87199999999979	0.2724188075618032	702.38434163701072	512.17793594306045	1
86	1	6	53.0	98.0	3.0543261909900767	0.99990546787604573	1.0	1.0	0.38468481472528077	6.9092222593631325	5.0	1.0	1.0	1.0	0.0	0.095000000000000001	0.0	14.0	1.0	55.5	98.0	1
89	1	6	709.0	18.0	3.0543261909900767	0.99990546787604573	1.0	1.0	0.38468481472528077	6.9092222593631325	5.0	1.0	1.0	1.0	0.0	0.095000000000000001	0.0	14.0	1.0	711.5	18.0	1
89	2	175	710.0	32.0	2.0962165788848095	0.92845618350593939	1.0	0.35714285714285715	0.26634533329361354	28.693955608462076	35.440090293338699	5.0	1.979224819248141	2.0	12.016655108639842	10.658138557512848	18.75589336305492	90.866000000000028	0.66413662239089188	706.98857142857139	31.445714285714285	2
89	3	6	762.0	460.0	3.0543261909900767	0.99990546787604573	1.0	1.0	0.38468481472528077	6.9092222593631325	5.0	1.0	1.0	1.0	0.0	0.095000000000000001	0.0	14.0	1.0	759.5	460.0	3
89	4	14	42.0	476.0	3.5835222324110987	0.95281889081985816	1.0	0.29166666666666669	0.27991697216844041	10.901782796467556	8.6023252670426267	1.0	1.0	1.0	2.5607375986579197	3.3091205002259874	-43.18456340018956	25.07	0.69999999999999996	42.285714285714285	473.92857142857144	4
90	1	162	702.0	31.0	1.5841370160171948	0.88379217693718704	1.0	0.48214285714285715	0.44744042196055028	23.21111158298325	25.0	5.0	2.1051871924357601	2.0	12.808026902897113	10.860007286946201	19.921592351919298	67.452000000000012	0.78260869565217384	698.59259259259261	30.092592592592592	1
90	2	23	711.0	30.0	7.598486776513556	0.97480449274984837	1.0	0.21296296296296297	0.12544553998709243	20.648944489971107	17.720045146669349	1.0	1.0	1.0	3.9487698723975595	4.6059737992746292	70.074704186551287	48.0	0.47916666666666669	712.695652173913	37.304347826086953	2
91	1	8	764.0	180.0	4.1233403578366037	0.999947113553879	1.0	1.0	0.31028075591010301	9.2372385114369013	7.0	1.0	1.0	1.0	0.0	0.095000000000000001	90.0	18.0	1.0	764.0	183.5	1
91	2	4	47.0	480.0	1.0799224746714913	0.78062525907047098	1.0	0.66666666666666663	1.1346011744716282	2.9163560569343252	2.0	1.0	1.0	1.0	1.0	1.8227206805499552	90.0	6.6559999999999997	1.0909090909090895	46.75	481.0	2
94	1	6	50.0	117.0	3.0543261909900767	0.99990546787604573	1.0	1.0	0.38468481472528077	6.9092222593631325	5.0	1.0	1.0	1.0	0.0	0.095000000000000001	90.0	14.0	1.0	50.0	119.5	1
95	1	35	85.0	53.0	3.7835400177437344	0.88201702772977575	1.0	0.19886363636363635	0.15575242179270204	16.684314303369675	16.552945357246848	2.0	1.0571428571428572	1.0	7.3401668087644847	7.8619414149982143	-55.918078798175799	53.140000000000008	0.39106145251396646	84.828571428571422	54.457142857142856	1
96	1	61	747.0	158.0	1.1416977403805382	0.66205397386256604	1.0	0.55454545454545456	0.61231506224357013	10.73625319672596	10.440306508910551	3.6055512754639891	1.6851321863677007	1.4142135623730951	7.0710678118654755	8.0463510931105837	19.423294202117901	35.382000000000005	0.81879194630872487	747.70491803278685	158.67213114754099	1
97	1	6	50.0	471.0	3.0543261909900767	0.99990546787604573	1.0	1.0	0.38468481472528077	6.9092222593631325	5.0	1.0	1.0	1.0	0.0	0.095000000000000001	90.0	14.0	1.0	50.0	471.5	1
98	1	4	77.0	107.0	1.1780972450961724	0.91667440776829656	1.0	0.66666666666666663	1.5712708505917754	3.3229778075560406	2.2360679774997898	1.0	1.0	1.0	0.70710678118654757	1.3279778075560402	-58.282525588538995	5.6559999999999997	1.0	76.5	108.0	1
98	2	11	756.0	136.0	3.4743984869152338	0.97379161735559472	1.0	0.45833333333333331	0.40458579393424893	9.706104619014928	7.2801098892805181	1.0	1.0	1.0	1.6439898730535729	2.2075763290711166	-76.947572995450358	18.484000000000002	0.6875	754.72727272727275	138.54545454545453	2
99	1	215	697.0	554.0	1.0202084173023784	0.50663517370653832	1.0	0.70261437908496727	0.79353594370384661	17.956397643121498	17.720045146669349	7.6157731058639087	2.9853424439029532	2.8284271247461903	14.849242404917497	15.48129753041783	58.575185527282713	58.350000000000023	0.90146750524109009	697.14883720930231	553.76744186046517	1
102	1	196	725.0	186.0	2.6314566893726781	0.90320405866860665	1.0	0.28000000000000003	0.21860428451683001	33.334074222994012	32.649655434629018	5.6568542494923806	2.0375053250597159	1.4142135623730951	15.647381976542032	14.307364762601386	-23.856107488687694	106.14600000000004	0.51241830065359473	728.28571428571433	186.48979591836735	1
104	1	0	0.0	0.0			0.0	0.0			0.0	0.0			0.0			0.0				1
104	2	198	756.0	248.0	1.0575624216976542	0.59722219093847129	1.0	0.7279411764705882	0.84449168210846293	18.072463478417781	18.027756377319946	7.0710678118654755	2.7953017957126329	2.2360679774997898	14.463176906839387	14.495486342659122	45.374582338116149	54.280000000000015	0.91879350348027844	756.97979797979804	249.03535353535352	2
105	1	109	35.0	459.0	1.017494195018392	0.41956249234507209	1.0	0.6449704142011834	0.78147200324397548	12.511701358329208	12.369316876852981	5.3851648071345037	2.2503980682509863	2.0	10.461413693693039	11.357202305613272	-69.047725741541058	41.866000000000014	0.89344262295081966	35.155963302752291	458.85321100917429	1
108	1	303	147.0	552.0	2.2207405777846754	0.87527151900679334	1.0	0.271505376344086	0.13516416033190815	37.285976650100821	44.204072210600685	6.4031242374328485	2.2015587878854586	2.0	18.6260948119094	18.03268593114862	52.384434202899413	167.83999999999983	0.49188311688311687	145.84488448844886	551.25412541254127	1
108	2	13	137.0	540.0	1.7845733416841425	0.61607310424598394	1.0	0.3611111111111111	0.30060357932214049	6.1276614502636075	5.3851648071345037	1.0	1.0	1.0	3.7999999999999998	4.8266914014769684	36.391963206104656	23.312000000000001	0.66666666666666663	136.84615384615384	538.23076923076928	2
109	1	27	729.0	97.0	4.4409731236845209	0.91380318986148046	1.0	0.24107142857142858	0.16961080260709732	16.263673465618329	13.038404810405298	1.0	1.0	1.0	6.5785539644190596	6.6056092595171974	3.9252907188572519	44.726000000000006	0.38571428571428573	723.2962962962963	96.703703703703709	1
109	2	98	735.0	113.0	1.2687242182723322	0.79089435435925215	1.0	0.5444444444444444	0.52087627225463162	15.250816049608812	17.11724276862369	4.4721359549995796	1.9656341550544314	2.0	9.0	9.3327782233106777	78.071260391666826	48.624000000000017	0.78087649402390458	734.13265306122446	111.71428571428571	2
112	1	189	734.0	110.0	5.1058213697509043	0.93447037258594334	0.0	0.19565217391304349	0.085749050118410594	46.69756938958156	41.976183723630712	3.1622776601683795	1.403977114506348	1.0	18.540468319792826	16.626244652052893	-77.030454016485251	166.42599999999982	0.35032437442075987	733.59259259259261	120.85185185185185	1
115	1	10	35.0	153.0	5.1836278784231586	0.99996620484831944	1.0	1.0	0.25963575649502424	11.555402479843368	9.0	1.0	1.0	1.0	0.0	0.095000000000000001	90.0	22.0	1.0	35.0	151.5	1
116	1	1550	121.0	80.0	2.2152884037364302	0.89147503187883836	1.0	0.30553912872067812	0.11194882368591016	85.075862961558784	89.888820216976924	12.0	4.4760449855238971	4.0	46.427870614656889	38.545306457424857	-72.572428520631874	417.11999999999932	0.46595520817676234	113.72129032258064	89.961290322580652	1
116	2	1	753.0	179.0	0.0	0.0	1.0	1.0	0.78539816339744828	0.095000000000000001	0.0	1.0	1.0	1.0	0.0	0.095000000000000001	0.0	4.0	1.0	753.0	179.0	2
117	1	2293	102.0	118.0	4.6038761818028284	0.94318907704303301	1.0	0.19840789132127715	0.10075354984208285	155.31985496946734	143.26548781894402	11.704699910719626	4.1444320347326054	4.0	60.273012202809305	51.60602745527305	-37.055549266002622	534.7819999999989	0.38296450939457205	129.03663323157437	98.488443087658084	1
118	1	0	0.0	0.0			0.0	0.0			0.0	0.0			0.0			0.0				1
118	2	0	0.0	0.0			0.0	0.0			0.0	0.0			0.0			0.0				2
118	3	868	200.0	70.0	1.7153784788051798	0.9129970115984074	1.0	0.27687400318979266	0.20130436271092336	56.98583358747068	65.513357416636794	9.8994949366116654	3.821050969466377	3.6055512754639891	30.715220078136522	23.248296529622902	45.478249899940295	232.77599999999953	0.56732026143790848	206.92857142857142	75.406682027649765	3
121	1	9	98.0	23.0	4.654211338651546	0.99995825553926831	1.0	1.0	0.28274333882308139	10.397135700911729	8.0	1.0	1.0	1.0	0.0	0.095000000000000001	90.0	20.0	1.0	98.0	24.0	1
122	1	11	93.0	20.0	4.0125526003776466	0.98799962402459107	1.0	0.61111111111111116	0.30634566572329242	10.558117657746889	8.0622577482985491	1.0	1.0	1.0	1.0	1.630767594164479	-83.613463595691854	21.241999999999997	0.84615384615384615	92.36363636363636	20.545454545454547	1
122	2	180	737.0	79.0	1.0717689859189634	0.57172864003026314	1.0	0.59210526315789469	0.56362354955018057	17.195855563009776	20.248456731316587	6.7082039324993694	2.669026162825614	2.2360679774997898	13.3128047094055	14.108215615060953	41.689242892668702	63.350000000000023	0.83916083916083917	737.21111111111111	79.961111111111109	2
124	1	9	51.0	114.0	4.654211338651546	0.99995825553926831	1.0	1.0	0.28274333882308139	10.397135700911729	8.0	1.0	1.0	1.0	0.0	0.095000000000000001	0.0	20.0	1.0	55.0	114.0	1
125	1	25	702.0	556.0	5.126274962939223	0.92855536754017398	1.0	0.1984126984126984	0.15999527912951841	17.008070009879653	13.416407864998739	1.0	1.0	1.0	5.598844418585804	6.3132922511658691	68.401209619001648	44.312000000000005	0.39370078740157483	700.15999999999997	551.75999999999999	1
125	2	20	690.0	555.0	5.3956853825404663	0.95499490482708282	1.0	0.20202020202020202	0.19691149610717912	15.966040619218221	12.206555615733702	1.0	1.0	1.0	4.0961596025952023	4.7358821535485225	58.747404164902811	35.725999999999999	0.47058823529411764	692.54999999999995	559.14999999999998	2
127	1	152	100.0	101.0	1.0310676802186485	0.60142605340886746	1.0	0.6785714285714286	0.84579289390385493	15.673048084979667	15.524174696260024	6.324555320336759	2.5696344609745259	2.2360679774997898	11.627553482998906	12.521644347411774	63.471005155529944	47.52200000000002	0.92121212121212126	100.30921052631579	101.83552631578948	1
127	2	1	734.0	509.0	0.0	0.0	1.0	1.0	0.78539816339744828	0.095000000000000001	0.0	1.0	1.0	1.0	0.0	0.095000000000000001	0.0	4.0	1.0	734.0	509.0	2
127	3	56	85.0	532.0	1.9628871828751002	0.92401759937064432	1.0	0.4148148148148148	0.31900225737255705	15.702692669446195	16.124515496597098	3.0	1.4247472223925772	1.0	5.4912517838691528	6.0039235884055513	12.798488212770778	46.968000000000011	0.65116279069767447	86.857142857142861	531.94642857142856	3
128	1	49	711.0	20.0	4.6194221483379003	0.95131317324895492	1.0	0.30625000000000002	0.1573605165449356	22.999274090892506	19.924858845171276	2.0	1.0288615012729203	1.0	7.0	7.0889734846483545	0.5558897143696786	62.554000000000009	0.3783783783783784	715.22448979591832	20.163265306122447	1
129	1	8	82.0	73.0	4.1233403578366037	0.999947113553879	1.0	1.0	0.31028075591010301	9.2372385114369013	7.0	1.0	1.0	1.0	0.0	0.095000000000000001	90.0	18.0	1.0	82.0	71.5	1
131	1	477	67.0	134.0	5.5100719792221398	0.99461102367118759	1.0	0.27797202797202797	0.16711803769633479	81.274363403135339	79.309520235593411	4.4721359549995796	2.0136876070800889	2.0	11.570555328559081	8.4262787498992147	13.133023002607345	189.38799999999981	0.66066481994459836	75.744234800838569	137.09224318658281	1
131	2	19	755.0	474.0	6.6670101568235953	0.98254768428294725	1.0	0.2087912087912088	0.19604798744483179	17.72197711028284	13.416407864998739	1.0	1.0	1.0	2.5861309700971087	3.2964805877226508	15.711194944481107	34.898000000000003	0.5	760.84210526315792	477.15789473684208	2
134	1	105	58.0	102.0	1.8849257400694877	0.9158046977683153	1.0	0.375	0.37547651055459957	20.894919985563007	20.615528128088304	3.1622776601683795	1.6062625546557956	1.4142135623730951	8.8752031396036664	8.3918992156212582	-54.42632216898069	59.280000000000015	0.66666666666666663	57.25714285714286	100.79047619047618	1
135	1	46	76.0	75.0	12.292284923409428	0.99266504929454968	1.0	0.10574712643678161	0.098096271815386216	37.682311625204107	31.304951684997057	1.0	1.0	1.0	6.1242835756575227	4.555680812983157	-69.279171505602648	76.764000000000024	0.36078431372549014	69.282608695652172	87.760869565217391	1
136	1	39	56.0	103.0	10.575249432202327	0.99832205880765468	1.0	0.099744245524296671	0.14241664149456637	32.372621723204112	27.202941017470888	1.0	1.0	1.0	1.802310225141889	1.8745584287779371	-55.357087422174367	58.662000000000035	0.96296296296296313	63.0	93.0	1
136	2	44	49.0	102.0	10.792881373118727	0.98387072008837639	1.0	0.092436974789915971	0.094002577580086497	34.254331564841934	28.792360097775937	1.0	1.0	1.0	7.8325674223740647	6.1274485093865385	-62.036688832625835	76.694000000000031	0.32835820895522388	45.68181818181818	115.0	2
136	3	278	709.0	535.0	2.6104352247608769	0.91637968737630893	1.0	0.25457875457875456	0.16749427935811215	39.92409207624717	46.065171225124082	6.0	2.1017182229040556	2.0	18.157915563492455	15.982021899215731	-60.972496028617137	144.42000000000002	0.48389904264577893	707.20863309352524	532.44964028776974	3
139	1	1	765.0	162.0	0.0	0.0	1.0	1.0	0.78539816339744828	0.095000000000000001	0.0	1.0	1.0	1.0	0.0	0.095000000000000001	0.0	4.0	1.0	765.0	162.0	1
140	1	357	97.0	51.0	2.3694022443816838	0.9075962809815038	1.0	0.24740124740124741	0.1673443085994844	42.800418624065379	51.662365412357957	5.8309518948453007	2.3566441509824689	2.0	20.837406393251182	17.969499283661051	-54.244633290646405	163.732	0.52154857560262968	94.322128851540612	49.12605042016807	1
140	2	100	43.0	469.0	1.3510607702322113	0.86546095226521358	1.0	0.55555555555555558	0.51531467902241246	16.656233649762953	16.643316977093239	4.1231056256176606	1.9070765968064911	2.0	7.9056941504209481	8.3443797511060875	-18.03632043876539	49.382000000000005	0.7936507936507935	41.439999999999998	468.94	2
143	1	15	717.0	35.0	6.1733459195874092	0.98066192704696575	1.0	0.28846153846153844	0.18132478692449183	15.141576597176652	12.369316876852981	1.0	1.0	1.0	2.368056652128979	2.9633494740522712	77.531965617812816	32.241999999999997	0.68181818181818177	716.33333333333337	36.533333333333331	1
145	1	295	731.0	44.0	1.6551276816352858	0.67800151890057869	1.0	0.35119047619047616	0.26449441886252201	28.44734913156546	32.202484376209235	7.6157731058639087	2.5777469838051341	2.0	19.607228718354278	20.910522709378458	45.440554499174631	118.38800000000005	0.58941058941058933	729.09491525423732	40.752542372881358	1
146	1	83	745.0	56.0	1.6627633505854242	0.91751796611940228	1.0	0.54605263157894735	0.39243092312896444	17.490697688523333	18.027756377319946	3.0	1.660070415108245	1.4142135623730951	6.4498061986388402	6.9559513365999779	-4.0388910032436547	51.554000000000009	0.73777777777777787	744.28915662650604	55.108433734939759	1
150	1	130	757.0	153.0	2.0265145845684307	0.91882539170816746	1.0	0.28888888888888886	0.24029837124988701	24.146905456121079	29.427877939124322	4.2426406871192848	1.8875218956060549	1.4142135623730951	9.9059511836299201	9.5299212287403474	65.998286257780364	82.452000000000012	0.58165548098434006	758.45384615384614	154.62307692307692	1
151	1	87	29.0	462.0	2.2253920015451611	0.4773261254605245	1.0	0.23262032085561499	0.13768788354809303	16.73845446502089	21.213203435596427	3.0	1.3275933459322204	1.0	14.704292441876156	14.708518822950564	30.255010204771338	89.108000000000033	0.40559440559440563	31.160919540229884	462.14942528735634	1
156	1	3	76.0	29.0	0.93084226773030909	0.80439877958385209	1.0	0.75	1.6173223787725053	2.398627574066607	1.4142135623730951	1.0	1.0	1.0	0.70710678118654757	1.425	-45.000000000000007	4.8279999999999994	1.5	76.333333333333329	28.333333333333332	1
156	2	9	66.0	38.0	4.654211338651546	0.99995825553926831	1.0	1.0	0.28274333882308139	10.397135700911729	8.0	1.0	1.0	1.0	0.0	0.095000000000000001	90.0	20.0	1.0	66.0	40.0	2
157	1	12	765.0	180.0	4.7851110325511188	0.98637223922010808	1.0	0.59999999999999998	0.35938634815894621	12.00945445666733	9.0	1.0	1.0	1.0	1.0	1.9759040379562132	90.0	20.484000000000005	0.66666666666666663	764.66666666666663	183.5	1
158	1	249	129.0	549.0	1.7853595947392171	0.8995316411827774	1.0	0.35571428571428571	0.29729131255652075	30.869772283678987	32.557641192199412	5.6568542494923806	2.258959116558962	2.0	14.230249470757707	13.485633290673748	55.671886084241031	102.59200000000004	0.66756032171581769	128.39357429718876	545.52610441767069	1
158	2	56	112.0	550.0	2.6579817309110711	0.96637243715418064	1.0	0.44444444444444442	0.28263869139335218	18.920183592156423	17.029386365926403	2.0	1.2691262109261692	1.0	5.6764240401214288	4.8652586312593753	89.521095864017383	49.898000000000003	0.68711656441717794	112.125	544.75	2
163	1	10	50.0	88.0	5.1836278784231586	0.99996620484831944	1.0	1.0	0.25963575649502424	11.555402479843368	9.0	1.0	1.0	1.0	0.0	0.095000000000000001	90.0	22.0	1.0	50.0	87.5	1
165	1	9	19.0	183.0	4.654211338651546	0.99995825553926831	1.0	1.0	0.28274333882308139	10.397135700911729	8.0	1.0	1.0	1.0	0.0	0.095000000000000001	90.0	20.0	1.0	19.0	184.0	1
167	1	10	83.0	20.0	5.1836278784231586	0.99996620484831944	1.0	1.0	0.25963575649502424	11.555402479843368	9.0	1.0	1.0	1.0	0.0	0.095000000000000001	90.0	22.0	1.0	83.0	23.5	1
167	2	341	714.0	138.0	1.0308847056750561	0.52449478423905749	1.0	0.64583333333333337	0.68650561567995638	22.825850939393231	24.596747752497688	9.2195444572928871	3.572476449352687	3.0	19.661066149217184	19.434241302604452	-8.5542383344053512	79.006000000000029	0.88341968911917101	713.72727272727275	137.54252199413489	2
167	3	11	18.0	444.0	5.2871281322623096	0.99568420107689937	1.0	0.55000000000000004	0.27514638674962072	12.189862502233074	9.0553851381374173	1.0	1.0	1.0	0.9938837346736189	1.1312935674129136	87.661291070559116	22.414000000000001	1.1000000000000001	18.09090909090909	439.90909090909093	3
168	1	53	730.0	175.0	2.0527961561639145	0.91795313113387367	1.0	0.31360946745562129	0.31052649441133323	15.547879201630218	16.970562748477139	3.0	1.3843703941813441	1.0	6.5592979993214549	6.1676704248310257	37.08694732843513	46.312000000000005	0.69281045751633985	728.90566037735846	175.47169811320754	1
169	1	115	111.0	79.0	1.1608033804492206	0.60215869170877967	1.0	0.53240740740740744	0.54588754111780402	14.476862792177174	17.464249196572979	5.3851648071345037	2.1760121594311639	2.0	11.0	11.557985906869659	-18.890100487096216	51.452000000000012	0.78498293515358364	110.79130434782608	78.878260869565224	1
170	1	0	0.0	0.0			0.0	0.0			0.0	0.0			0.0			0.0				1
170	2	679	196.0	39.0	1.3299561656768846	0.82813754271747964	1.0	0.51052631578947372	0.47906055560648214	41.838888776875514	41.340053217188775	11.401754250991379	4.0206896653854942	3.6055512754639891	27.728850417868674	23.451740695215168	51.423468790021502	133.45800000000003	0.77644368210405945	192.54639175257731	35.709867452135491	2
170	3	310	100.0	533.0	1.6330663187120349	0.46346552304495531	1.0	0.29922779922779924	0.15040599672732308	26.905770992358285	36.221540552549669	7.0	2.4827039333882399	2.0	27.0	23.841605983420916	-23.360466891433589	160.93599999999992	0.44668587896253609	97.064516129032256	533.70322580645166	3
171	1	51	89.0	103.0	7.8934022261441639	0.95202846346877978	1.0	0.12259615384615384	0.087130455375755464	30.65293668006586	25.96150997149434	1.0	1.0	1.0	8.8543774484714621	9.3800893589560204	-62.886681296978722	85.764000000000024	0.31775700934579437	94.725490196078425	89.82352941176471	1
171	2	811	108.0	502.0	2.3508024116015633	0.92447207372414442	1.0	0.45105672969966631	0.23076166467245182	65.057506152132973	57.035076926396798	9.4868329805051381	3.5576337284621218	3.0	27.396579511692579	24.803159067786371	2.7002146894910126	210.15199999999973	0.57660860291503735	123.05918618988903	501.33168927250307	2
172	1	432	111.0	503.0	1.419680709792382	0.77334514290351442	1.0	0.36363636363636365	0.14783137339464145	33.403941335970096	42.80186911806539	8.0622577482985491	3.0543779800898716	2.8284271247461903	27.577164466275352	21.177605907345917	43.085038266193941	191.62999999999988	0.50883392226148405	110.23842592592592	503.60648148148147	1
175	1	96	31.0	445.0	7.6023164618434471	0.9542016995049275	1.0	0.18461538461538463	0.070737213973768004	41.311424029884741	39.204591567825318	2.0	1.1275275071574926	1.0	11.528364355509233	12.358892085119553	88.979984442273889	130.59200000000004	0.2711864406779661	30.46875	453.72916666666669	1
176	1	8	82.0	73.0	4.1233403578366037	0.999947113553879	1.0	1.0	0.31028075591010301	9.2372385114369013	7.0	1.0	1.0	1.0	0.0	0.095000000000000001	90.0	18.0	1.0	82.0	71.5	1
178	1	6	69.0	82.0	3.0543261909900767	0.99990546787604573	1.0	1.0	0.38468481472528077	6.9092222593631325	5.0	1.0	1.0	1.0	0.0	0.095000000000000001	0.0	14.0	1.0	71.5	82.0	1
179	1	24	722.0	41.0	2.8025260853638123	0.63682313005308977	1.0	0.26666666666666666	0.25617045477454475	10.444000116230116	9.2195444572928871	1.0	1.0	1.0	7.37563556583431	8.0524277231570949	56.129076986820507	34.312000000000005	0.50526315789473686	718.54166666666663	39.958333333333336	1
180	1	8	759.0	162.0	4.1233403578366037	0.999947113553879	1.0	1.0	0.31028075591010301	9.2372385114369013	7.0	1.0	1.0	1.0	0.0	0.095000000000000001	0.0	18.0	1.0	759.5	162.0	1
185	1	8	733.0	85.0	4.1233403578366037	0.999947113553879	1.0	1.0	0.31028075591010301	9.2372385114369013	7.0	1.0	1.0	1.0	0.0	0.095000000000000001	90.0	18.0	1.0	733.0	87.5	1
186	1	12	104.0	528.0	3.3961198361722986	0.97484310640862504	1.0	0.29999999999999999	0.32670879261043834	10.028708539239888	8.0622577482985491	1.0	1.0	1.0	1.8	2.23532057351989	33.374187111357386	21.484000000000002	0.82758620689655171	107.58333333333333	529.91666666666663	1
193	1	18	83.0	91.0	3.9657759114760043	0.92120038051660114	1.0	0.25714285714285712	0.23959089877263087	12.64800323508944	10.816653826391969	1.0	1.0	1.0	4.4376015698018332	4.9211925759167592	58.198143241242661	30.726000000000003	0.5625	81.166666666666671	85.333333333333329	1
193	2	447	587.0	98.0	1.084437971481397	0.48452423835435454	1.0	0.52588235294117647	0.40407344359492786	26.4786390727071	33.241540277189323	10.816653826391969	3.8777333312226316	3.1622776601683795	23.184366531892746	23.162926589614251	81.02735066021917	117.90400000000005	0.73338802296964722	587.18344519015659	97.545861297539147	2
193	3	0	0.0	0.0			0.0	0.0			0.0	0.0			0.0			0.0				3
193	4	343	315.0	367.0	1.045156100731961	0.63489094749820985	1.0	0.7521929824561403	0.8466736211535939	23.954982348909606	23.53720459187964	8.9442719099991592	3.5963454219293882	3.1622776601683795	17.861001780846017	18.507661604611922	-0.59990125254355842	71.350000000000037	0.93206521739130432	315.45481049562682	366.35860058309038	4
194	1	838	585.0	102.0	4.233671118318429	0.91498030646241524	1.0	0.17612442202606138	0.054611920218902446	88.03895788998652	81.024687595818591	10.0	2.8876665887869959	2.0	46.407715424337425	35.523587372027727	31.98935352322885	439.11999999999944	0.29853936587103669	600.78162291169451	113.88424821002387	1
194	2	689	314.0	367.0	2.4726749312796019	0.92470327712511635	1.0	0.25980392156862747	0.14964979936081854	61.517285750518717	60.464865831323898	9.8994949366116654	3.1583360028132037	2.2360679774997898	34.083165740982835	23.418932547674501	51.069259996983966	240.53399999999957	0.48675379724478984	308.30188679245282	359.4731494920174	2
195	1	296	660.0	30.0	1.1987248394723646	0.80886416196030608	1.0	0.58498023715415015	0.62726700700863969	25.958968951483602	24.839484696748443	7.2111025509279782	3.0559009023129904	2.8284271247461903	17.351065081413861	15.263758240992544	-55.702407192768035	77.006000000000029	0.86549707602339176	661.91554054054052	27.14527027027027	1
195	2	1403	599.0	58.0	3.1153045537099482	0.54800253537474908	1.0	0.1893387314439946	0.093400230318515798	80.821831968195511	94.921019800674287	10.0	3.2442990238551555	2.8284271247461903	69.153979882212369	67.605576953496296	-89.034313288199442	434.46999999999923	0.34232036110772235	610.66999287241629	80.951532430506063	2
195	3	9	19.0	203.0	4.654211338651546	0.99995825553926831	1.0	1.0	0.28274333882308139	10.397135700911729	8.0	1.0	1.0	1.0	0.0	0.095000000000000001	90.0	20.0	1.0	19.0	199.0	3
195	4	422	321.0	321.0	1.0512655879574662	0.46236865638864483	1.0	0.60632183908045978	0.42453983001139339	25.186175395906705	28.635642126552707	10.0	3.666852420585474	3.0	23.0	22.332274039212457	-4.0611094674716064	111.76400000000002	0.76588021778584392	321.18720379146919	320.08767772511851	4
196	1	620	574.0	72.0	3.5067132951298543	0.87424364814892741	1.0	0.25898078529657476	0.081919956599235483	66.882866805372601	58.523499553598128	6.0	2.2970673873570377	2.0	39.937245293633303	32.470791046336664	-17.050164323437841	308.39399999999938	0.35048049745618992	585.31290322580651	59.729032258064514	1
196	2	7	610.0	65.0	2.0516523452014974	0.92154836214253788	1.0	0.4375	0.43367655179574927	5.7377121138686498	4.2426406871192848	1.0	1.0	1.0	1.4142135623730951	2.2277447104611472	-45.0	14.241999999999999	1.1666666666666667	611.0	64.0	2
196	3	630	333.0	326.0	1.4233481877093568	0.78559963040634162	1.0	0.39374999999999999	0.12243497952522549	40.645612971172589	49.040799340956916	10.295630140987001	3.4061011534907872	2.8284271247461903	30.343057078639646	25.148870583559091	-5.2822042017017816	254.28599999999977	0.51261187957689169	332.74285714285713	325.65396825396823	3
197	1	820	610.0	59.0	2.952430381689628	0.87099506382656089	1.0	0.30426716141001853	0.1006178198622029	70.409938202914446	57.30619512757761	10.0	3.1558896780696508	2.8284271247461903	41.719300090006307	34.591822844275072	-15.442242902511918	320.01799999999935	0.43512868134783761	596.10365853658539	62.474390243902441	1
197	2	619	338.0	330.0	1.3465775827990665	0.58054593571720148	1.0	0.35946573751451799	0.15373027660956456	35.740729725353646	45.793012567421243	10.63014581273465	3.3953888087588457	3.0	36.014702879926858	29.101084897576239	-8.5325092856292972	224.94199999999972	0.51647893199833128	340.34733441033927	329.65105008077546	2
198	1	974	615.0	59.0	2.0534555958496554	0.58715016480084303	1.0	0.24974358974358973	0.1243166722340566	55.435381015080829	83.006023877788536	10.816653826391969	3.6368033824558039	3.0	47.010235738091588	44.873723116428927	-56.374106297580909	313.77599999999939	0.40381426202321724	607.06365503080087	63.124229979466122	1
198	2	510	354.0	324.0	1.3593018302037827	0.80662527472443002	1.0	0.36273115220483643	0.25635358117064388	36.191694389867507	44.407206622349037	10.295630140987001	3.7159463355209073	3.0	22.389909093095493	21.391577468177214	-37.281666188993917	158.11399999999989	0.63275434243176165	354.36666666666667	323.03137254901964	2
199	1	1146	628.0	56.0	1.6655778675926538	0.65508621848151394	1.0	0.38611859838274931	0.17663583796769514	55.592844671231525	61.619802012015583	10.63014581273465	3.9224984493058215	3.1622776601683795	51.60259627372033	42.003403500001504	23.743407566120155	285.53399999999954	0.46861582498466564	614.58987783595114	51.616055846422341	1
199	2	592	364.0	328.0	1.2337729374256543	0.79881998558595047	1.0	0.50990525409130061	0.25760885526731431	36.974732717026953	42.953463189829058	9.8488578017961039	3.7747564921307273	3.1622776601683795	26.0	22.242895053725576	-9.849385309054254	169.93599999999992	0.64805692391899283	368.02533783783781	327.39020270270271	2
200	1	1109	596.0	54.0	1.7603753603562362	0.87228131730046476	1.0	0.45826446280991734	0.24665109436128532	63.29620253504357	63.126856408346519	10.816653826391969	4.0243660155376908	3.6055512754639891	39.620155940591104	30.952121560350324	-0.41508864163542453	237.69999999999979	0.56337312674625351	608.73940486925153	55.127141568981067	1
200	2	2732	300.0	295.0	5.6666574431862431	0.93851587237675038	1.0	0.14482612383375743	0.055947551037391727	187.32686556561623	168.58232410309213	12.083045973594572	3.4926619822605356	3.0	77.608154841027996	64.671994472896699	41.781097865553271	783.34799999999814	0.28957549419683076	301.75	282.33601756954613	2
201	1	9	98.0	27.0	4.654211338651546	0.99995825553926831	1.0	1.0	0.28274333882308139	10.397135700911729	8.0	1.0	1.0	1.0	0.0	0.095000000000000001	90.0	20.0	1.0	98.0	24.0	1
201	2	26	694.0	32.0	3.2306068286858176	0.96073056221579867	1.0	0.2857142857142857	0.2052489575354208	14.169923304520166	13.416407864998739	2.0	1.0543928293220421	1.0	4.4271887242357311	3.931912101525624	28.455985559150292	39.898000000000003	0.58426966292134819	693.30769230769226	31.192307692307693	2
201	3	1166	605.0	80.0	2.056257067581869	0.92211746903013603	1.0	0.3728813559322034	0.26099026870406788	72.805273484195681	64.815121692395209	11.0	4.0589409883993417	3.6055512754639891	34.65618708999137	28.169090735615374	-32.535513679734635	236.94199999999964	0.5952016334864727	619.35248713550595	69.821612349914233	3
201	4	9	34.0	182.0	4.654211338651546	0.99995825553926831	1.0	1.0	0.28274333882308139	10.397135700911729	8.0	1.0	1.0	1.0	0.0	0.095000000000000001	90.0	20.0	1.0	34.0	184.0	4
201	5	524	362.0	325.0	1.0491178936692698	0.54425160665237737	1.0	0.54583333333333328	0.58066212208142309	28.69507053369637	31.256999216175569	11.045361017187261	4.1025706743276062	3.6055512754639891	23.574758339572238	24.072927100812286	23.786478742066059	106.49000000000005	0.86042692939244658	361.32824427480915	325.18511450381681	5
202	1	2885	638.0	56.0	4.6957141581274842	0.8336304131609179	1.0	0.14010295260295261	0.037121052183811044	162.29079457199785	165.02424064360969	10.198039027185569	3.1366036893299372	2.8284271247461903	121.45910721531682	89.63688533543511	56.040589069309711	988.25199999999779	0.22265097433918579	646.13136915077985	114.16048526863085	1
202	2	3450	293.0	287.0	3.3331477815538193	0.91650115564633838	1.0	0.19217914438502673	0.07769321699763175	158.59885825560559	176.07100840286	14.7648230602334	4.5804202149000757	3.6055512754639891	85.678833632851479	63.444624546479979	40.487536371315706	747.00399999999809	0.33026995979322227	311.57739130434783	285.68608695652176	2
203	1	434	636.0	54.0	1.2991892422999758	0.69071376426517395	1.0	0.3287878787878788	0.20224074429787714	30.73602303028931	43.931765272977593	8.9442719099991592	3.087450087328143	2.8284271247461903	25.778206368304197	22.226087181430966	-73.306211406433818	164.21599999999992	0.54659949622166248	637.47926267281105	54.382488479262676	1
203	2	2	650.0	60.0	0.78539816339744828	0.99896640799254133	1.0	1.0	0.69813170079773179	2.0900000000000003	1.0	1.0	1.0	1.0	0.0	0.095000000000000001	90.0	6.0	1.0	650.0	59.5	2
203	3	2922	290.0	278.0	4.6345593569751973	0.95220336610399636	1.0	0.16791173428341569	0.080243704358524987	177.26943014683306	181.1573901335521	13.601470508735444	4.1925871833250961	3.6055512754639891	75.905337673006514	54.149572633763746	47.897639217827638	676.45599999999808	0.32531730126920505	310.46235455167692	279.22758384668037	3
204	1	477	640.0	67.0	1.6605283940918816	0.78664405459103404	1.0	0.25105263157894736	0.16760265030313895	38.229967302620373	54.12947441089743	9.2195444572928871	3.2283941680887942	2.8284271247461903	26.735910629665344	23.603440992825504	55.517617778921199	189.11399999999989	0.5426621160409556	641.05660377358492	66.213836477987428	1
204	2	712	364.0	333.0	1.3905080142817119	0.87857059641375268	1.0	0.61913043478260865	0.4598367840118936	45.309284516948566	45.705579528105758	10.770329614269007	4.0218535737751147	3.6055512754639891	23.775914654268483	21.640280981529735	-3.144014436661799	139.48999999999995	0.7911111111111111	359.92275280898878	333.41713483146066	2
205	1	556	639.0	54.0	1.7418622413126186	0.85491264142377199	1.0	0.26363205310573734	0.18876813967573577	44.085566016588402	56.718603649948932	9.8994949366116654	3.31160003815519	2.8284271247461903	32.211653362902297	22.870356724545974	89.755687388415765	192.38799999999986	0.50112663361874721	638.83453237410072	49.597122302158276	1
205	2	626	370.0	321.0	1.8948620348981544	0.93641209644659473	1.0	0.35487528344671204	0.25096997702923063	51.844352493643591	53.814496188294839	9.4339811320566032	3.3348420060348976	3.0	24.643853436407262	18.192299686681949	-41.495868126599987	177.04399999999993	0.62381664175386153	375.37539936102235	316.81629392971246	2
206	1	296	633.0	56.0	1.2187748553914748	0.73697021822837216	1.0	0.50340136054421769	0.28326503891650662	25.157642623348458	27.073972741361768	7.810249675906654	2.7860830022979619	2.2360679774997898	18.330623685676446	17.004685020883738	89.152404035095699	114.59200000000003	0.6681715575620768	633.97297297297303	57.263513513513516	1
206	2	651	367.0	324.0	1.1152597656820102	0.18560758081478901	1.0	0.53142857142857147	0.42547684738151398	30.688640504505294	36.400549446402593	11.401754250991379	4.0207820072851002	3.6055512754639891	31.154367183343567	30.155393134404147	70.814772504197137	138.66199999999995	0.72696817420435511	365.89400921658984	322.48540706605223	2
207	1	735	678.0	29.0	2.5415206983903529	0.95366546508756533	1.0	0.30510585305105853	0.13971587449355294	65.993692639655691	73.979726952726722	8.4852813742385695	2.9827927684717239	2.8284271247461903	29.889509173298407	19.855459111633763	10.795872243027313	257.11399999999981	0.45923149015932518	685.37006802721089	31.674829931972788	1
207	2	506	639.0	60.0	1.5338608382096239	0.83025209827895663	1.0	0.43063829787234043	0.27050424832322201	38.847784717211638	46.010868281309364	10.04987562112089	3.4273208652344849	2.8284271247461903	23.103093757686882	21.653291493784717	-86.599358329845572	153.31799999999993	0.61222020568663038	639.31818181818187	57.041501976284586	2
207	3	492	368.0	328.0	1.4083590179214691	0.52845696222315364	1.0	0.33198380566801622	0.23023187928932529	32.044322599075635	39.849717690342551	10.0	3.457958645406527	3.0	28.408774115709498	27.204351085742676	-18.985454118465256	163.8719999999999	0.56845753899480067	367.48780487804879	326.07723577235771	3
208	1	458	640.0	56.0	1.0962123319208672	0.39850754098590707	1.0	0.4711934156378601	0.36307494989074801	26.38425567335721	35.902646142032481	10.0	3.7514477664588348	3.1622776601683795	24.665765749313358	24.198717329726083	63.138600674733581	125.90400000000004	0.67254038179148301	640.5545851528384	57.334061135371179	1
208	2	713	366.0	327.0	1.2455619568121277	0.7559469345414731	1.0	0.41000575043128235	0.33351877653050443	39.798424596619121	46.0	11.180339887498949	4.0559834057430404	3.6055512754639891	26.937403344776335	26.053358060326268	-4.6187820853860044	163.90399999999991	0.68197034911525589	367.94810659186538	326.12622720897616	2
209	1	387	637.0	52.0	1.2079794575561	0.71719632699238711	1.0	0.48863636363636365	0.3259585147471073	28.345138461045131	32.756678708318397	8.0	3.1937550992848318	2.8284271247461903	22.23537192641226	19.75290982291752	84.845608933010297	122.14600000000004	0.68253968253968256	637.77002583979333	52.891472868217058	1
209	2	819	371.0	322.0	1.4298844140594011	0.84728418385329241	1.0	0.37811634349030471	0.18542687864194196	48.220942968601683	57.489129407219238	11.180339887498949	4.0859716399293706	3.6055512754639891	27.987899914134871	25.612063123022594	-10.950961446060564	235.59199999999984	0.60264900662251653	372.5934065934066	321.31135531135533	2
210	1	461	639.0	56.0	1.3254428414179678	0.70787121587761703	1.0	0.44975609756097562	0.26298194611319836	32.246591762540959	40.11234224026316	9.8994949366116654	3.5882893797780855	3.0	23.475945135393378	22.777106614259928	83.939534797389797	148.41999999999993	0.60697827518104019	638.31453362255968	55.375271149674617	1
210	2	223	730.0	118.0	6.3462502137702854	0.73266808713340004	1.0	0.099111111111111108	0.026567266347390615	49.613363537318904	51.86520991955976	3.0	1.1241200299595364	1.0	28.800000000000001	33.766166858264491	52.910926931141262	324.77599999999916	0.17428683079327861	724.43049327354265	111.18385650224215	2
210	3	608	364.0	323.0	1.1056630871536173	0.4869011558494491	1.0	0.49795249795249796	0.34959465774300802	31.184387088061055	37.107950630558946	11.0	3.9603500980276496	3.1622776601683795	29.758241567277974	27.238223577392198	18.381623236585384	147.834	0.72251931075460485	366.02796052631578	323.51315789473682	3
211	1	219	694.0	23.0	3.0891163211459456	0.94867749906807797	1.0	0.20738636363636365	0.14242521578372885	39.588766454432559	43.863424398922618	4.0	1.73009367779329	1.4142135623730951	14.633527510089118	12.519755877882995	35.212001918269166	139.00599999999997	0.4483111566018424	695.5022831050228	21.748858447488583	1
211	2	50	717.0	41.0	5.1365291213605415	0.94714579101344598	1.0	0.25	0.15355159199265872	24.403939866520751	19.416487838947599	2.0	1.1165685424949237	1.0	7.0643938435904392	7.8288679899438485	82.419678160173035	63.968000000000011	0.352112676056338	717.67999999999995	36.32	2
211	3	551	636.0	63.0	1.4779383600127864	0.84037552127560255	1.0	0.40997023809523808	0.33356323542407873	40.048660885992298	41.048751503547585	9.4339811320566032	3.3776609997803679	3.0	28.327884551303335	21.706558306548171	-84.09697321713513	144.07599999999996	0.65323058684054525	635.37023593466427	59.255898366606168	3
211	4	785	367.0	333.0	1.1638407653661949	0.67633468250935325	1.0	0.46122209165687428	0.28830896331927641	38.845368441200364	45.011109739707599	11.180339887498949	4.1434536533234354	3.6055512754639891	32.749405023782714	28.613283157019527	-13.028013308246466	184.97399999999988	0.70214669051878353	366.96178343949043	333.37070063694267	4
212	1	49	712.0	63.0	7.8072378627557768	0.96338095013506686	1.0	0.14000000000000001	0.081411729058711524	30.183687875634881	25.298221281347036	1.0	1.0	1.0	8.8543774484714621	8.0933463012847255	-14.010983759761475	86.968000000000018	0.26923076923076922	715.16326530612241	61.163265306122447	1
212	2	740	606.0	89.0	2.1411291900524865	0.90116164676810773	1.0	0.31924072476272647	0.19133298958247771	58.248448296164575	62.936475910238251	10.0	3.4069858286303045	3.0	33.799167697211445	25.249723877476072	1.2183069023035609	220.45799999999974	0.47375160051216392	600.87567567567567	87.698648648648643	2
212	3	722	339.0	357.0	1.2819955631882076	0.78055740017958597	1.0	0.51571428571428568	0.30168151322950626	41.176148110924238	49.648766349225639	12.0	4.1610965178356158	3.6055512754639891	26.207148414029252	25.738555909979638	10.40268545114504	173.41999999999985	0.68177525967894237	341.07617728531858	356.60941828254846	3
213	1	69	730.0	72.0	6.5206774670876886	0.93837756986550158	1.0	0.14999999999999999	0.12157354390581579	32.025995614002682	28.42534080710379	2.2360679774997898	1.1119036137933094	1.0	10.606601717798213	11.068562921026107	37.94280981490072	84.452000000000027	0.33093525179856115	722.6521739130435	68.739130434782609	1
213	2	757	616.0	90.0	2.9685645495985691	0.93122708728452941	1.0	0.35291375291375293	0.19324165446605931	71.010846435748647	65.76473218982953	10.198039027185569	3.2672969319856042	2.8284271247461903	32.0	25.879153740288281	7.8917453804910673	221.8719999999997	0.47431077694235591	607.57199471598415	89.533685601056803	2
213	3	0	0.0	0.0			0.0	0.0			0.0	0.0			0.0			0.0				3
213	4	806	350.0	356.0	1.4435003009337646	0.55958162214958851	1.0	0.27138047138047139	0.083347988588033065	41.907036943138124	59.539902586416787	11.401754250991379	3.6753009459435861	3.0	42.5205832509386	34.731514845867295	-82.807270286065148	348.59799999999962	0.41196013289036543	350.20843672456573	353.69602977667495	4
214	1	1283	621.0	93.0	2.9328416801966006	0.93179230498190713	1.0	0.23654129793510326	0.071213460138477402	91.897517478242321	112.64102272262978	11.313708498984761	3.4667766050903071	3.0	43.660576057117531	33.358052058345912	-6.690937855705382	475.81399999999906	0.37070210921698937	632.83787996882302	90.960249415432585	1
214	2	4555	349.0	266.0	5.6240830382350397	0.95128047692493845	1.0	0.20371198568872986	0.032326995792743979	243.57649690823808	216.84326136636111	12.041594578792296	3.8029194487393831	3.1622776601683795	97.385768182052288	75.101177102993006	-79.534850623333327	1330.6579999999963	0.27942213906695706	343.55609220636666	321.69835345773873	2
215	1	93	710.0	60.0	1.5419154854806918	0.71810612324232648	1.0	0.38750000000000001	0.28560596110634512	15.754066648250241	18.601075237738275	4.0	1.7326823637338027	1.0	11.700427342623003	10.963784545260662	-39.127907340170523	63.968000000000018	0.57585139318885448	712.43010752688167	59.784946236559136	1
215	2	752	625.0	95.0	1.9179266950458782	0.77987708543748147	1.0	0.21924198250728863	0.097583510922267164	51.352348443934538	69.028979421689272	11.313708498984761	3.4307372419759563	2.8284271247461903	46.21906109581942	32.143113566467733	-1.0574513065403539	311.18999999999932	0.39862178637688844	619.11037234042556	95.659574468085111	2
215	3	8199	358.0	359.0	5.246301933851039	0.88900830310874734	1.0	0.1588584050220879	0.030666472823312082	300.27781439138823	284.47847018711275	13.0	4.2193627134832186	4.0	143.3258152107154	137.49453137428429	-54.119453338864609	1832.9619999999941	0.2694646202386039	381.22722283205269	292.48969386510549	3
216	1	0	0.0	0.0			0.0	0.0			0.0	0.0			0.0			0.0				1
216	2	790	629.0	95.0	2.123480300247568	0.60481048942742921	1.0	0.23582089552238805	0.10410219098348303	51.104106066737067	67.268120235368556	10.770329614269007	3.4229069269397412	2.9142135623730949	44.796139539552499	40.697747910151186	8.461438612714467	308.80799999999954	0.39798488664987403	623.63670886075954	96.377215189873411	2
216	3	1632	747.0	174.0	1.8834729449840253	0.91521207310499786	1.0	0.36559139784946237	0.19743810200287865	81.970057658527978	94.641428560646744	13.416407864998739	4.8479846367810193	4.1231056256176606	39.909454665758034	33.031681651960881	75.682793451534593	322.29199999999946	0.62805464691167978	743.68811274509801	164.54656862745097	3
216	4	828	361.0	361.0	1.461376732871096	0.59797049753558307	1.0	0.32470588235294118	0.14009348616792805	43.309360433068441	52.201532544552748	10.295630140987001	3.3262796088824969	3.0	43.982087433515261	34.71323681199523	-7.2795174010857666	272.52799999999962	0.48265811716700668	359.39855072463769	358.28381642512079	4
216	5	6	17.0	435.0	1.6580627893946129	0.95652813983391127	1.0	0.5	1.0475139003945169	4.9325370445264074	3.6055512754639891	1.0	1.0	1.0	0.70710678118654757	1.4385253413444463	-50.309827638077572	8.484	1.3333333333333333	18.0	434.5	5
216	6	6	29.0	443.0	1.6580627893946129	0.95652813983391127	1.0	0.5	1.0475139003945169	4.9325370445264074	3.6055512754639891	1.0	1.0	1.0	0.70710678118654757	1.4385253413444463	-50.309827638077572	8.484	1.3333333333333333	28.0	444.5	6
217	1	146	731.0	113.0	1.0619754471669061	0.43188352256126067	1.0	0.50694444444444442	0.54016150868963075	14.818034279865978	17.11724276862369	5.8309518948453007	2.4286513180470739	2.0	12.90348790056394	13.364820605848418	67.774103868261605	58.280000000000015	0.8133704735376045	731.89041095890411	113.66438356164383	1
218	1	8	716.0	25.0	4.1233403578366037	0.999947113553879	1.0	1.0	0.31028075591010301	9.2372385114369013	7.0	1.0	1.0	1.0	0.0	0.095000000000000001	90.0	18.0	1.0	716.0	23.5	1
218	2	57	735.0	122.0	2.3486837303505768	0.50939451926509838	0.0	0.23949579831932774	0.11220517908726461	14.061808233719454	16.492422502470642	2.0	1.1621515910020925	1.0	11.675647935638567	12.100651492630741	21.209514263084873	79.89800000000001	0.38907849829351537	733.91228070175441	122.70175438596492	2
219	1	1	684.0	5.0	0.0	0.0	1.0	1.0	0.78539816339744828	0.095000000000000001	0.0	1.0	1.0	1.0	0.0	0.095000000000000001	0.0	4.0	1.0	684.0	5.0	1
219	2	726	689.0	34.0	1.4697169840918343	0.84826132372766838	1.0	0.48015873015873017	0.39126266671747739	46.063558623932806	46.75467891024384	8.0622577482985491	3.5924155872894503	3.1622776601683795	30.697257640013632	24.394241533545959	30.489217678837587	152.69999999999993	0.6797752808988764	687.61294765840216	30.271349862258955	2
220	1	1029	684.0	24.0	1.7327701837326748	0.86210369822633937	1.0	0.36671418389166072	0.19408051051927361	60.069790321694001	60.440052945046304	10.63014581273465	3.5571693335461081	3.1622776601683795	41.716127506249272	30.439278687546743	-1.9430274544952051	258.11999999999955	0.55954323001631312	686.58017492711372	29.091350826044703	1
222	1	92	51.0	112.0	1.9717499322171717	0.85339842251761533	1.0	0.28307692307692306	0.21816378449510035	19.124765554124437	24.186773244895647	4.0	1.6220626551533253	1.0	10.67156750159865	9.9689596051183464	-75.468920551897909	72.796000000000021	0.60327868852459032	51.119565217391305	112.1304347826087	1
223	1	0	0.0	0.0			0.0	0.0			0.0	0.0			0.0			0.0				1
223	2	426	697.0	48.0	1.7194617219376167	0.83648165858446322	1.0	0.33100233100233101	0.21811831294567802	37.893129603011623	39.560080889704963	7.0	2.6974201185996765	2.2360679774997898	27.609473353686493	20.765242611994569	-85.758644771389285	156.66199999999995	0.52625077208153181	696.80281690140851	40.197183098591552	2
223	3	821	215.0	29.0	1.4751810174619513	0.79216407127442123	1.0	0.38726415094339622	0.33683511896767254	47.396608251847759	55.461698495448189	10.63014581273465	3.7473013443268006	3.1622776601683795	29.903010784379248	28.926538093399412	-31.416519053680211	175.01199999999989	0.69399830938292473	216.66991473812425	27.79171741778319	3
223	4	189	96.0	40.0	11.040476425564082	0.93088476401279663	1.0	0.087662337662337664	0.037273785132485679	68.412085397984981	77.278716345446625	3.1622776601683795	1.2384192825076177	1.0	21.338092866535582	24.991821171644016	-81.34698297020303	252.42599999999985	0.17532467532467533	99.798941798941797	44.111111111111114	4
223	5	109	92.0	68.0	2.1166437110526344	0.91269768499365667	1.0	0.33538461538461539	0.23140735368503085	22.496050663465777	24.186773244895647	4.0	1.6300804282658401	1.0	9.5710996210148362	9.192683918501567	76.827842729718881	76.936000000000021	0.53694581280788178	93.055045871559628	71.568807339449535	5
224	1	0	0.0	0.0			0.0	0.0			0.0	0.0			0.0			0.0				1
224	2	0	0.0	0.0			0.0	0.0			0.0	0.0			0.0			0.0				2
224	3	801	95.0	30.0	1.9849689019438708	0.74209666893787241	1.0	0.30549199084668194	0.09125408642796759	52.832230858534651	68.264192663504048	10.770329614269007	3.5278696236936877	3.0	33.974801111531356	35.413067744405083	-70.205686456218075	332.11999999999955	0.40050000000000002	97.674157303370791	31.382022471910112	3
224	4	927	215.0	34.0	1.4675563602119619	0.80719342288048168	1.0	0.37682926829268293	0.36155972574676487	50.671744154257873	61.98386886924694	11.045361017187261	4.0266625042168318	3.6055512754639891	30.652871098893804	29.910873373422955	-28.314352057293938	179.49599999999975	0.67912087912087915	218.74757281553397	27.818770226537218	4
224	5	37	708.0	36.0	2.436218179239277	0.42760679977589205	1.0	0.23717948717948717	0.178984904336217	11.310585971342862	12.165525060596439	2.0	1.0652490151992728	1.0	8.4852813742385695	10.22437199302993	-77.951644058334608	50.968000000000018	0.40217391304347827	708.24324324324323	34.0	5
224	6	123	101.0	65.0	1.7235188617344546	0.78567174593669831	1.0	0.28472222222222221	0.20484026464060592	19.820729096375683	23.194827009486403	4.2426406871192848	1.7751634693774618	1.4142135623730951	14.846307420927847	12.261967263934151	-65.49856980005103	86.866000000000014	0.46590909090909088	99.82113821138212	65.869918699186996	6
224	7	1903	615.0	58.0	1.4576624823040369	0.80758971415120939	1.0	0.32397003745318353	0.19252981051644413	72.325532486222158	89.442719099991592	15.0	5.4346650378813717	5.0	50.446530693561016	42.653602059537867	-42.438668612428337	352.43199999999933	0.57991772055462432	607.97898055701523	61.026274303730951	7
224	8	111	63.0	114.0	1.6514901963632447	0.74531039153462253	1.0	0.28030303030303028	0.23608276319667695	18.041314479614268	21.470910553583888	4.2426406871192848	1.7560123473262652	1.4142135623730951	11.180339887498949	12.028462731184391	-61.639317239441745	76.866000000000028	0.50112866817155755	62.45945945945946	112.97297297297297	8
225	1	0	0.0	0.0			0.0	0.0			0.0	0.0			0.0			0.0				1
225	2	272	671.0	20.0	1.2024336176854165	0.78312836883952353	1.0	0.51809523809523805	0.56773396303725587	24.556946305246459	24.186773244895647	7.0	2.8897599306469526	2.8284271247461903	15.636330943057732	15.270984570659985	37.139236127814982	77.592000000000027	0.84735202492211859	670.05147058823525	18.448529411764707	2
225	3	128	710.0	26.0	1.85360905428018	0.44311515549342873	1.0	0.29090909090909089	0.19993694372875187	18.356534518736204	23.021728866442675	4.1231056256176606	1.7692341093628292	1.4142135623730951	16.972155256597617	16.455985216787099	4.9985740732413193	89.694000000000017	0.47145488029465932	707.8828125	25.328125	3
225	4	142	546.0	26.0	1.5955886032269262	0.78627952438302184	1.0	0.34803921568627449	0.20045384884433684	20.494332186510253	23.086792761230392	4.2426406871192848	1.7815044480923656	1.4142135623730951	14.230249470757707	12.662852475837882	-79.344881626333859	94.350000000000037	0.51824817518248179	544.70422535211264	26.08450704225352	4
225	5	745	219.0	28.0	1.5706242203262981	0.80769046303608805	1.0	0.41046831955922863	0.37138918024814327	47.01616096107152	55.785302723925412	10.440306508910551	3.7868704748479294	3.0	30.311600146615088	27.721045713215087	-25.859786977741337	158.7699999999999	0.67056705670567041	221.84295302013422	26.236241610738254	5
225	6	300	702.0	45.0	1.9041840008783826	0.88969482741188854	1.0	0.26155187445510025	0.21588530184929841	34.723150976843669	43.863424398922618	6.4031242374328485	2.4524229541977682	2.2360679774997898	17.865313426996948	15.853052761839646	-50.887822987043243	132.14600000000004	0.59523809523809523	701.22000000000003	47.013333333333335	6
225	7	0	0.0	0.0			0.0	0.0			0.0	0.0			0.0			0.0				7
225	8	1265	617.0	47.0	1.4247400585291765	0.71157173664452322	1.0	0.34752747252747251	0.21687123709382325	55.401183026787621	64.498061986388393	13.038404810405298	4.5643398749724593	4.0	52.785557385454887	38.925616478039281	64.605398214378724	270.7379999999996	0.51111111111111107	621.29881422924905	51.701185770750989	8
225	9	526	106.0	71.0	2.7255442120501736	0.87734619575302397	1.0	0.15987841945288753	0.078513524100971982	54.452221488009549	72.47068372797375	8.5440037453175304	2.8568102430859703	2.0	31.173418274555893	26.12933141133097	-73.065740775445775	290.15199999999953	0.36540465439388681	105.27376425855513	71.00190114068441	9
225	10	408	596.0	63.0	2.7770136041734172	0.79942246286917928	1.0	0.18888888888888888	0.11115341055591391	46.04053994745319	53.235326616824658	5.0	2.0960085367619841	2.0	35.355339059327378	27.659741961029859	0.23140467968672013	214.76999999999964	0.34444913465597299	587.51470588235293	66.691176470588232	10
225	11	110	593.0	82.0	1.7218146447227576	0.88758039580521009	1.0	0.36184210526315791	0.25169371065612489	20.011315199188239	23.430749027719962	4.0	1.6675792654872321	1.4142135623730951	11.537764081484767	9.2182692216958273	58.359863607822234	74.108000000000018	0.56994818652849744	592.83636363636367	81.954545454545453	11
225	12	1516	623.0	145.0	4.1589202329229824	0.90341446040881956	1.0	0.1979370675022849	0.11265324604070702	116.2798145158193	110.65260954898443	7.810249675906654	2.7707126934628428	2.8284271247461903	65.354661896718056	49.85710621001418	81.939247139682422	411.22799999999921	0.34194203225442643	627.09828496042212	155.85817941952507	12
226	1	26	751.0	13.0	7.5604850968104858	0.94880012625078602	1.0	0.23214285714285715	0.14596226621947078	21.394577798567585	15.297058540778355	1.0	1.0	1.0	6.0	6.7580564498325142	3.762681095587642	47.312000000000005	0.32911392405063289	741.80769230769226	14.153846153846153	1
226	2	793	220.0	25.0	1.288798843956674	0.79428055391026997	1.0	0.48590686274509803	0.4567957564252792	43.601757348291613	50.328918128646478	11.401754250991379	4.0887326245687081	3.6055512754639891	30.00695321720135	26.490297884055877	-20.925380258297139	147.69999999999996	0.76433734939759035	221.40226986128624	24.137452711223204	2
226	3	133	712.0	28.0	1.5652646414700899	0.77111870134577809	1.0	0.41304347826086957	0.22759392975056711	19.48404603070993	22.090722034374522	5.0	1.915375943375156	1.4142135623730951	12.468233747884186	12.405324691859729	80.100155327752447	85.694000000000031	0.59775280898876404	711.61654135338347	27.774436090225564	3
226	4	0	0.0	0.0			0.0	0.0			0.0	0.0			0.0			0.0				4
226	5	0	0.0	0.0			0.0	0.0			0.0	0.0			0.0			0.0				5
226	6	282	108.0	69.0	2.4862669613801076	0.89742815837640744	1.0	0.27485380116959063	0.12216248966460713	38.677153727032852	53.235326616824658	5.8309518948453007	2.181998549092985	2.0	17.494499767752544	17.062837464983851	80.042178531920285	170.31799999999996	0.45083932853717024	108.54964539007092	69.939716312056731	6
226	7	1881	596.0	68.0	1.4250840429064826	0.69543997843544292	1.0	0.29529042386185245	0.083411702510980165	67.033837159968868	91.411159056211517	17.0	5.5951191283029438	5.0	58.779905727941859	48.169455497764154	-35.314588629280458	532.33599999999888	0.47505998232100016	600.36682615629979	60.370015948963321	7
226	8	275	69.0	101.0	1.2655396788458255	0.83787851813830128	1.0	0.45986622073578598	0.41568316346814443	26.178055428221985	32.015621187164243	7.0710678118654755	2.883084687537175	2.8284271247461903	14.799999999999999	14.289468193148945	47.953976001408385	91.17800000000004	0.77355836849507753	67.407272727272726	99.029090909090911	8
226	9	43	739.0	539.0	4.6439319983284655	0.91522558232190687	1.0	0.2388888888888889	0.099687223825406276	20.97821230089971	19.104973174542799	1.0	1.0	1.0	7.4011683250970055	8.4529996477201124	-75.126389872609735	73.624000000000024	0.3628691983122363	740.16279069767438	547.48837209302326	9
227	1	825	220.0	25.0	1.3679484526382515	0.80905839253632628	1.0	0.44474393530997303	0.4052646916489418	46.213607981422051	53.851648071345039	12.083045973594572	4.0543289903575364	3.6055512754639891	31.638182932800362	27.161043795047327	-15.153100768628315	159.94199999999992	0.70633561643835618	222.58181818181819	22.915151515151514	1
227	2	0	0.0	0.0			0.0	0.0			0.0	0.0			0.0			0.0				2
227	3	764	622.0	50.0	5.6806348958278798	0.68392517038192069	1.0	0.11523378582202111	0.014996905493413837	84.822907278692981	86.127812000537901	8.0	1.7483211272031394	1.0	65.680123281318544	61.88273563873495	-30.105958059847861	800.11199999999792	0.18429622482209626	612.78272251308897	55.725130890052355	3
227	4	0	0.0	0.0			0.0	0.0			0.0	0.0			0.0			0.0				4
227	5	233	602.0	51.0	3.7574275047459622	0.65161543306785985	1.0	0.15785907859078591	0.065331716527980685	37.630218580672071	40.049968789001575	3.1622776601683795	1.4002209398814232	1.0	31.577265735655551	28.544383078443097	-61.627338886608641	211.69999999999982	0.26165075800112297	600.00429184549353	59.759656652360512	5
227	6	1	591.0	77.0	0.0	0.0	1.0	1.0	0.78539816339744828	0.095000000000000001	0.0	1.0	1.0	1.0	0.0	0.095000000000000001	0.0	4.0	1.0	591.0	77.0	6
228	1	0	0.0	0.0			0.0	0.0			0.0	0.0			0.0			0.0				1
228	2	773	221.0	40.0	1.3976581688949188	0.82575872904101244	1.0	0.4533724340175953	0.3812065293280556	45.684419359490725	55.317266743757322	12.0	3.9164922108529447	3.1622776601683795	29.73683702047904	25.767086623433823	-12.763643929275238	159.62999999999994	0.71113155473781053	223.26520051746442	38.391979301423028	2
228	3	1231	618.0	52.0	2.7575687951194161	0.4017408709878631	1.0	0.1731364275668073	0.046833683676342046	68.49503806565987	90.801982357215081	12.369316876852981	3.4403850561438616	2.2360679774997898	62.491302562257431	62.724563354729895	89.937638513566185	574.71799999999871	0.29871390439213785	616.37692932575146	59.62794476035743	3
228	4	399	540.0	88.0	3.2413688310896398	0.95549866772253989	1.0	0.16871035940803383	0.10476283106643287	55.018458918724697	63.28506932918696	6.0	2.1165677454544576	2.0	22.555813128378965	16.230193224847316	-51.716181183071875	218.76999999999981	0.43991179713340689	537.54636591478697	88.488721804511272	4
228	5	391	604.0	82.0	2.9599439034298571	0.86816738437254015	1.0	0.18798076923076923	0.068969476702043689	48.621030571905337	52.392747589718944	7.0	2.1468112309914105	1.4142135623730951	33.47469931001131	24.129231332563542	-21.922984472595523	266.90999999999951	0.30726915520628684	600.93606138107418	83.14066496163683	5
228	6	1656	110.0	66.0	1.4959468199464296	0.87916542937691944	1.0	0.42592592592592593	0.18606065451037393	71.635841994838316	84.172442046075858	15.033296378372908	5.4652512418356176	5.0	37.313306570225578	34.135673706899787	-84.120227424632262	334.4319999999995	0.66306306306306306	111.64251207729468	61.178743961352659	6
228	7	13	590.0	92.0	3.0086076209162154	0.93881397314025117	1.0	0.32500000000000001	0.29192453243894145	9.5262840176199202	7.2801098892805181	1.0	1.0	1.0	2.6098507150250914	3.2810868215741347	-76.104778760273945	23.656000000000006	0.61904761904761907	590.0	93.92307692307692	7
229	1	748	221.0	25.0	1.6409316227669055	0.88448758744387279	1.0	0.37158469945355194	0.29457959817634055	50.651708767414952	60.406953242155822	11.0	3.5554809144934478	3.0	28.252322405182387	23.632249820904814	-4.8535609046189325	178.62999999999982	0.63740945888368128	224.33422459893049	23.508021390374331	1
229	2	1764	628.0	42.0	2.0707573339284315	0.65221219074394876	1.0	0.23167848699763594	0.065943197238536061	76.773171714524992	93.770997648526702	16.0	4.7985160696542177	3.6055512754639891	63.117528605654535	58.196862476716888	-39.748894109684983	579.78799999999865	0.413744576052539	619.18140589569157	45.313492063492063	2
229	3	239	601.0	62.0	1.8818647455434152	0.71554091695512845	1.0	0.32123655913978494	0.16411208979181016	27.782598674556041	34.409301068170507	6.0	2.322022222859903	2.0	21.860356872503086	19.408112849323246	-22.366286357541274	135.28000000000003	0.43573381950774842	598.87029288702934	61.665271966527193	3
229	4	0	0.0	0.0			0.0	0.0			0.0	0.0			0.0			0.0				4
229	5	0	0.0	0.0			0.0	0.0			0.0	0.0			0.0			0.0				5
229	6	15	592.0	74.0	3.0196523165171225	0.93695893831193944	1.0	0.30612244897959184	0.24954061629795965	10.227323074342841	8.4852813742385695	1.0	1.0	1.0	3.4358227615493333	3.5738304237400911	46.567566879685295	27.484000000000002	0.63829787234042556	593.13333333333333	76.200000000000003	6
230	1	674	219.0	24.0	1.4031749669108662	0.82302164273709866	1.0	0.40047534165181226	0.36637951836606941	42.677232666059581	50.487622245457352	10.295630140987001	3.5777705151498735	3.0	25.614449047363873	24.241095508428401	-5.9383382840036267	152.04400000000001	0.69234720082177714	220.13946587537092	22.856083086053413	1
230	2	0	0.0	0.0			0.0	0.0			0.0	0.0			0.0			0.0				2
230	3	0	0.0	0.0			0.0	0.0			0.0	0.0			0.0			0.0				3
230	4	956	594.0	55.0	1.4236623808912094	0.46805818663178872	1.0	0.3607547169811321	0.1748080408735351	44.104569478895137	52.086466572421671	11.0	4.0445713380072137	3.6055512754639891	43.036731067710932	38.975104335669506	-13.739286186611993	262.15199999999948	0.56668642560758742	590.50941422594144	60.438284518828453	4
230	5	703	538.0	77.0	2.4664835750000145	0.70878178446847662	1.0	0.27038461538461539	0.076149262425275963	54.270554142086837	62.625873247404705	7.6157731058639087	2.4788541813818759	2.0	48.611582702589295	38.283957651424274	-0.33761115440409878	340.60399999999936	0.329892069450962	530.64438122332854	80.051209103840677	5
230	6	45	593.0	80.0	3.8527216704962024	0.65789199019264188	1.0	0.23076923076923078	0.12739751911282718	16.848515615028749	15.231546211727817	2.0	1.0536491902749576	1.0	11.180339887498949	12.688824266206783	-24.084560070775556	66.624000000000009	0.36585365853658536	596.15555555555557	79.222222222222229	6
231	1	477	223.0	27.0	1.2195749673713165	0.77368978281759548	1.0	0.50105042016806722	0.50540621719881829	32.542054531291093	35.846896657869841	8.5440037453175304	3.5387204759302064	3.0	23.366509707990406	20.617494214049934	57.501809923953132	108.90400000000004	0.76811594202898548	221.23689727463312	23.966457023060798	1
231	2	0	0.0	0.0			0.0	0.0			0.0	0.0			0.0			0.0				2
231	3	0	0.0	0.0			0.0	0.0			0.0	0.0			0.0			0.0				3
231	4	0	0.0	0.0			0.0	0.0			0.0	0.0			0.0			0.0				4
231	5	0	0.0	0.0			0.0	0.0			0.0	0.0			0.0			0.0				5
231	6	342	531.0	84.0	1.5766548357054997	0.70502864757646855	1.0	0.39085714285714285	0.20244957366778524	30.258514864488735	37.013511046643494	7.6157731058639087	2.6934131676240622	2.1180339887498949	21.211977203424784	21.458698023562985	84.580034884003325	145.6999999999999	0.50146627565982393	532.36842105263156	84.643274853801174	6
232	1	398	219.0	29.0	1.4143102624953687	0.88468898873674928	1.0	0.52645502645502651	0.4373660475544523	34.34333956232215	37.0	8.0	3.2317060498330012	3.0	16.294906944271169	16.010237002573362	74.306632986978556	106.93600000000002	0.80812182741116756	219.1281407035176	24.861809045226131	1
232	2	0	0.0	0.0			0.0	0.0			0.0	0.0			0.0			0.0				2
232	3	279	596.0	65.0	2.4077966726749045	0.86168283258100453	1.0	0.22142857142857142	0.11415841403653042	36.904771577116698	45.617978911828175	5.0	1.8478174026846492	1.4142135623730951	21.249971999443943	18.72722428515209	-63.029277810123347	175.24799999999993	0.39048285514345699	593.44444444444446	63.774193548387096	3
232	4	92	616.0	56.0	1.7216451254378971	0.87891685507747708	1.0	0.41628959276018102	0.39948246547949384	18.195869039566215	16.763054614240211	3.0	1.5765633137279158	1.4142135623730951	10.75174404457249	8.6789748494598307	-82.487055937182433	53.796000000000014	0.64561403508771931	615.53260869565213	56.413043478260867	4
232	5	2525	115.0	66.0	1.6941631176736589	0.86077454500592587	1.0	0.40484207150873819	0.13719326570440302	92.896508140478701	101.13851887386922	17.029386365926403	5.1774370937589334	4.1231056256176606	54.607907205932776	47.28306174091226	-50.035895499569833	480.91599999999914	0.61472915398660988	126.95445544554455	53.559603960396039	5
232	6	649	510.0	86.0	1.6850367480554658	0.79312477773196555	1.0	0.39864864864864863	0.15346424102992062	45.068634059242356	47.434164902525687	7.0710678118654755	2.8349638760793336	2.8284271247461903	34.136177782868089	27.449465385436934	-20.289908908666675	230.52799999999976	0.54860524091293328	517.19414483821265	83.858243451463792	6
233	1	437	218.0	24.0	1.2075300633747825	0.76703079433185051	1.0	0.5517676767676768	0.54567438865794304	30.886100174184097	34.176014981270121	9.0	3.471306833794209	3.0	20.372992503051972	19.816839600978522	66.78580589781069	100.31800000000004	0.82530689329556184	218.51258581235697	22.821510297482838	1
233	2	0	0.0	0.0			0.0	0.0			0.0	0.0			0.0			0.0				2
233	3	76	622.0	56.0	3.7551599205084134	0.9634392427599815	1.0	0.23384615384615384	0.20693002552943776	26.086982534498613	25.632011235952593	2.8284271247461903	1.3132599590193215	1.0	6.5126226589255198	6.9894044468191359	-63.647473934928989	67.936000000000021	0.55882352941176472	621.63157894736844	54.907894736842103	3
233	4	260	597.0	62.0	1.5891922321614296	0.20248454179331013	1.0	0.2988505747126437	0.1458680317156415	23.21347129256748	30.675723300355934	6.324555320336759	2.2980151339869983	2.0	25.491174943497601	22.732614891217615	-60.619396841058219	149.66200000000003	0.48103607770582801	597.90769230769229	64.057692307692307	4
233	5	1501	102.0	68.0	2.5733424010656321	0.93927543894703314	1.0	0.32587928788536691	0.14780855525070341	93.68648123036516	101.23734488813898	14.0	4.8228332132047615	4.0	36.260435739246155	32.149843874550406	-25.193017824476577	357.22799999999916	0.58989978384751429	98.400399733510994	71.956029313790808	5
233	6	669	518.0	83.0	1.4322237292641677	0.50985987212320638	1.0	0.36260162601626017	0.21966712798885832	37.454217241494256	50.447993022517757	9.0	3.2826993836856739	3.0	37.202497066267149	32.220270080266154	83.866037921879084	195.62999999999985	0.54082457558609542	518.27354260089692	76.307922272047833	6
234	1	0	0.0	0.0			0.0	0.0			0.0	0.0			0.0			0.0				1
234	2	0	0.0	0.0			0.0	0.0			0.0	0.0			0.0			0.0				2
234	3	415	217.0	23.0	1.2548459063290847	0.81837188561388874	1.0	0.50857843137254899	0.54485173752150917	31.606796040086465	35.846896657869841	8.0622577482985491	3.3176132107737213	3.0	18.782971010998235	18.164078287655201	62.339754184140105	97.834000000000032	0.86458333333333348	218.72289156626505	24.337349397590362	3
234	4	222	621.0	55.0	1.7287085453526612	0.77486104737191874	1.0	0.26428571428571429	0.11683748425845582	26.469222325321692	33.120990323358392	5.0	1.9855163449958497	1.4142135623730951	20.223147027000415	16.732031807906921	34.204401858756633	154.52199999999999	0.41495327102803736	622.23873873873879	56.770270270270274	4
234	5	1302	101.0	69.0	1.1813279282772216	0.79706776983899041	1.0	0.65890688259109309	0.56491537399044689	53.550580950613671	53.413481444294568	15.132745950421556	5.8297690842227059	5.0990195135927845	34.539815047701282	32.338653155658783	-10.444705293902285	170.18399999999991	0.84299125930721919	107.86712749615975	67.698156682027644	5
234	6	231	594.0	64.0	1.8165720231237943	0.67403201185600037	1.0	0.26013513513513514	0.14429827581574789	26.334265095427952	36.878177829171548	5.0990195135927845	1.9763411136739026	2.0	22.522661260833949	19.453177898484576	6.5015593620780505	141.83399999999995	0.42541436464088406	594.82251082251082	64.272727272727266	6
234	7	383	511.0	62.0	4.2743704728301095	0.70804620008203023	1.0	0.19461382113821138	0.044497846399342074	52.717790751747003	57.201398584300364	4.4721359549995796	1.6134256274145602	1.0	37.143466631455688	37.22751735870758	-27.995251008294193	328.87799999999947	0.27803992740471867	523.37336814621415	71.456919060052215	7
235	1	0	0.0	0.0			0.0	0.0			0.0	0.0			0.0			0.0				1
235	2	2114	669.0	42.0	5.3578888048065307	0.95148052467025612	1.0	0.12583333333333332	0.028859102912491455	162.02872580992621	176.6635219845908	9.0	2.9405906663900807	2.2360679774997898	59.128963779566746	49.857692580754559	-19.719977240762621	959.43599999999719	0.27913118109196539	627.22658467360452	53.331598864711445	2
235	3	409	218.0	37.0	1.2371393303324094	0.7418591095434558	1.0	0.49158653846153844	0.53245846438055966	29.848244660295709	33.61547262794322	8.2462112512353212	3.2640535005050269	3.0	20.571825392998065	20.014913146648613	63.963417455622938	98.248000000000033	0.84766839378238346	218.52567237163814	36.552567237163814	3
235	4	152	628.0	67.0	2.1358898902743122	0.78216831373656059	1.0	0.32000000000000001	0.14423940985795422	24.453614013977781	25.632011235952593	3.1622776601683795	1.5541102910941744	1.0	18.0	15.236244681516283	-23.824871443830421	115.07600000000004	0.42458100558659218	631.78289473684208	64.80263157894737	4
235	5	2341	103.0	83.0	2.2214165310974683	0.89312293960142497	1.0	0.28548780487804876	0.095341214259290485	104.8000546735657	104.48444860360799	12.806248474865697	4.5477742812285591	4.0	67.042610635504673	47.140389690519349	-54.907569834966537	555.47599999999875	0.46573162240127308	122.23750533959846	60.607432721059375	5
235	6	282	600.0	74.0	1.5114604331766934	0.79792566595818148	1.0	0.35249999999999998	0.19383908306917413	28.257099521557269	39.319206502675002	7.0710678118654755	2.603679159151437	2.0	18.238800567851115	17.03213243669105	82.067073832422309	135.21000000000004	0.55952380952380953	598.94680851063833	75.450354609929079	6
235	7	625	520.0	90.0	1.9299880212871754	0.84319789555516933	1.0	0.28988868274582558	0.17281469453027712	48.806798708037761	57.384666941614292	7.6157731058639087	2.8145388910049087	2.2360679774997898	30.600000000000001	26.23869608239562	-63.826324894181553	213.18399999999974	0.52876480541455173	516.82399999999996	93.388800000000003	7
236	1	0	0.0	0.0			0.0	0.0			0.0	0.0			0.0			0.0				1
236	2	0	0.0	0.0			0.0	0.0			0.0	0.0			0.0			0.0				2
236	3	3241	644.0	80.0	3.2317825443593189	0.92923654702662206	1.0	0.22017663043478261	0.062312635208043213	152.92563675545165	159.02829936838285	13.0	4.114836429095897	3.6055512754639891	90.324216792047721	56.503785691399017	10.884300130960831	808.45599999999774	0.35051100416373765	625.31811169392165	77.386917618019126	3
236	4	424	191.0	61.0	1.2882331028714962	0.79446281519624307	1.0	0.46593406593406594	0.44362704596708369	31.908715223037941	35.735136770411273	8.0622577482985491	3.3486952195648492	3.0	20.612182537652757	19.378571139918378	71.656211527959641	109.59200000000003	0.76950998185117969	191.08962264150944	58.898584905660378	4
236	5	104	601.0	89.0	1.5828391582147654	0.75599108870383003	1.0	0.36491228070175441	0.24290864251308431	17.197631596832949	19.313207915827967	3.6055512754639891	1.6059193146931756	1.0	12.521980673998822	11.257258497423686	-65.863236397271677	73.350000000000037	0.6227544910179641	602.21153846153845	88.42307692307692	5
236	6	2632	101.0	61.0	2.9129908458140523	0.90357255829497096	1.0	0.21368839814889989	0.078994326980318358	128.22993092440453	134.6291201783626	14.212670403551895	4.3117008141131459	3.6055512754639891	67.082039324993687	54.93820282728899	-51.051850667620521	647.06799999999839	0.40560949298813376	85.755699088145903	79.048252279635264	6
236	7	504	577.0	96.0	2.089951173295661	0.72430164580110401	1.0	0.19090909090909092	0.11290945097682321	42.64053606574457	61.465437442517235	8.0	2.7543712099087494	2.2360679774997898	33.207629376297938	29.399934580024944	1.3369323810395037	236.83999999999958	0.35719347980155919	580.10317460317458	100.43253968253968	7
236	8	1317	472.0	156.0	5.5707933474326961	0.95092912599953539	1.0	0.13112305854241338	0.054011744589172725	130.36474521280658	137.7425134081704	8.6023252670426267	2.66871744199742	2.0	52.187514437117393	40.335997652879527	-63.236243595714534	553.5459999999988	0.26684226522135551	483.15793470007594	142.35687167805619	8
236	9	367	726.0	166.0	2.8885198885704653	0.88242513786362042	1.0	0.22055288461538461	0.094448175714218846	47.010586235148786	52.392747589718944	4.4721359549995796	1.8287506273353169	1.4142135623730951	22.343837155321587	22.116263874454184	-74.939981074681526	220.97399999999988	0.37699024139702103	724.39782016348772	169.96730245231609	9
236	10	0	0.0	0.0			0.0	0.0			0.0	0.0			0.0			0.0				10
236	11	2112	66.0	525.0	2.6820235050844361	0.92009371408832086	1.0	0.26321036889332006	0.060365338403218234	111.66370732846515	121.1156472137271	13.928388277184119	4.365160667396685	3.6055512754639891	65.177273056464415	43.738484200020551	15.101955441724332	663.06799999999839	0.37327677624602335	73.873579545454547	532.1401515151515	11
237	1	0	0.0	0.0			0.0	0.0			0.0	0.0			0.0			0.0				1
237	2	713	337.0	36.0	1.4619985968392333	0.69401748837110677	1.0	0.45012626262626265	0.29473085213435102	41.815357900989937	43.185645763378368	9.8488578017961039	3.5225032971272552	3.0	34.336978121670327	30.105307369931886	-75.492837876390169	174.35599999999982	0.62653778558875217	340.98597475455819	31.685834502103788	2
237	3	355	196.0	58.0	1.4951649354574246	0.90449457200103556	1.0	0.46103896103896103	0.44452224917838101	33.847494934305359	36.055512754639892	6.7082039324993694	2.8766519013346588	2.2360679774997898	15.116130765722586	14.435453400624334	59.030532839741376	100.17800000000003	0.80865603644646922	199.54084507042253	61.909859154929578	3
237	4	5084	644.0	80.0	7.2354587115955171	0.9455447821259817	1.0	0.12750802568218297	0.043021255416662928	290.41716457726437	256.40007800310826	18.788294228055936	4.6772667911256862	3.6055512754639891	113.23202233559191	94.528473962267512	-24.958042448364026	1218.6139999999966	0.24863067292644767	589.30625491738783	95.417387883556259	4
237	5	158	610.0	92.0	1.6401591809074845	0.66026522586452185	1.0	0.41578947368421054	0.2310807156441741	20.595750322125792	24.207436873820409	4.4721359549995796	1.8964792965595578	2.0	17.407885648711641	15.468078065753778	-75.763460487692456	92.694000000000031	0.50560000000000005	610.02531645569616	93.044303797468359	5
237	6	616	588.0	102.0	1.8150701594598708	0.76292924049572919	1.0	0.22814814814814816	0.099386391573057425	44.808631536211735	57.982756057296896	9.8994949366116654	3.1509110767604076	2.2360679774997898	37.811373950175366	28.96797365213579	-60.650772079137006	279.08199999999954	0.41121495327102803	585.79707792207796	101.62337662337663	6
237	7	2119	67.0	116.0	2.9436528579719377	0.76746617316374088	1.0	0.24049483600045399	0.086882631859720949	105.94538699873371	106.50821564555478	11.0	3.5374873289724107	3.0	71.59408894973734	67.92046906700098	21.11831552443876	553.60999999999888	0.37136347704171052	84.563945257196792	125.17319490325626	7
237	8	589	725.0	178.0	1.3706080361216348	0.76742065280980987	1.0	0.51306620209059228	0.28563648962070892	38.184056911753423	46.872166581031863	9.8488578017961039	3.4351222225767781	3.0	23.714766669150087	24.481476391107389	-67.611602343802318	160.97399999999993	0.68728121353558924	726.51782682512737	174.87606112054328	8
237	9	279	138.0	210.0	1.9929363769677686	0.65679825257222801	1.0	0.31138392857142855	0.10110673360826569	30.075310567442948	31.780497164141408	5.0	1.7410598464944582	1.4142135623730951	26.686035836566663	22.678779569300119	-80.96684870049431	186.21599999999987	0.40376266280752532	139.94623655913978	208.23297491039426	9
237	10	0	0.0	0.0			0.0	0.0			0.0	0.0			0.0			0.0				10
237	11	2017	117.0	531.0	4.3616549603566135	0.97675817861823377	1.0	0.32968290290944752	0.080936576260267179	146.09501749261025	132.00378782444085	9.8994949366116654	3.3430597889355229	3.0	44.291429975004974	31.314627973643258	4.1592023136838518	559.60999999999888	0.51395082176073381	95.423896876549335	528.41596430342088	11
238	1	14	554.0	17.0	3.0706091461107237	0.94941097459346335	1.0	0.3888888888888889	0.29764358414550379	10.070616668577735	8.5440037453175304	1.0	1.0	1.0	2.757435090054174	3.1625392551023865	-19.297638461671987	24.312000000000008	0.77777777777777779	549.28571428571433	17.928571428571427	1
238	2	690	345.0	38.0	1.1704199672306135	0.29842751526104316	1.0	0.61827956989247312	0.44082437585642625	32.820283670433454	42.5205832509386	12.0	4.0763961599127727	3.6055512754639891	30.0	31.324738879257509	-79.014904670549612	140.24799999999993	0.75616438356164395	346.3246376811594	35.533333333333331	2
238	3	1299	89.0	36.0	2.1587932586492289	0.93937030644506125	1.0	0.3244255744255744	0.17745862212982982	79.849884462044557	77.103826104804938	11.401754250991379	3.9210347732297355	3.1622776601683795	34.410063415067036	27.380876701727704	24.6032568469365	303.29199999999946	0.55100742311770934	101.79907621247114	42.228637413394921	3
238	4	1034	597.0	57.0	2.401664666893454	0.8838202282703298	1.0	0.18937728937728937	0.083767880056101432	71.963633207617036	96.566039579139826	13.152946437965905	4.2487933183995423	3.1622776601683795	40.556457954577859	33.66650772580698	-57.214550918983946	393.84599999999921	0.37021124239169351	593.5	61.453578336557058	4
238	5	349	201.0	58.0	1.4763671821958997	0.89391717102392165	1.0	0.47482993197278911	0.44897540005041137	33.085925837379676	36.400549446402593	7.0	2.9375735762133175	2.8284271247461903	16.555762267219976	14.830176818978924	57.967604214832676	98.834000000000032	0.79138321995464855	204.32951289398281	60.936962750716333	5
238	6	1428	663.0	80.0	2.3297566235108467	0.82037336790019511	1.0	0.22616407982261641	0.091671266301778478	79.81446760170094	86.005813756978085	13.0	3.8764360823314865	3.0	59.741216375034462	45.640166617470349	15.406642257256864	442.43799999999896	0.40672173170037024	653.51890756302521	77.730392156862749	6
238	7	115	639.0	83.0	4.3514448497270131	0.97927147320358454	1.0	0.2390852390852391	0.1193499737627509	35.009031015878918	37.363083384538811	3.0	1.3301978874008935	1.0	7.9604019998992515	7.0911552189722986	-75.936310924722989	110.03800000000001	0.46843177189409368	639.73043478260865	85.443478260869568	7
238	8	695	588.0	97.0	1.8028497740278042	0.86486589787128565	1.0	0.32175925925925924	0.15403691328390459	50.470016978262123	56.080299571239813	7.0	2.9454107191721439	2.8284271247461903	30.046337589279961	25.336098258704865	-18.384951176151478	238.11399999999961	0.52532123960695387	596.15827338129498	96.723741007194249	8
238	9	701	114.0	156.0	5.0101205204643904	0.97218537748559519	1.0	0.27817460317460319	0.055451629160901697	91.959094898555037	83.600239234107462	6.7082039324993694	2.2734040230032906	2.0	28.236216149459977	21.537988487213372	-86.514594139282295	398.57199999999921	0.38590696394164603	114.95720399429386	142.92724679029956	9
238	10	307	728.0	185.0	2.7963264403216028	0.68518354963900352	1.0	0.25246710526315791	0.097644225287532485	37.80595129048757	39.217343102255157	4.0	1.6810761424751446	1.0	29.724817355862395	27.536737517208085	82.981937907267309	198.76999999999987	0.36117647058823532	728.86319218241044	175.75244299674267	10
238	11	375	144.0	212.0	2.4643477426540179	0.832455070013423	1.0	0.21222410865874364	0.07869972105631122	42.439090909505225	56.568542494923804	7.0710678118654755	2.104138399414043	1.4142135623730951	28.979440988397275	23.515184195303796	-85.659293845494432	244.69999999999979	0.35971223021582732	145.71733333333333	211.21333333333334	11
238	12	1553	111.0	525.0	2.047967902668558	0.94026210543580779	1.0	0.38786213786213786	0.14683479908373162	85.093999804668258	92.417530804496181	11.045361017187261	4.3629482370371973	4.0	39.063151398624868	28.970373529552216	10.088655723361676	364.56599999999946	0.57593176339699614	126.83966516419832	527.49066323245336	12
239	1	29	564.0	20.0	4.7469749669970467	0.95863892341909296	1.0	0.25892857142857145	0.18500954017649893	18.075635672573	15.132745950421556	1.0	1.0	1.0	4.5106711081782329	5.1447785616057766	19.546046121403261	44.382000000000012	0.48739495798319327	560.31034482758616	18.551724137931036	1
239	2	0	0.0	0.0			0.0	0.0			0.0	0.0			0.0			0.0				2
239	3	650	356.0	31.0	1.2271098083533021	0.50076222381556912	1.0	0.56277056277056281	0.3931135648413514	34.091774842088668	37.802116342871599	10.0	3.7522099681526524	3.0	30.069173124876468	29.509325046679429	14.870643613031362	144.14600000000002	0.71862907683803201	353.61538461538464	33.42307692307692	3
239	4	391	628.0	70.0	3.3609113129280748	0.97153348547219098	1.0	0.34178321678321677	0.14462758113304619	56.260304098027049	52.172789842982326	5.8309518948453007	2.1461071631851985	2.0	19.380867845444449	13.328193879372371	-82.664300215425854	184.31799999999993	0.43809523809523815	626.6419437340154	72.202046035805623	4
239	5	1582	663.0	77.0	1.2179803752601364	0.70807198012757466	1.0	0.3579185520361991	0.15186077376590593	57.184810245940319	70.682388188289167	15.652475842498529	5.7710191783531153	5.0	47.334381459170572	40.380496943778532	-28.234939529793941	361.81399999999923	0.59107042779749663	662.21238938053102	80.338811630847033	5
239	6	716	587.0	94.0	1.4171923274704337	0.84394241331875985	1.0	0.43980343980343978	0.33761920874555662	44.795701849213252	45.607017003965517	9.0	3.7174298295117221	3.1622776601683795	29.351143320888259	24.029927782483984	-27.822187481390291	163.24799999999999	0.71599999999999997	579.13687150837984	97.023743016759781	6
239	7	886	127.0	144.0	3.7211940797812835	0.96227926296566435	1.0	0.29435215946843851	0.082546055690820103	88.305689458873658	85.37564055396598	7.0710678118654755	2.7473601180438316	2.2360679774997898	32.569201658405426	24.024766634400329	-78.911718516431009	367.25999999999931	0.41459990641085637	125.91196388261851	141.60383747178329	7
239	8	1232	482.0	151.0	2.1177978825150934	0.84904469785362713	1.0	0.27672955974842767	0.064203474011247832	72.004478515681484	85.14693182963201	11.401754250991379	3.3999207090815062	2.8284271247461903	43.060685651210889	38.041479593449736	-64.183248404930197	491.05599999999907	0.4407082811661599	488.11038961038963	147.4853896103896	8
239	9	349	725.0	176.0	3.0705900143679541	0.82012902580362712	1.0	0.21839799749687108	0.074073931664392509	45.340530112068862	51.429563482495162	5.0	1.8101219283381464	1.4142135623730951	26.439197180341608	25.942882260588359	-62.117950285216665	243.32399999999961	0.35093011563599796	726.86819484240687	169.44412607449857	9
239	10	351	154.0	205.0	1.8493258099744039	0.72931097152026714	1.0	0.26590909090909093	0.089267373908723593	33.579660990789712	44.384682042344295	7.0	2.2708880295769993	2.0	29.0	22.974611829464177	-73.410474233184601	222.28599999999986	0.39065108514190322	153.49002849002849	205.3960113960114	10
239	11	1754	158.0	521.0	2.3694027640050872	0.95463838509180343	1.0	0.34419152276295134	0.13391110444920276	98.462230484406717	103.81714694596457	10.770329614269007	4.1068639979736803	3.6055512754639891	45.668070121600621	29.318863731788401	15.619031624776081	405.70599999999934	0.53500076254384632	143.29532497149373	518.36773090079816	11
240	1	0	0.0	0.0			0.0	0.0			0.0	0.0			0.0			0.0				1
240	2	0	0.0	0.0			0.0	0.0			0.0	0.0			0.0			0.0				2
240	3	143	598.0	38.0	2.6985358970921292	0.88866760651510412	1.0	0.22343750000000001	0.12593865485122133	28.537722253977051	31.400636936215164	4.2426406871192848	1.6050256452756908	1.0	16.900320051521692	13.086028010188626	-73.481546875667476	119.45200000000003	0.40509915014164305	597.72027972027968	35.510489510489514	3
240	4	1388	357.0	43.0	1.2364079968700457	0.6413583423428727	1.0	0.41334127456819536	0.17684864419632845	52.422720025850182	72.006944109578768	16.278820596099706	5.3649631379109426	4.4721359549995796	43.48206052415555	40.220884890850513	89.327000515761924	314.04999999999961	0.60957400087834868	355.26080691642653	46.422190201729109	4
240	5	0	0.0	0.0			0.0	0.0			0.0	0.0			0.0			0.0				5
240	6	2021	665.0	85.0	1.6536071353587165	0.65738684297931871	1.0	0.27340367965367968	0.074608232914459935	73.59672806191432	89.498603341057787	17.204650534085253	5.2175506784859511	4.0	71.99535431432777	55.459055480579259	25.830529281051142	583.43799999999885	0.44921093576350291	658.50865907966352	81.428995546759026	6
240	7	198	625.0	84.0	1.9690631368607818	0.7807804191569222	1.0	0.25548387096774194	0.14361668066349009	26.76598244812665	31.384709652950431	5.0	1.81586365461357	1.2071067811865475	18.399999999999999	16.723533565505385	51.62755188629437	131.624	0.41164241164241167	623.99494949494954	82.994949494949495	7
240	8	3646	596.0	96.0	4.1092956330358277	0.90767945780534753	1.0	0.20668934240362813	0.051582077700899898	179.7738978943523	167.76471619503309	14.7648230602334	4.2441461149619482	3.1622776601683795	98.348864802400186	75.444660712354292	80.18295164317145	942.46199999999726	0.31870629370629372	583.58913878222711	72.297312122874388	8
240	9	242	136.0	115.0	1.6642725585237852	0.56288651099357667	1.0	0.35072463768115941	0.16873671162235121	24.726054243628283	34.669871646719429	6.0	2.1906305207689827	2.0	21.828206253269968	20.4369293433313	34.442464271262153	134.24800000000005	0.46095238095238095	135.12396694214877	116.11157024793388	9
240	10	2569	685.0	177.0	2.3156468469714171	0.73873345973974058	1.0	0.28515928515928518	0.063656923736367582	101.91648841012892	125.39936203984452	11.401754250991379	3.9983971549495698	3.6055512754639891	63.192165889580025	68.691476955047719	-59.414053792171458	712.13799999999833	0.42952683497742844	692.32191514207864	183.72946671856752	10
240	11	477	164.0	209.0	1.1294753240646298	0.47424128383834718	1.0	0.46764705882352942	0.36978443552247764	27.831900884840543	33.241540277189323	10.0	3.6570415412136716	3.0	27.816685640097383	24.503063987645767	-50.800532526248816	127.31800000000004	0.6923076923076924	163.22641509433961	207.43815513626834	11
241	1	480	81.0	163.0	1.2051825166114569	0.79601418574400173	1.0	0.57692307692307687	0.58560475760050967	32.864306572404587	32.572994949804659	8.9442719099991592	3.6589365876558517	3.1622776601683795	21.62985965579254	19.892040635309773	60.13839136801235	101.49000000000004	0.87431693989071058	77.724999999999994	159.24791666666667	1
242	1	18	98.0	20.0	6.2713343060857953	0.99329535321868567	1.0	0.40000000000000002	0.19684945576288815	16.904654750361534	14.0	1.0	1.0	1.0	1.6564728911226982	1.954249835666416	86.460637333679912	33.898000000000003	0.67924528301886788	98.222222222222229	27.388888888888889	1
242	2	6	82.0	103.0	3.0543261909900767	0.99990546787604573	1.0	1.0	0.38468481472528077	6.9092222593631325	5.0	1.0	1.0	1.0	0.0	0.095000000000000001	90.0	14.0	1.0	82.0	103.5	2
243	1	599	97.0	123.0	1.2681956693084817	0.80922465257794685	1.0	0.55055147058823528	0.55567425467208542	37.939223051039903	38.013155617496423	10.0	3.9903887444971469	3.6055512754639891	21.229111126838749	22.289268088000551	-28.544576071250834	116.38800000000005	0.83252258512856148	91.302170283806348	126.10851419031719	1
244	1	24	7.0	190.0	6.6277060293180492	0.98960402338765574	1.0	0.23529411764705882	0.18653183367810169	19.977522911652184	16.763054614240211	1.0	1.0	1.0	2.5298221281347035	2.873145432231003	-70.4665471593283	40.210000000000008	0.77419354838709675	9.9583333333333339	182.875	1
245	1	635	68.0	124.0	1.1786583424336994	0.80560177694131019	1.0	0.58525345622119818	0.57876123837592486	37.577782777163193	39.05124837953327	11.661903789690601	4.297564754104112	4.0	22.807893370497855	22.263235677729693	-54.89475033248732	117.42000000000003	0.87828492392807744	69.53228346456693	122.11496062992126	1
246	1	8	720.0	73.0	4.1233403578366037	0.999947113553879	1.0	1.0	0.31028075591010301	9.2372385114369013	7.0	1.0	1.0	1.0	0.0	0.095000000000000001	90.0	18.0	1.0	720.0	73.5	1
246	2	384	93.0	102.0	1.7609752124334983	0.79623878302975959	1.0	0.37536656891495601	0.21652244629481079	35.527587512098542	34.928498393145958	6.4031242374328485	2.6097718974866182	2.2360679774997898	25.867367273365343	21.493567980707656	-11.468003696201285	149.28599999999994	0.50493096646942803	90.5	105.61197916666667	2
246	3	48	88.0	119.0	1.3970587990410344	0.75959141935661811	1.0	0.43636363636363634	0.32777589478522817	11.037264099784892	11.401754250991379	3.0	1.4035756435752342	1.0	6.9054276845717038	7.1786426426880663	-26.249713990276792	42.898000000000003	0.63157894736842102	86.854166666666671	119.6875	3
246	4	0	0.0	0.0			0.0	0.0			0.0	0.0			0.0			0.0				4
246	5	340	521.0	227.0	1.6352955323690828	0.92865431848293811	1.0	0.5	0.46286991509813075	35.304954934299239	40.26164427839479	7.0	2.8923647602821014	2.8284271247461903	13.281566172707194	13.096242370248589	-76.337667623687125	96.07600000000005	0.88082901554404147	522.26176470588234	224.50882352941176	5
246	6	642	620.0	489.0	1.2810740283816024	0.78218956725470612	1.0	0.48416289592760181	0.42168435724338954	38.855985012441913	39.05124837953327	10.816653826391969	3.9623619668042105	3.6055512754639891	27.96331351351029	24.208852836475529	-10.665373553966184	138.31799999999998	0.78054711246200603	622.94236760124613	489.95950155763239	6
247	1	247	690.0	20.0	1.129739944532886	0.57001848893226148	1.0	0.65343915343915349	0.50876330758142052	20.648162324152462	20.808652046684813	7.2111025509279782	2.8163419987469238	2.2360679774997898	17.0	16.965188127911375	-51.244719567649831	78.108000000000018	0.80983606557377052	691.88259109311741	19.417004048582996	1
247	2	13	707.0	74.0	4.4671531405619085	0.98224770601417499	1.0	0.28888888888888886	0.25639272108515399	12.031055250080334	8.9442719099991592	1.0	1.0	1.0	1.8726583551380889	2.256887566016061	73.328785202265053	25.242000000000001	0.72222222222222221	706.38461538461536	73.615384615384613	2
247	3	649	83.0	108.0	1.102619095447309	0.68687232135981036	1.0	0.61458333333333337	0.71039948156535238	34.552408618910746	34.928498393145958	11.180339887498949	4.401432016270717	4.0	24.780693263520487	25.111934064999563	-56.816066995444949	107.14600000000004	0.90642458100558676	84.211093990755003	104.86594761171033	3
247	4	24	542.0	202.0	6.5295312588933676	0.97115414369407727	1.0	0.25	0.1507651578729754	19.494199413660578	15.524174696260024	1.0	1.0	1.0	4.5735120474458988	4.6484419930455854	84.256822192582462	44.726000000000006	0.45714285714285713	541.875	202.79166666666666	4
247	5	175	531.0	212.0	1.2894670160774526	0.81765129763796784	1.0	0.50724637681159424	0.42496713231846583	20.835055465952891	22.803508501982758	5.6568542494923806	2.3287379825062855	2.0	12.521980673998822	11.995028520520444	-73.242372644787139	71.936000000000021	0.82742316784869974	530.77714285714285	211.13714285714286	5
247	6	856	643.0	489.0	1.3307802409524834	0.79990955343964831	1.0	0.45363010068892423	0.30859933992652427	46.177747973160237	59.640590204993778	10.816653826391969	4.1222294386534033	4.0	30.405591591021544	27.712216734250894	-29.135736477165967	186.69999999999987	0.67694741004349546	639.83528037383178	493.14135514018693	6
248	1	96	692.0	20.0	1.2130876309383611	0.77055389170955091	1.0	0.54545454545454541	0.54523459198603674	14.596107210745506	15.297058540778355	4.4721359549995796	1.944635435162805	2.0	9.4868329805051381	9.3031916504305432	89.608792244931877	47.038000000000011	0.80672268907563027	692.16666666666663	21.177083333333332	1
248	2	13	724.0	66.0	3.123003347947249	0.97975295659042994	1.0	0.48148148148148145	0.37406215078919142	10.054399486222275	8.2462112512353212	1.0	1.0	1.0	1.5689290811054724	2.0129938309009074	14.192478959884703	20.897999999999996	0.8125	726.76923076923072	65.84615384615384	2
248	3	37	87.0	83.0	3.5010092612448762	0.84820038858662217	1.0	0.19786096256684493	0.12752537240220277	16.123067878427563	16.031219541881399	2.0	1.0494169493174645	1.0	7.7992042034361786	8.5399935149773984	88.962174823563132	60.382000000000005	0.34418604651162793	86.945945945945951	85.405405405405403	3
248	4	65	100.0	97.0	3.1553087012608145	0.87272543758303278	1.0	0.25691699604743085	0.19768398377212526	20.599264431704103	22.090722034374522	3.0	1.3479118704420081	1.0	9.3251818423794095	10.056794450941128	88.617469374930607	64.280000000000015	0.46762589928057552	98.569230769230771	95.41538461538461	4
248	5	188	77.0	100.0	1.2593874263575371	0.6269515080632917	1.0	0.39578947368421052	0.33044516219617359	19.42676048198129	24.020824298928627	6.0827625302982193	2.3213478895311237	2.0	17.030404636441403	15.134578643229371	5.7512509521879247	84.554000000000016	0.65051903114186849	77.803191489361708	100.82978723404256	5
248	6	6	90.0	93.0	1.5417075059283245	0.90105879870919636	1.0	0.75	0.8086611893862522	4.5559556151120804	3.1622776601683795	1.0	1.0	1.0	1.0	1.9759040379562165	-80.537677791974389	9.6560000000000006	0.8571428571428571	90.5	92.666666666666671	6
248	7	184	536.0	211.0	1.2664793504631837	0.69777819609136171	0.0	0.51111111111111107	0.33034763505039233	19.861807780552454	20.615528128088304	6.4031242374328485	2.3993311614001693	2.0	13.435028842544403	14.227288794448384	-25.353763221190803	83.662000000000035	0.74796747967479671	534.625	211.83695652173913	7
248	8	9	533.0	222.0	2.9476671811459783	0.97005672040429536	1.0	0.42857142857142855	0.43794605635670847	8.0782563245011243	6.324555320336759	1.0	1.0	1.0	1.4855627054164149	1.9620346695529747	20.118179154636916	16.07	1.0	531.33333333333337	221.66666666666666	8
248	9	0	0.0	0.0			0.0	0.0			0.0	0.0			0.0			0.0				9
248	10	348	685.0	422.0	2.8017532514265495	0.79533427580336447	1.0	0.24786324786324787	0.10920289756168326	42.615874246187815	51.156622249714651	6.7082039324993694	2.2092374679679572	2.0	26.0	25.832510921339868	-81.647842547417895	200.11399999999981	0.41159077468953281	682.65804597701151	430.35344827586209	10
248	11	741	642.0	483.0	1.5932154127357172	0.83835780432185569	1.0	0.30073051948051949	0.28192694364837917	48.134367435000541	69.028979421689272	10.770329614269007	3.8814454748919323	3.1622776601683795	27.716794361094006	26.239023044322128	-48.398814660420797	181.73799999999974	0.60962566844919786	640.13495276653168	485.11066126855599	11
249	1	831	695.0	78.0	2.9234089204291993	0.93109801879026288	1.0	0.26033834586466165	0.14293694780831512	73.820346552203247	65.80273550544841	9.4339811320566032	3.1278854935486464	2.8284271247461903	32.594957354084158	26.927379662453735	50.81238607022631	270.29199999999958	0.48796241926012918	687.22262334536708	67.991576413959081	1
249	2	2978	328.0	117.0	4.5646813513518154	0.86903928479111625	1.0	0.13072870939420544	0.029145739696296451	166.45758232820845	169.29559947027565	12.369316876852981	3.470909720682025	2.8284271247461903	107.44542800882688	82.353738027185187	29.550817229537856	1133.1299999999967	0.2435692962008752	306.38985896574883	105.38448623237072	2
249	3	500	63.0	113.0	1.170991012779234	0.79221981888909332	1.0	0.5376344086021505	0.54034164158315434	32.989524186447952	32.249030993194197	9.2195444572928871	3.7928047622611119	3.6055512754639891	20.506096654409877	20.13138941220673	-49.231276087444598	107.83400000000003	0.87260034904013961	66.085999999999999	108.89	3
249	4	16	45.0	108.0	4.5129714779595567	0.98929211888077784	1.0	0.24242424242424243	0.28514774722159858	13.49071070683398	11.180339887498949	1.0	1.0	1.0	1.61245154965971	1.9689554097052391	-58.998120960708007	26.554000000000002	1.0322580645161297	47.1875	105.6875	4
249	5	56	351.0	128.0	1.8250704133139233	0.78416282301575368	1.0	0.31818181818181818	0.2654931545505006	13.784571945206755	16.15549442140351	3.0	1.426659325482003	1.0	9.0419443017946506	8.5540868091365638	73.248974458673942	51.484000000000002	0.54634146341463419	351.41071428571428	125.89285714285714	5
249	6	131	740.0	177.0	6.061368217967309	0.92626792195590069	1.0	0.13688610240334378	0.060969253717522556	42.087078393574693	37.536648758246919	3.0	1.19498628829668	1.0	16.263455967290593	15.86117519429922	42.840879093387251	164.31799999999998	0.28982300884955753	734.80152671755729	172.55725190839695	6
249	7	237	537.0	210.0	1.0224163082301312	0.39835069819382185	1.0	0.73148148148148151	0.73809095473732111	18.359168439012141	19.416487838947599	8.0	3.1092553932325355	2.8284271247461903	16.099689437998485	16.839638597143235	-55.601843591023091	63.522000000000027	0.89433962264150946	537.09704641350208	210.48523206751054	7
249	8	252	686.0	415.0	1.9598337852428696	0.9327316167185441	1.0	0.27243243243243243	0.22089705748930308	33.39189210916345	41.880783182743848	6.0	2.3625752016285739	2.0	14.062883981685724	12.040161132518909	57.928382806200851	119.73200000000004	0.59999999999999998	685.1150793650794	414.44841269841271	8
249	9	897	641.0	481.0	1.3911253285668534	0.78627535812879334	1.0	0.37375000000000003	0.35876512400967187	47.946058953810734	65.115282384398824	12.529964086141668	4.4365681835676796	4.0	31.543772712359292	29.62473114301125	-56.751933007436776	177.25399999999979	0.69319938176197848	637.7469342251951	484.20178372352285	9
249	10	908	425.0	491.0	1.2377420445982075	0.55689794285765293	1.0	0.45445445445445448	0.41214658864419002	41.153082735483849	53.084837759947987	12.0	4.4272075690289423	4.0	34.834221806286379	34.180965729845127	-86.518397090074842	166.38799999999998	0.75792988313856424	428.0980176211454	492.56497797356826	10
250	1	11	733.0	41.0	4.9472413237597346	0.99361569687902185	1.0	0.55000000000000004	0.3063456657232923	11.772577347899448	9.0553851381374173	1.0	1.0	1.0	0.99227787671366763	1.3281558029052811	-85.452653439565736	21.242000000000001	1.1000000000000001	733.18181818181813	38.18181818181818	1
250	2	706	411.0	52.0	1.1970972323685012	0.81458486541643471	1.0	0.58637873754152825	0.50227141317265023	40.14118304942064	43.965895873961216	11.0	4.3800612830033412	4.0	26.034147269198865	23.283668127959366	11.953938248543666	132.904	0.81950087057457921	410.44334277620396	50.437677053824359	2
250	3	8	733.0	75.0	4.1233403578366037	0.999947113553879	1.0	1.0	0.31028075591010301	9.2372385114369013	7.0	1.0	1.0	1.0	0.0	0.095000000000000001	90.0	18.0	1.0	733.0	72.5	3
250	4	671	673.0	76.0	1.455940205323468	0.66758405550793465	1.0	0.34095528455284552	0.24451672859987245	40.013170134156731	52.153619241621193	11.180339887498949	3.7303709035632417	3.0	33.105405122275357	29.791183124019099	-43.427064276339998	185.69999999999987	0.547085201793722	674.89716840536516	75.005961251862885	4
250	5	604	52.0	128.0	1.1033501939610464	0.61881780266187592	1.0	0.58869395711500971	0.57730826781148226	32.419171897819474	38.600518131237564	11.0	4.3004030986289035	4.0	24.839982268534808	25.466379564070841	-85.606065704093908	114.66200000000003	0.89085545722713866	51.743377483443709	127.54470198675497	5
250	6	42	35.0	134.0	8.8288387647652886	0.92096229133390251	1.0	0.12727272727272726	0.1021908962959641	28.675050405853003	22.847319317591726	1.0	1.0	1.0	11.125442363136298	11.173282529295843	73.492391829614803	71.866000000000028	0.2413793103448276	37.238095238095241	144.21428571428572	6
250	7	4206	349.0	137.0	3.5655775181527476	0.94979137146004899	1.0	0.16127300613496934	0.033175905148946999	186.1516807031982	183.08741081789321	17.4928556845359	4.8233787905304553	3.6055512754639891	86.8578655898107	58.243868556307895	42.512697214943159	1262.1999999999969	0.34585971548392397	321.0848787446505	107.33095577746077	7
250	8	114	367.0	198.0	1.0263998288566547	0.56546122935486576	1.0	0.62637362637362637	0.79229579152145946	13.386475799939793	13.152946437965905	5.3851648071345037	2.3020767571959548	2.0	9.8994949366116654	11.040828934329959	30.364298195150134	42.52200000000002	0.89763779527559051	367.28070175438597	197.98245614035088	8
250	9	219	544.0	218.0	1.0390916212829462	0.43876817888807079	1.0	0.62215909090909094	0.63435358593196367	17.960340887359319	21.213203435596427	7.6157731058639087	2.9363218603204344	2.8284271247461903	15.0	16.139167569925551	0.51279626233438758	65.866000000000014	0.84883720930232553	543.69406392694066	218.23287671232876	9
250	10	722	231.0	305.0	8.4818092553753583	0.98727585607926072	1.0	0.11272443403590944	0.071138404842100156	123.1266563751022	119.57006314291216	5.3851648071345037	1.9750468103198067	2.0	33.591322139459216	19.579222888772961	25.404669516026864	357.12599999999941	0.32500562682871931	209.75484764542935	290.9639889196676	10
250	11	800	197.0	356.0	7.4784234499491449	0.99357511699755408	1.0	0.1349527665317139	0.1728063306982606	122.44462230917144	103.9471019317037	7.2801098892805181	2.6050335483870479	2.2360679774997898	17.296142619693178	13.857619419929096	43.654766945092916	241.19599999999926	0.64908722109533468	219.54374999999999	380.25375000000003	11
250	12	279	686.0	412.0	1.2981893435783489	0.80375549361905907	1.0	0.50635208711433755	0.43611118304900137	26.146343625606317	28.160255680657446	7.0	2.7340319847945977	2.2360679774997898	17.111984104714448	15.55602211869831	74.349355184570697	89.662000000000035	0.7265625	685.7921146953405	411.17921146953404	12
250	13	0	0.0	0.0			0.0	0.0			0.0	0.0			0.0			0.0				13
250	14	1269	446.0	473.0	1.9567547407264188	0.87636467818285335	1.0	0.3540736607142857	0.19301952944515208	71.576915645360344	71.021123618258812	12.369316876852981	3.984685869618346	3.1622776601683795	39.740683829288997	34.474889778660767	-44.248993412297935	287.43199999999945	0.59689557855126996	438.81875492513791	476.76832151300238	14
250	15	899	640.0	482.0	1.5918057085346304	0.84140943469242846	1.0	0.29245283018867924	0.27050124430423655	53.088317575942497	77.155686763841331	10.816653826391969	4.0366006852067491	3.6055512754639891	31.270063577199242	28.688828736643408	-54.589904578735485	204.36199999999974	0.59281239696669952	636.60622914349278	486.03225806451616	15
250	16	95	76.0	514.0	1.7489954867024111	0.82927148605606349	1.0	0.28273809523809523	0.23771557068484925	18.023870427521725	23.194827009486403	4.0	1.6444916976738764	1.0	11.803471998505872	10.072567097902017	-86.282803560437188	70.866000000000014	0.52486187845303867	75.536842105263162	513.1894736842105	16
250	17	10	97.0	538.0	5.1836278784231586	0.99996620484831944	1.0	1.0	0.25963575649502424	11.555402479843368	9.0	1.0	1.0	1.0	0.0	0.095000000000000001	90.0	22.0	1.0	97.0	536.5	17
250	18	10	113.0	557.0	5.1836278784231586	0.99996620484831944	1.0	1.0	0.25963575649502424	11.555402479843368	9.0	1.0	1.0	1.0	0.0	0.095000000000000001	90.0	22.0	1.0	113.0	552.5	18
251	1	0	0.0	0.0			0.0	0.0			0.0	0.0			0.0			0.0				1
251	2	565	662.0	91.0	1.3426151129889135	0.44128101378916734	1.0	0.32029478458049887	0.26065066096954947	32.72944536052831	43.657759905886145	10.295630140987001	3.7086513859230883	3.0	32.191145697012011	29.370388645412149	-63.767786323124909	165.0439999999999	0.55202735710796291	663.16106194690269	90.925663716814157	2
251	3	3749	345.0	146.0	4.3230101134114038	0.90972940059509766	1.0	0.17241537895511405	0.038074121589840373	187.26789049582712	169.0266251216062	12.041594578792296	3.9221237354465326	3.1622776601683795	99.404914860436108	77.753938824046557	40.081112258143932	1112.365999999997	0.341906064751482	301.51133635636171	106.01173646305682	3
251	4	679	58.0	154.0	1.100217429293963	0.45046928920784723	1.0	0.52758352758352756	0.44223196823706695	32.554469094048493	44.407206622349037	12.806248474865697	4.4822904903011134	4.0	28.741299952266871	29.064367095832957	36.439527693039921	138.904	0.72157279489904358	58.187039764359355	154.20176730486008	4
251	5	302	529.0	234.0	1.6774840231474886	0.93787339248260959	1.0	0.39789196310935443	0.45925174974567046	33.961958800961973	37.735924528226413	6.4031242374328485	2.6838280657100548	2.2360679774997898	12.203404316955041	11.784041147155355	-35.924162010546461	90.904000000000039	0.89085545722713866	527.90397350993373	234.51655629139074	5
251	6	1020	674.0	460.0	1.3180160839181334	0.74201550531459404	1.0	0.38490566037735852	0.26347104942080862	48.587772335525223	60.827625302982199	12.649110640673518	4.2160313805061298	3.6055512754639891	34.362360298353103	32.572402926227994	-28.157655566926877	220.56599999999958	0.63138347260909933	671.77156862745096	458.63039215686274	6
252	1	172	566.0	13.0	1.1098402996758254	0.67513838364167456	1.0	0.53250773993808054	0.61361626712007877	17.805024686719161	18.110770276274835	6.324555320336759	2.4895153202565807	2.2360679774997898	13.416407864998739	13.134608293913463	-3.4902895090652346	59.350000000000023	0.84938271604938276	568.02906976744191	12.656976744186046	1
252	2	568	662.0	114.0	1.3717810072844359	0.84551122088381792	1.0	0.4781144781144781	0.40490980105467006	39.308251533867086	47.423622805517503	10.440306508910551	3.7193897175378829	3.08113883008419	21.927177314291406	20.988941738530855	-63.192912884674961	132.77000000000001	0.73958333333333337	661.01056338028172	115.07042253521126	2
252	3	1088	59.0	160.0	1.6618232156768658	0.92085404287322403	1.0	0.4395959595959596	0.33492444277801819	63.17523051093017	74.431176263713581	13.0	4.4774552272987247	4.0	29.209661453025998	24.632494016679786	84.225052339236953	202.04399999999987	0.7429156708774326	60.883272058823529	157.90992647058823	3
252	4	5392	290.0	89.0	2.5095290938386379	0.92117067409691211	1.0	0.28313379542113004	0.11453663890432729	172.67157244602768	175.56765077883796	17.0	6.4066729256028783	6.0	87.390513849204623	67.196665824355989	41.646300788677422	769.14399999999773	0.55953925180304065	292.81695103857567	109.08698071216617	4
252	5	102	364.0	208.0	1.0664637883429078	0.31893001405067956	1.0	0.56043956043956045	0.57759137978776587	12.14715772387526	13.152946437965905	5.0	2.0630770140531176	2.0	10.606601717798213	11.512812114069407	-6.0695884323645179	47.108000000000025	0.82926829268292679	364.36274509803923	207.6764705882353	5
252	6	219	517.0	254.0	1.0199049052170766	0.4434053715438987	1.0	0.67801857585139313	0.79230548989401028	17.814840381173763	18.248287590894659	7.6157731058639087	2.9919639225354357	2.8284271247461903	15.531605494306415	15.967818938491259	22.801280954929414	58.936000000000021	0.91249999999999998	516.86757990867579	253.7214611872146	6
252	7	422	265.0	417.0	1.4084458762506165	0.88903766945210783	1.0	0.5445161290322581	0.62550304251034139	35.39915213933353	31.906112267087632	7.6157731058639087	3.246886269993944	3.0	15.652475842498529	16.206937382103881	62.50396321917038	92.076000000000036	0.88100208768267219	268.22985781990519	424.21327014218008	7
252	8	1101	675.0	467.0	1.4988437334785365	0.83819343049840667	1.0	0.30617352614015575	0.22042651696696722	56.882313585376188	79.906195003891909	12.806248474865697	4.3262584368877377	3.6055512754639891	33.004661675401131	31.0220813414792	-35.008127665022691	250.53399999999951	0.59885776448191463	673.80018165304273	467.17166212534062	8
253	1	583	666.0	92.0	1.2351297862200721	0.84798428067008447	1.0	0.60351966873706009	0.62840558720395678	37.85434359030809	41.43669871020132	10.198039027185569	4.0291986869744978	3.6055512754639891	20.554804791094465	20.063611303005583	-78.43866610328898	107.97400000000005	0.91379310344827591	665.53859348198966	93.521440823327609	1
253	2	0	0.0	0.0			0.0	0.0			0.0	0.0			0.0			0.0				2
253	3	6383	301.0	87.0	2.9011699609775787	0.906332840122553	1.0	0.20379948914431673	0.053238830073905147	199.64364040117724	226.43321311150447	17.888543819998318	5.8200077971026731	5.0	101.9878631847135	84.362321286517243	58.877372037505211	1227.4479999999962	0.37944358578052556	303.84020053266488	121.44508851637161	3
253	4	98	363.0	198.0	1.093037867635009	0.58957355747930118	1.0	0.59393939393939399	0.66270491464028924	12.920016326656151	14.142135623730951	5.0	2.0530184985147608	2.0	10.0	10.435686981115508	-1.5454256775779425	43.108000000000011	0.84848484848484851	363.44897959183675	197.48979591836735	4
253	5	253	538.0	252.0	1.0365984300738054	0.51933496588412398	1.0	0.6693121693121693	0.75235618947225014	19.698790428158905	20.615528128088304	7.810249675906654	3.1103383946858765	2.8284271247461903	16.918355984869489	16.834010415187997	5.620124015716212	65.006000000000029	0.88153310104529614	537.71541501976287	251.600790513834	5
253	6	456	270.0	409.0	1.3853704010256112	0.87577977384053074	1.0	0.56999999999999995	0.61458250393355141	36.144284013355808	33.015148038438355	7.810249675906654	3.3644849183753958	3.08113883008419	17.723801637231237	17.447238920724576	65.06201272522803	96.560000000000031	0.8620037807183365	272.84210526315792	416.375	6
253	7	1101	672.0	457.0	1.5650556025743021	0.84508545688989289	1.0	0.31475128644939965	0.2200012970186439	58.383991038375001	75.690157880665041	12.806248474865697	4.1804943040176621	3.6055512754639891	30.600000000000001	31.213905949213508	-30.254429247000399	250.77599999999944	0.60511129431162403	672.04722979109897	455.04087193460492	7
253	8	464	444.0	537.0	1.1892122375458163	0.73220794106907783	1.0	0.57639751552795027	0.42414754532411242	31.013477657044842	34.132096331752024	9.4339811320566032	3.7593328494267002	3.1622776601683795	21.355696041680719	21.122694986040273	13.029986009511424	117.24800000000005	0.74003189792663482	444.70474137931035	537.06034482758616	8
254	1	585	667.0	86.0	1.1766917095992129	0.76027615983130492	1.0	0.56467181467181471	0.53696931004148707	35.132564288394576	36.796738985948195	10.0	3.92254327625482	3.6055512754639891	22.798178064856916	22.822113783162575	-71.368964381950931	117.00600000000004	0.84476534296028882	668.7452991452991	83.278632478632474	1
254	2	0	0.0	0.0			0.0	0.0			0.0	0.0			0.0			0.0				2
254	3	6245	318.0	135.0	2.3370496598485593	0.8844205690186373	1.0	0.2379954268292683	0.048561564910980279	174.37337277526052	187.30189534545559	19.416487838947599	5.9371695352004012	5.0	93.429590428995411	81.378440300083952	55.747897677582394	1271.2319999999968	0.44138954659504553	305.56445156124897	115.44931945556445	3
254	4	102	364.0	196.0	1.1053219058571191	0.57552869764837955	1.0	0.61818181818181817	0.6138915861269959	13.187150235394029	14.317821063276353	5.0	2.0727007429483932	2.0	10.0	10.784208600315997	2.8923168205866183	45.694000000000017	0.82258064516129037	364.45098039215685	195.99019607843138	4
254	5	314	559.0	254.0	1.2478284252781973	0.84013237938208696	1.0	0.59469696969696972	0.52208378378515408	27.80991572308649	32.062439083762797	8.0	3.1085479491651653	2.8284271247461903	15.0	15.083581076269679	-80.385225631857324	86.936000000000021	0.85442176870748299	559.16878980891715	253.98407643312103	5
254	6	580	214.0	292.0	3.6393059328702386	0.98905969764637858	1.0	0.23405972558514931	0.27754907664281459	72.455493186485867	68.796802251267465	5.3851648071345037	2.4875676116806527	2.2360679774997898	13.025787536252743	10.688330837990808	32.204563410675512	162.04999999999987	0.79452054794520544	207.41896551724139	287.46379310344827	6
254	7	747	274.0	402.0	6.2741962792014112	0.97218215716317335	1.0	0.11527777777777778	0.096867436091710515	106.21336279281716	111.01801655587259	8.0622577482985491	2.6696848661427173	2.2360679774997898	32.373842735002235	24.877938871746956	50.034282678076309	311.29799999999932	0.35186057465850212	266.80321285140565	402.02275769745648	7
254	8	1182	666.0	454.0	1.610913271706518	0.91264544444578044	1.0	0.43201754385964913	0.35578577192529398	64.409740537772763	78.721026416072604	13.038404810405298	4.6480475346202414	4.1231056256176606	29.681274379320168	26.327617767174385	-26.994170122548791	204.32399999999976	0.73461777501553749	667.43993231810487	450.82825719120137	8
255	1	845	668.0	90.0	1.8651749984645678	0.8157669817443578	1.0	0.34017713365539454	0.23296307370382111	54.814939448311918	56.080299571239813	10.0	3.6106786438297491	3.0	34.318700381516322	31.70390292362389	76.150762112913696	213.49599999999978	0.52895148669796554	665.15147928994088	86.448520710059171	1
255	2	1899	67.0	146.0	5.3349689226438137	0.98976714591580039	1.0	0.3155533399800598	0.1306601109120126	158.71779415661314	176.28386199536246	10.770329614269007	3.6382148668506109	3.0	28.683361131926393	22.647753923183064	-88.81641196858051	427.36199999999928	0.49453124999999998	65.866771985255397	134.66034755134282	2
255	3	6258	312.0	131.0	2.3378645974667664	0.91659280704477586	1.0	0.25233870967741934	0.068398540148922382	178.89017903624469	200.89798406156294	20.0	6.5595681498844929	5.6568542494923806	89.099808747491409	71.52422790755395	60.863282451666876	1072.2579999999973	0.43468898690653979	305.3350910834132	113.09667625439438	3
255	4	113	362.0	200.0	1.0672684559655048	0.61450952745968712	1.0	0.62777777777777777	0.71086946244210159	13.828817928565394	14.866068747318506	5.3851648071345037	2.2264998293977309	2.0	10.606601717798213	10.909684448185903	-79.134836688791466	44.694000000000017	0.85606060606060608	362.48672566371681	199.89380530973452	4
255	5	208	570.0	231.0	1.0204945089090409	0.47288847068919709	1.0	0.6797385620915033	0.71932757939907577	17.500729133095803	17.464249196572979	7.2801098892805181	2.9104745005248942	2.8284271247461903	15.384383162253171	15.420282573666217	-51.746204743348869	60.280000000000015	0.90043290043290047	570.08173076923072	230.5625	5
255	6	2073	305.0	358.0	4.3097854600811907	0.98978228242432997	1.0	0.21222358722358722	0.19114831764793133	149.05614983016881	141.69333082400175	10.0	3.9958937052082519	3.6055512754639891	29.467941064176806	21.253459215901259	-24.025310139009967	369.16399999999908	0.67756169308710568	309.5335262904004	355.46502653159672	6
255	7	945	639.0	465.0	1.8071609225003684	0.88365773525084479	1.0	0.31850353892821032	0.27896015442911309	59.690050317800093	79.924964810752343	12.649110640673518	4.2930449310098542	3.6055512754639891	33.994009262315252	27.942914281259892	-30.446636120854848	206.32399999999973	0.59677928639090627	640.93439153439158	464.33544973544974	7
255	8	510	466.0	546.0	1.1082927667300266	0.70552409472131006	1.0	0.59027777777777779	0.50836451968036345	30.984421333893049	36.687872655688281	10.770329614269007	4.0690600910531316	3.6055512754639891	21.913466179497938	21.958223544439281	68.539139436490885	112.28000000000003	0.84788029925187047	466.45686274509802	544.97058823529414	8
256	1	978	665.0	77.0	1.9034164282255932	0.91185475653862003	1.0	0.37257142857142855	0.28123754940039897	63.647902918656627	74.545288248151536	10.0	3.7411320934626526	3.0	31.336528248031613	26.128290005583519	88.324032742867971	209.04399999999978	0.64089121887287026	663.00920245398777	74.940695296523515	1
256	2	1915	72.0	155.0	4.4236991234698939	0.98773621242668574	1.0	0.2949330047743724	0.14218793123944057	144.86107142822874	150.05332385522155	10.04987562112089	3.6025291598505498	3.0	39.136263325704618	22.617436388711798	86.510920504393482	411.39399999999938	0.50541039852203751	69.153002610966055	140.30339425587468	2
256	3	8191	298.0	93.0	2.0519962163231846	0.89480219963255481	1.0	0.26148443735035914	0.053952742712323642	188.55345761176602	226.49724060129299	23.600847442411894	7.1440762027045253	6.0	101.51013590921693	84.18210289269804	50.523734896221612	1381.2319999999968	0.46828459537489631	296.02917836649982	108.28775485288732	3
256	4	100	363.0	199.0	1.0413185841441812	0.47750082116123593	1.0	0.64102564102564108	0.75246378480884946	12.303073688789809	12.083045973594572	5.0	2.1492393262902301	2.0	10.285912696499032	10.809865660337435	49.793809985802419	40.866000000000014	0.90497737556561086	362.75	199.12	4
256	5	288	587.0	228.0	1.1479876115687988	0.75045789093967896	1.0	0.70588235294117652	0.58697505635033909	24.255945684664361	25.553864678361276	7.2801098892805181	3.0408093955819373	2.8284271247461903	16.0	16.031197554646951	31.126180272911313	78.522000000000034	0.83599419448476053	585.78819444444446	227.63888888888889	5
256	6	2488	276.0	359.0	3.8323192295173434	0.96210554915935043	1.0	0.21435340742655296	0.12451206463133242	150.06909581914934	158.45504094221806	14.317821063276353	4.4521460966828501	4.0	60.074930291335676	40.920436505732617	-13.658729160951955	501.09999999999877	0.44404783151882921	301.29300643086816	349.99397106109325	6
256	7	737	675.0	439.0	1.2508320412753051	0.75319554519784715	1.0	0.6299145299145299	0.5173115103635656	40.48739020696425	41.880783182743848	10.440306508910551	4.1428512310071559	4.0	28.683802928808369	26.632470813076655	-82.980976980468071	133.80200000000005	0.80108695652173911	671.98236092265938	441.88466757123473	7
257	1	1334	712.0	54.0	1.8682861215517406	0.93711170802830768	1.0	0.41134751773049644	0.34609605220747286	75.141752803855468	80.993826925266347	11.401754250991379	4.6632097195334508	4.1231056256176606	31.196816813744714	26.226694309782935	23.85986153883341	220.08199999999965	0.74985947161326605	697.78485757121439	46.755622188905548	1
257	2	8481	287.0	88.0	1.779752026132426	0.89599750621956298	1.0	0.27235067437379579	0.042634083186038785	178.84768050850371	222.40728405337808	27.513632984395208	9.5007501815911741	8.0	102.19428589034123	79.418936933510267	50.65201610678578	1581.0659999999964	0.47934211269993782	294.35066619502419	105.32731989152222	2
257	3	1965	68.0	152.0	3.6471618600409808	0.98509779650828599	1.0	0.3953722334004024	0.21594765776959859	132.91213721860379	141.03191128251791	10.0	3.9616605616096021	3.6055512754639891	31.112352320898701	22.860242858340733	88.612893293950208	338.15199999999948	0.63530552861299705	66.152671755725194	153.80763358778626	3
257	4	411	184.0	167.0	3.076068010215173	0.93033416471792663	1.0	0.20884146341463414	0.19518544618134304	53.252240743061989	53.338541412378348	7.6157731058639087	2.5746229586099982	2.0	21.511498770615589	19.528282975994902	-48.170209142287128	162.66799999999995	0.47679814385150809	179.10218978102191	169.91727493917276	4
257	5	105	363.0	197.0	1.0166534412161194	0.4698652424821565	1.0	0.67307692307692313	0.83022123669535053	12.430109779385971	12.165525060596439	5.3851648071345037	2.2299743433610493	2.0	9.8994949366116654	10.972532198550233	38.866885897774438	39.866000000000007	0.90517241379310343	363.34285714285716	197.3047619047619	5
257	6	418	590.0	221.0	2.1580175169613334	0.94135466889234942	1.0	0.50975609756097562	0.38938357730168216	45.412651528986451	40.311288741492746	7.6157731058639087	2.8263348918157467	2.2360679774997898	16.25362413118285	15.323078397296667	-82.883260488121834	116.14600000000003	0.72758920800696258	590.9473684210526	212.79665071770336	6
257	7	0	0.0	0.0			0.0	0.0			0.0	0.0			0.0			0.0				7
257	8	4225	271.0	359.0	11.350568417348793	0.96475180269780758	1.0	0.095475910693301996	0.062367842735472863	337.21683048911444	299.60807732769825	14.866068747318506	3.9105842562035935	3.1622776601683795	115.34232214238112	88.742476755397547	21.645784667145524	922.65199999999675	0.20404713609581759	249.07834319526629	319.7301775147929	8
257	9	1028	669.0	421.0	1.5967557060621289	0.89119820610065903	1.0	0.45446507515473034	0.36545325978462639	58.845496661095332	57.706152185014034	12.0	4.2574341496900994	4.0	31.36105489209552	26.693147378261486	-69.266504486410639	188.01199999999983	0.76091783863804585	673.03307392996112	412.0865758754864	9
258	1	1143	692.0	47.0	1.8604506965450183	0.94549050893618491	1.0	0.44131274131274129	0.36442868966077346	69.909467837020983	75.643902596309772	10.770329614269007	4.3713093135427332	4.0	25.304296023803428	22.765994051228645	19.47467804618212	198.52799999999974	0.80238680238680227	700.8311461067367	48.475065616797899	1
258	2	9448	279.0	78.0	1.6237552813978156	0.88169389835618095	1.0	0.29350730040385214	0.11052863999216822	178.42127075384431	224.74207438750761	36.055512754639892	11.540109884591073	9.2195444572928871	103.25678120453632	84.183056214018777	49.302662666451717	1036.4239999999977	0.64557567475230604	291.76418289585098	91.06001270110076	2
258	3	2188	61.0	140.0	4.8125019667397444	0.98962970735467881	1.0	0.29776810016330973	0.15003868449218249	161.78679023349721	166.5893153836704	10.816653826391969	3.7627794275756616	3.1622776601683795	41.435627285589483	23.239388348061958	-87.32210699900601	428.08199999999937	0.47825136612021857	61.712522851919559	160.42550274223035	3
258	4	585	169.0	183.0	3.6540905792512244	0.97540768233399655	1.0	0.2841185041282176	0.15515885155397324	71.980888440485671	74.672618810377884	6.7082039324993694	2.4925551827239687	2.0	24.48642608141629	15.865190892860761	-73.987255977428234	217.66799999999969	0.46410154700515671	167.2905982905983	183.71965811965811	4
258	5	94	364.0	197.0	1.0111463308758168	0.4839527476289669	1.0	0.71212121212121215	0.8344643474451312	11.77930698647277	11.401754250991379	5.0	2.1602853473399422	2.0	9.3914855054991175	10.308002410784734	42.264264893481538	37.624000000000009	0.90821256038647347	363.69148936170211	196.85106382978722	5
258	6	1555	593.0	231.0	6.9663313766649608	0.97932422239746408	1.0	0.10845306179383457	0.066619134116566225	162.49276266052988	147.59742545180114	8.4852813742385695	2.8191109110295529	2.2360679774997898	60.771510353028376	32.871794880354884	50.359068025215926	541.58999999999821	0.29163540885221306	629.68617363344049	271.32025723472668	6
258	7	806	136.0	274.0	1.6709622229043344	0.91064136304491206	1.0	0.48148148148148145	0.3632847801866016	54.103618367685506	53.758720222862451	9.4868329805051381	4.0225414713025858	3.8027756377319948	29.253985673743795	22.355488617195221	-7.3144519589943098	166.9739999999999	0.6816067653276956	132.47022332506202	274.93548387096774	7
258	8	0	0.0	0.0			0.0	0.0			0.0	0.0			0.0			0.0				8
258	9	0	0.0	0.0			0.0	0.0			0.0	0.0			0.0			0.0				9
258	10	3002	274.0	364.0	4.7153987626497997	0.89083795153148826	1.0	0.15910536357854568	0.11691215242962928	172.53960630393979	177.81451009408653	15.0	4.0636317771247219	3.6055512754639891	101.53991484464876	78.38839933944061	-5.4518122755152074	568.04199999999821	0.31942966588635879	295.55629580279816	345.99633577614924	10
258	11	629	642.0	420.0	1.0537052668953095	0.51377055186245257	1.0	0.7020089285714286	0.7892246343428414	31.203647617469127	31.780497164141408	12.083045973594572	4.5904051168783253	4.1231056256176606	27.0	26.770471479117354	-85.965557016029564	100.07600000000004	0.92978566149297859	641.64228934817174	421.10969793322732	11
258	12	984	460.0	533.0	3.5523914237745311	0.9842350550509823	1.0	0.20347394540942929	0.22585266321337819	92.781190393355303	97.616596949494195	9.4339811320566032	3.2826226567620918	2.8284271247461903	19.0774951100015	16.409778860701326	-53.392817215686399	233.98599999999945	0.74828897338403044	464.82723577235771	528.89227642276421	12
259	1	0	0.0	0.0			0.0	0.0			0.0	0.0			0.0			0.0				1
259	2	738	669.0	47.0	1.1486213558158482	0.7813779128281706	1.0	0.67582417582417587	0.6283261889755053	39.427849299797678	41.231056256176608	12.041594578792296	4.6378077062737022	4.0	27.0	24.605270147991572	23.967696379668425	121.49000000000005	0.87648456057007118	667.00813008130081	46.066395663956641	2
259	3	8589	286.0	105.0	1.7546564998957797	0.88842770604251442	1.0	0.2754208754208754	0.057195064428028117	177.71029431498883	228.95414388038492	33.61547262794322	9.8474360030507349	8.0	113.09657512963614	81.571969673010472	43.37237312121114	1373.7159999999967	0.52057700466694956	290.14134357899638	105.09628594714169	3
259	4	2234	57.0	141.0	4.7553132680412942	0.99246166041469819	1.0	0.48649825783972128	0.19313643692860638	162.95094966161665	163.37074401495514	9.4339811320566032	3.9116817594305902	4.0	25.491762826624992	19.970536458580881	-87.582909815585708	381.25399999999956	0.65188211263495777	57.725604297224706	180.25201432408235	4
259	5	112	362.0	207.0	1.1280751602200765	0.73726116216220017	1.0	0.57435897435897432	0.62961193351852884	14.934932192671496	15.811388300841896	5.0	2.2026289050102035	2.0	9.1923881554251174	10.090157558852546	40.048366718093504	47.280000000000022	0.86153846153846159	360.78571428571428	205.58035714285714	5
259	6	881	601.0	245.0	2.5791514576985657	0.96543854857173483	1.0	0.31363474546101816	0.34977201026720545	73.536151478838818	67.94115100585212	7.2801098892805181	3.3638704182957504	3.1622776601683795	23.054981988302359	19.165785286737318	48.110219782586064	177.90999999999977	0.76409366869037298	616.96594778660608	259.4415437003405	6
259	7	3306	267.0	372.0	4.6148102156196558	0.89171125227479209	1.0	0.16819291819291821	0.11627935286779487	179.23475622808056	189.28285712129349	14.035668847618199	4.2044402216602021	3.6055512754639891	96.208597690112001	81.122498636963186	-3.0802381258009985	597.7299999999982	0.31037881988452332	293.14307320024199	353.59467634603749	7
259	8	0	0.0	0.0			0.0	0.0			0.0	0.0			0.0			0.0				8
259	9	642	620.0	439.0	1.1525158311325479	0.70380350844275608	1.0	0.50952380952380949	0.5075514221444104	35.406354458296569	38.897300677553446	10.770329614269007	4.0568090787355056	3.6055512754639891	27.088505472116235	25.152486347045791	51.87241916399222	126.07600000000004	0.78580171358629136	619.84112149532712	440.39096573208724	9
259	10	616	454.0	541.0	1.0968012933562992	0.59158549988110187	1.0	0.61111111111111116	0.56407343631948692	32.314073552812388	38.078865529319543	11.0	4.3451785357958892	4.0	27.0	26.052971982015848	82.149313367853523	117.14600000000004	0.80892974392646089	453.63311688311688	544.23051948051943	10
260	1	772	626.0	43.0	1.1429338038392212	0.68517766552631876	1.0	0.6225806451612903	0.46004278575170454	38.326424792007934	43.863424398922618	12.083045973594572	4.5708648144300721	4.0	29.327153139416698	27.916047176283502	-7.4479754016296082	145.21599999999995	0.74951456310679609	627.20077720207257	41.78626943005181	1
260	2	7918	255.0	107.0	1.8664801534328737	0.91252941284220235	1.0	0.25176470588235295	0.04502824461228537	179.22184877756163	234.72963170422264	33.376638536557273	9.4924576989953913	7.6157731058639087	101.87269157586847	73.303723491348009	40.440774026708269	1486.5179999999962	0.51390556547136135	267.11454912856783	115.01161909573125	2
260	3	112	334.0	207.0	1.1155707570628515	0.58221482382648404	1.0	0.66666666666666663	0.51293665372076569	13.909195879414048	15.811388300841896	5.0990195135927845	2.1471378343179093	2.0	10.323759005323593	11.308662966535735	31.95780635313206	52.382000000000012	0.77777777777777779	333.875	206.97321428571428	3
260	4	0	0.0	0.0			0.0	0.0			0.0	0.0			0.0			0.0				4
260	5	1576	587.0	249.0	2.4411821734650463	0.84243950474323082	1.0	0.23438429506246283	0.22829437250806953	87.032653492882829	96.79876032264049	11.661903789690601	3.9077788391982837	3.6055512754639891	54.757490916553905	46.892405494806304	35.928326700851912	294.53399999999937	0.49873417721518976	584.30901015228426	254.41116751269035	5
260	6	1053	716.0	324.0	4.9878009334809716	0.83802686159327211	1.0	0.11938775510204082	0.036430461760417268	101.37892392261908	109.11003620199197	8.5440037453175304	2.5753299634519977	2.0	61.680971455430708	55.315278429051588	32.474344693485747	602.6799999999987	0.20618758566673193	701.79202279202275	321.13105413105416	6
260	7	3606	240.0	366.0	4.1694586317589071	0.88312918208890578	1.0	0.16725417439703155	0.12028932909003551	176.81619617935775	197.14461696937099	17.0	4.6564911679572081	4.0	98.77085776036904	82.94976154285132	-0.2598630350116522	613.76799999999821	0.33589492804247589	258.52745424292846	349.11175818080977	7
260	8	901	593.0	437.0	1.2183751855851783	0.70744913558947409	1.0	0.45095095095095095	0.39476030862989187	43.176687628335941	53.460265618494638	12.206555615733702	4.4025269224854879	4.0	34.46882649583533	30.51573972183369	18.894473812277504	169.35599999999985	0.73731587561374801	595.10321864594891	439.8679245283019	8
261	1	1041	608.0	55.0	1.404072915716865	0.4992061726207378	1.0	0.42489795918367346	0.34606040428807611	46.093640815772872	51.078371156488537	13.416407864998739	4.6116643956130083	4.0	42.096842374827055	39.939367025099919	32.850442518976749	194.42599999999979	0.70961145194274045	607.56292026897211	58.139289145052835	1
261	2	914	431.0	85.0	2.8661015468539528	0.88095870090097494	1.0	0.21157407407407408	0.082242427074270458	73.756544095028971	82.680106434377549	8.0	2.7923315395746444	2.2360679774997898	44.680622334188513	34.901092220579017	-48.59580343349738	373.70599999999934	0.34002976190476181	417.84901531728667	97.516411378555802	2
261	3	10202	270.0	106.0	1.6469923254487557	0.87196980228332643	1.0	0.32438791732909378	0.098364146837203723	185.43256943330064	233.02574965011914	37.013511046643494	10.76877768635531	8.4852813742385695	110.87969783957796	90.780306251993281	47.906695439084018	1141.6399999999969	0.63451192586373095	269.43863948245445	105.78121936875122	3
261	4	114	340.0	207.0	1.0923087609294635	0.55443553880131446	1.0	0.62637362637362637	0.67589902223866272	13.75591767614263	15.0	5.0990195135927845	2.1290951219059857	2.0	11.067971810589327	11.448041585656853	52.704068706491675	46.038000000000011	0.83823529411764708	340.10526315789474	207.06140350877192	4
261	5	0	0.0	0.0			0.0	0.0			0.0	0.0			0.0			0.0				5
261	6	1922	604.0	274.0	8.3266851713005909	0.94781614600799879	1.0	0.12106324011085916	0.10412653928359236	191.96953947811764	174.18668146560461	10.816653826391969	3.1541475017799474	2.8284271247461903	62.228303898730623	61.203235122793629	55.564890566664971	481.61599999999885	0.26969760752122363	601.00624349635791	296.02809573361083	6
261	7	829	707.0	280.0	2.8478722670918506	0.75029569674098751	1.0	0.23431317128321086	0.070768445315438078	64.628205653899172	61.032778078668514	7.810249675906654	2.6019062736635585	2.0	52.785186009608466	42.725861091543926	19.93225351517674	383.67399999999924	0.34291623578076524	696.02653799758741	276.70446320868518	7
261	8	3162	261.0	366.0	5.5710132439093201	0.90491777009279128	1.0	0.1423042304230423	0.075902528290230503	194.5088440821512	220.78269859751239	13.038404810405298	4.0532205254264326	3.1622776601683795	89.978855689010032	82.780329119899179	1.5385095332702801	723.53199999999777	0.28486486486486484	271.73149905123341	346.0907653383934	8
261	9	12	219.0	328.0	3.4833862987720168	0.98585024003875821	1.0	0.29999999999999999	0.4043305946931261	10.25738723106657	8.0622577482985491	1.0	1.0	1.0	1.3416407864998738	1.7194301357261261	61.810118619087348	19.312000000000001	1.2	220.08333333333334	329.41666666666669	9
261	10	0	0.0	0.0			0.0	0.0			0.0	0.0			0.0			0.0				10
261	11	803	637.0	455.0	1.3183868083380184	0.7416350922755105	1.0	0.48228228228228226	0.36118810024470394	43.120661162062405	51.86520991955976	12.083045973594572	4.2250157275271345	3.6055512754639891	31.546701285836594	28.925492174867518	-34.150293106096804	167.14599999999993	0.72472924187725629	640.34993773349936	453.55666251556664	11
261	12	766	433.0	551.0	4.3955825703596005	0.9709131081299287	1.0	0.2094613070823079	0.20098396393734419	89.937065884945511	82.419657849326214	10.770329614269007	3.3735474586069345	2.8284271247461903	25.703771885655918	21.533821670361192	-53.964080233720821	218.84599999999969	0.53585169639734176	441.74281984334203	537.71018276762402	12
262	1	1413	586.0	70.0	1.6588432301566509	0.76484740428728282	1.0	0.37450304797243572	0.23606254367625679	64.895791730381418	76.419892698171196	14.422205101855956	4.6199062002372813	4.0	42.651752303068307	41.806614902294633	-18.096426269484446	274.25999999999931	0.55728653125616245	593.40339702760082	69.748053786270347	1
262	2	690	444.0	86.0	5.0238650644086285	0.95755439697185563	1.0	0.16594516594516595	0.070831376891756739	90.165168355620139	75.006666370396701	8.0	2.5985615070231947	2.0	42.559509402279531	25.990346621676313	-49.223229097658347	349.87799999999942	0.28412600370599128	430.91884057971015	100.27391304347826	2
262	3	10509	274.0	103.0	1.8457323931935894	0.89377630854071588	1.0	0.26296166549894906	0.035538612811158277	202.39173661031387	275.21809533531768	35.355339059327378	10.068872150274318	7.810249675906654	126.27769698864782	90.775324764277386	40.100784293033335	1927.6819999999946	0.50544693745040037	268.37387001617662	101.5976781806071	3
262	4	665	715.0	192.0	1.5671696403912412	0.82928595459420573	1.0	0.31367924528301888	0.21781450308159797	44.970612434159655	56.356011214421486	9.0	3.4896443196313505	3.0	33.012078051787306	25.130679352857349	-67.603640298229095	195.87199999999984	0.59748427672955973	712.44661654135336	196.87518796992481	4
262	5	93	344.0	208.0	1.0198301761085402	0.46172724308567337	1.0	0.70454545454545459	0.92984665118504772	11.697427220283361	11.704699910719626	5.0	2.1243522475903824	2.0	9.1923881554251174	10.375874790025584	25.395580271782752	35.452000000000012	0.91176470588235292	343.91397849462368	207.80645161290323	5
262	6	233	534.0	239.0	1.0328250256116041	0.34104785369844137	1.0	0.55476190476190479	0.6408777453299207	18.089451017032072	20.09975124224178	7.6157731058639087	3.0244337329688236	2.8284271247461903	16.263455967290593	17.004914910122217	46.850350856740761	67.592000000000027	0.84115523465703967	534.20600858369096	239.11587982832617	6
262	7	0	0.0	0.0			0.0	0.0			0.0	0.0			0.0			0.0				7
262	8	3584	262.0	371.0	5.8365915652822409	0.91684970305291147	1.0	0.14744723742131896	0.084503565541929379	213.92684187461805	223.08742680841519	12.649110640673518	3.8806745785591237	3.1622776601683795	99.619288273120731	85.406556728242364	-0.42971985532785156	730.04799999999773	0.3038446865329999	278.26227678571428	345.544921875	8
262	9	0	0.0	0.0			0.0	0.0			0.0	0.0			0.0			0.0				9
262	10	885	657.0	453.0	1.0840592521740275	0.68543069214400265	1.0	0.69630212431156568	0.69621191527797088	39.964704951200574	41.761226035642203	13.416407864998739	5.2671790065522144	5.0	28.001428534987284	29.099815372678236	-11.544140993429822	126.38800000000005	0.92187499999999978	659.45762711864404	452.77401129943502	10
262	11	755	439.0	553.0	4.3832578557329764	0.9567100214831743	1.0	0.19428718476582604	0.17546232954702959	88.035328808690181	77.665951355790398	10.63014581273465	3.3470938861679587	2.8284271247461903	31.11269837220809	25.622052128672095	-53.978018644139524	232.53399999999957	0.48135160981829767	444.72052980132452	539.95099337748343	11
263	1	1455	582.0	75.0	1.5196425398722933	0.85607887769475222	1.0	0.31637312459230266	0.20063649356998906	66.606535049268743	87.658428003244509	14.866068747318506	5.0696067695315117	4.1231056256176606	39.105645949369368	34.425267568125982	-38.249313135249103	301.87799999999942	0.58894960534304786	586.67147766323023	72.796563573883162	1
263	2	11819	280.0	108.0	1.75984945678844	0.864774267886259	1.0	0.27206390129367891	0.046511042464314277	205.26807528998702	253.31403435261933	33.376638536557273	10.312296152749154	8.2462112512353212	156.73114309077928	103.07758019596019	36.238951373020882	1786.9699999999959	0.47667829558974772	268.37380489043068	98.428631863947885	2
263	3	816	729.0	163.0	2.0804923455620479	0.69924499787569194	1.0	0.15309568480300187	0.10702452347160375	53.462275327629619	85.702975444263316	10.295630140987001	3.526969015027531	3.0	55.451678436503521	38.219224256970129	-1.0213557141130556	309.53399999999942	0.32850241545893721	723.08823529411768	164.93014705882354	3
263	4	121	348.0	207.0	1.4671964995131708	0.80287060585838099	1.0	0.43214285714285716	0.42228521771623195	18.329246080851057	19.924858845171276	5.3851648071345037	2.1125396574782509	2.0	10.606601717798213	10.927041047188785	-30.212537196295763	60.006000000000029	0.70348837209302328	349.22314049586777	205.96694214876032	4
263	5	227	533.0	239.0	1.0309367844377926	0.36499259553994978	1.0	0.56892230576441105	0.6419172443972152	17.920631558209571	20.396078054371138	8.0622577482985491	3.0128028949811112	2.8284271247461903	15.556349186104045	16.684294743051463	-20.176641611834388	66.662000000000035	0.87307692307692308	533.07929515418505	238.91189427312776	5
263	6	0	0.0	0.0			0.0	0.0			0.0	0.0			0.0			0.0				6
263	7	2414	237.0	344.0	4.5080659842649746	0.97773544229719855	1.0	0.16109442776109442	0.14067319067992126	162.62360350430669	172.73389939441535	11.661903789690601	4.2277268368987357	3.6055512754639891	40.111381709326572	34.125161424709518	55.005057852548404	464.37399999999872	0.5122002970507108	229.6764705882353	345.14747307373653	7
263	8	0	0.0	0.0			0.0	0.0			0.0	0.0			0.0			0.0				8
263	9	1211	662.0	449.0	1.7648216028592179	0.89356783180695065	1.0	0.36696969696969695	0.25820459728106954	67.247684191888155	74.060785845142092	14.0	4.501324428516706	4.0	36.83727916204181	30.189381908653864	-5.7817508474646244	242.76999999999973	0.6122345803842264	656.21222130470687	449.47646573080101	9
264	1	712	611.0	65.0	2.4666705780540106	0.93878731224083878	1.0	0.24425385934819896	0.22135110929801466	63.184599825347192	66.030296076876709	7.6157731058639087	2.846732025193853	2.2360679774997898	24.940631535790271	21.766923369058219	-41.799384510430905	201.04999999999976	0.54000758437618501	609.28511235955057	64.970505617977523	1
264	2	472	573.0	92.0	1.8255241218435267	0.82604427597340413	1.0	0.29316770186335406	0.200715031550491	40.817703393527736	45.044422518220834	7.810249675906654	2.7066184999417597	2.0	30.39765068853141	23.00507106747364	-14.597550529328595	171.90399999999994	0.48684889118102115	572.50635593220341	90.51059322033899	2
264	3	0	0.0	0.0			0.0	0.0			0.0	0.0			0.0			0.0				3
264	4	11762	295.0	114.0	1.8403289960708518	0.9037519252150088	1.0	0.26496958774498763	0.066653400862061965	215.41079303581844	259.94230129011322	34.365680554879162	9.8387296575557865	8.0622577482985491	117.87963430462632	92.208012894726238	35.32359813284171	1489.1359999999961	0.56887212226736317	272.44218670294168	104.59462676415576	4
264	5	99	352.0	207.0	1.0987523604080971	0.58404011347260343	1.0	0.58579881656804733	0.67704750089613763	12.993386024347332	14.422205101855956	5.0990195135927845	2.090093985487838	2.0	9.8386991009990741	10.547053631276967	41.299468269649445	42.866000000000014	0.83898305084745761	351.59595959595958	206.82828282828282	5
264	6	233	535.0	245.0	1.0297841025616032	0.37229501217444222	1.0	0.64722222222222225	0.63440389405735531	18.170752512417344	20.0	7.810249675906654	2.9888578515657569	2.8284271247461903	16.283046848759572	16.864537892030089	88.374517205655692	67.936000000000021	0.84115523465703967	534.89270386266094	244.87553648068669	6
264	7	1657	243.0	348.0	2.1418650369457413	0.95432049433843114	1.0	0.28118106227727813	0.26607912977392589	90.973102378527557	97.349884437527706	13.45362404707371	5.0667643950462233	4.2426406871192848	28.731682062492052	27.181385889402378	51.455003238225139	279.74399999999935	0.74808126410835218	232.06216053108025	335.13156306578151	7
264	8	0	0.0	0.0			0.0	0.0			0.0	0.0			0.0			0.0				8
264	9	997	637.0	447.0	2.0380143859006394	0.95559334692692721	1.0	0.53258547008547008	0.39707485934353615	68.938911234707419	71.028163428319047	11.0	4.0664693885699243	3.6055512754639891	23.60641890881864	20.315509405431193	-3.457717577688125	177.62999999999988	0.82159044087350641	643.47843530591774	447.96890672016048	9
265	1	203	755.0	195.0	1.0757601120866709	0.702565039711467	1.0	0.71228070175438596	0.80537422123660263	19.273347199651536	18.681541692269406	6.4031242374328485	2.7640623614224431	2.2360679774997898	13.824530627070979	13.715290404361058	-4.0376451858464044	56.280000000000015	0.90222222222222226	755.60591133004925	195.22167487684729	1
265	2	564	54.0	244.0	1.0283316550698844	0.28224721209845255	1.0	0.58750000000000002	0.59045243892515253	27.76000403179949	32.649655434629018	12.206555615733702	4.4372964582820478	4.0	27.085500259812893	26.63132966103656	16.512616635667374	109.56000000000004	0.81620839363241693	54.49645390070922	243.54432624113474	2
266	1	1216	113.0	56.0	1.2658111168176571	0.5066809296156366	1.0	0.46823257604928764	0.16845334735295053	47.400407175843711	60.207972893961475	15.033296378372908	5.0367566664686398	4.1231056256176606	45.160983723420507	40.865486190237775	77.694481123514109	301.18399999999963	0.60830415207603783	113.578125	53.544407894736842	1
266	2	480	54.0	246.0	1.0360892577281744	0.5124999194908838	1.0	0.61935483870967745	0.59324913019833125	27.033055604239625	31.622776601683793	11.313708498984761	4.1713146490480861	3.6055512754639891	22.807893370497855	23.21294079309169	21.399745211385298	100.83400000000003	0.87352138307552318	53.033333333333331	245.40000000000001	2
267	1	616	72.0	203.0	1.2231242196230503	0.37778976203227643	1.0	0.4265927977839335	0.2254786181977653	32.159025408772351	42.544094772365298	11.661903789690601	3.9999859848211097	3.1622776601683795	34.910723577285751	29.775765251299532	-60.357077974070307	185.28599999999989	0.61050545094152631	72.147727272727266	202.47889610389609	1
268	1	0	0.0	0.0			0.0	0.0			0.0	0.0			0.0			0.0				1
268	2	13	51.0	111.0	2.9456899710491458	0.95002096604115294	1.0	0.32500000000000001	0.34067817608511408	9.5161247581565043	7.0710678118654755	1.0	1.0	1.0	2.5298221281347035	2.9708019218328361	-23.163905055873474	21.898000000000003	0.68421052631578949	53.230769230769234	109.92307692307692	2
268	3	783	76.0	201.0	1.1049182717169168	0.64866629316836044	1.0	0.57236842105263153	0.49269330532053229	37.362770033611966	43.863424398922618	13.416407864998739	4.6840323931515488	4.0	28.991378028648448	28.435793729573106	-38.321933089048983	141.31799999999998	0.81605002605523713	78.452107279693493	199.80332056194126	3
268	4	14	763.0	476.0	5.1039431668014936	0.97124253150610984	1.0	0.31818181818181818	0.24759846062294075	13.200733963137084	10.440306508910551	1.0	1.0	1.0	2.5298221281347035	3.1429931573865431	-14.275510929959143	26.656000000000006	0.66666666666666663	757.21428571428567	476.71428571428572	4
269	1	716	91.0	204.0	1.2014558619531404	0.4591467545642362	1.0	0.47860962566844922	0.21073473961374534	35.003513898239653	45.541190146942803	11.180339887498949	4.1815122580250348	3.6055512754639891	32.160094469708547	31.095736740568007	-36.08064520893835	206.62999999999971	0.59369817578772799	88.520949720670387	203.62290502793297	1
270	1	0	0.0	0.0			0.0	0.0			0.0	0.0			0.0			0.0				1
270	2	709	92.0	204.0	1.2037336492101529	0.63449168145497159	1.0	0.43390452876376989	0.28029904402139827	36.898136902793283	43.965895873961216	11.401754250991379	4.0577504246301244	3.6055512754639891	31.596548118981982	28.519665529333295	-34.998959576202921	178.28599999999983	0.66918357715903731	92.598025387870237	203.0620592383639	2
271	1	168	48.0	146.0	1.0309013449731506	0.57926667891279471	1.0	0.65625	0.74851283645669597	16.340783155354519	16.15549442140351	6.7082039324993694	2.6504000421838714	2.2360679774997898	12.521980673998822	13.319994859893111	51.18006094081894	53.108000000000018	0.90810810810810816	48.029761904761905	146.23214285714286	1
271	2	1	33.0	156.0	0.0	0.0	1.0	1.0	0.78539816339744828	0.095000000000000001	0.0	1.0	1.0	1.0	0.0	0.095000000000000001	0.0	4.0	1.0	33.0	156.0	2
271	3	739	95.0	205.0	1.2066214463034655	0.63954794485145139	1.0	0.44384384384384384	0.2744684905529835	37.789747974005948	47.169905660283021	11.401754250991379	4.242230019546426	3.6055512754639891	32.484142472830065	29.050914563192009	-34.123872967378396	183.94199999999981	0.65688888888888886	99.150202976995942	204.39512855209742	3
271	4	402	558.0	458.0	1.062759663666266	0.29850472299998354	1.0	0.57758620689655171	0.46178410692280769	23.898158268032443	29.410882339705484	9.8994949366116654	3.654635816143212	3.0	23.0	22.808597190773185	63.28135114456974	104.59200000000004	0.79920477137176937	557.46268656716416	457.39800995024876	4
272	1	0	0.0	0.0			0.0	0.0			0.0	0.0			0.0			0.0				1
272	2	163	55.0	148.0	1.1000438563759261	0.65842662730888446	1.0	0.58214285714285718	0.67870867412086755	17.136498263258563	19.416487838947599	6.324555320336759	2.5341560628389961	2.2360679774997898	12.727922061357855	12.897698374093743	-74.873344212254707	54.936000000000028	0.87870619946091633	55.54601226993865	148.10429447852761	2
272	3	681	98.0	208.0	1.189971175490478	0.74772727243485426	1.0	0.52586872586872591	0.31053417742480544	37.858857055705201	43.185645763378368	11.045361017187261	4.150865464606305	3.6055512754639891	30.463092423455635	25.138507041400477	-31.718991562387512	166.00599999999997	0.70423991726990698	101.4287812041116	206.10279001468427	3
272	4	1072	453.0	406.0	2.2199713726400341	0.91676282938333231	1.0	0.32337858220211163	0.2122284020739818	72.227056086311592	84.480767041972342	10.440306508910551	3.6096156150695498	3.0	36.302734395499243	28.849796746721275	-85.824126465327339	251.94199999999975	0.55386205114957376	450.46548507462688	412.8955223880597	4
272	5	466	564.0	452.0	1.1465144192222965	0.67108662340561287	1.0	0.54312354312354316	0.48239856975071488	29.663037834830885	35.846896657869841	10.816653826391969	3.8021543835373475	3.0	22.465357947121777	21.991551771436985	53.426132452666771	110.17800000000003	0.78916172734970369	562.96566523605145	451.13304721030045	5
273	1	0	0.0	0.0			0.0	0.0			0.0	0.0			0.0			0.0				1
273	2	235	164.0	89.0	1.2121474398736358	0.83728010522405094	1.0	0.62666666666666671	0.70781581523373571	23.685098187143417	24.083189157584592	6.7082039324993694	2.7884761955924326	2.2360679774997898	12.969194269498781	12.95040060475765	-83.462241288017324	64.592000000000027	0.90909090909090906	164.31063829787234	87.263829787234044	2
273	3	196	58.0	148.0	1.3223665676948493	0.86112565726816104	1.0	0.56000000000000005	0.63707775107212972	22.957553731847419	24.738633753705962	6.324555320336759	2.4684100539435261	2.2360679774997898	11.627553482998906	11.6714406471665	74.958330743861424	62.178000000000026	0.89497716894977164	57.734693877551024	146.52551020408163	3
273	4	767	102.0	206.0	1.2257157731557342	0.69684326236954708	1.0	0.47345679012345682	0.27540326026522	39.767824907496376	49.040799340956916	11.704699910719626	4.0556616379122277	3.1622776601683795	31.104019032915989	28.522416314676033	-49.128418060306039	187.07599999999996	0.6689925861317052	103.28422425032595	206.16297262059973	4
273	5	950	441.0	408.0	3.167644705716151	0.96724565673721052	1.0	0.28683574879227053	0.21351355197094291	84.747512104352197	91.0	9.2195444572928871	3.2179218345737799	3.0	34.296485363619162	21.512491081415668	88.588633548907822	236.45799999999991	0.50572265105137082	443.48736842105262	414.94105263157894	5
273	6	17	581.0	439.0	4.61679197209817	0.89884158236080869	1.0	0.22077922077922077	0.18219671380056809	13.030427204732863	10.295630140987001	1.0	1.0	1.0	4.8564293117863206	5.710893152743326	15.832683761210497	34.242000000000004	0.44155844155844154	578.35294117647061	435.8235294117647	6
273	7	291	572.0	448.0	1.5348112403026686	0.58445004002251344	1.0	0.37117346938775508	0.22208932752940952	26.225973040362863	29.410882339705484	6.324555320336759	2.3195696674593025	2.0	21.213203435596427	21.280533317984748	65.270979332466837	128.31800000000004	0.57114818449460247	569.58762886597935	446.16838487972507	7
274	1	1189	113.0	64.0	3.8731885021175052	0.93433028070115498	1.0	0.19869652406417113	0.050451194312896283	101.86587679510734	100.9554357129917	8.6023252670426267	2.6618873811854877	2.2360679774997898	51.945160969149299	36.305851158446032	-68.309784515504958	544.20199999999886	0.28657507833212814	113.4390243902439	61.687973086627416	1
274	2	770	545.0	33.0	1.8145775803072965	0.9089731931794599	1.0	0.34999999999999998	0.29508696399537881	55.033956444831588	59.506302187247357	10.295630140987001	3.6768046895425184	3.1622776601683795	25.491174943497601	22.941156351608615	39.866089724616614	181.08199999999977	0.75527219225110354	548.79090909090905	35.75714285714286	2
274	3	8	747.0	58.0	4.1233403578366037	0.999947113553879	1.0	1.0	0.31028075591010301	9.2372385114369013	7.0	1.0	1.0	1.0	0.0	0.095000000000000001	90.0	18.0	1.0	747.0	55.5	3
274	4	333	167.0	76.0	1.7283574710663832	0.94631179500684171	1.0	0.578125	0.55808269528437604	36.450026314839853	36.687872655688281	6.324555320336759	2.7679075750150135	2.8284271247461903	11.884501643331319	11.782664059079398	-72.429531632100677	86.592000000000027	0.95007132667617689	167.40540540540542	74.873873873873876	4
274	5	23	749.0	113.0	12.020006674604424	0.99999360400689741	1.0	1.0	0.12544553998709243	26.561665827036091	22.0	1.0	1.0	1.0	0.0	0.095000000000000001	90.0	48.0	1.0	749.0	111.0	5
274	6	7	33.0	120.0	3.5903916041026207	0.99993079345297775	1.0	1.0	0.34361169648638362	8.0750000000000011	6.0	1.0	1.0	1.0	0.0	0.095000000000000001	90.0	16.0	1.0	33.0	119.0	6
274	7	216	58.0	152.0	1.1779694328474239	0.77899826990930177	1.0	0.55242966751918154	0.5683383551266955	21.622699216552373	24.596747752497688	6.4031242374328485	2.6982340929094737	2.2360679774997898	14.882352941176471	13.557996164595616	51.32185738069299	69.108000000000018	0.83076923076923082	58.583333333333336	153.1435185185185	7
274	8	736	103.0	205.0	1.2263235075560792	0.74023866168175623	1.0	0.45208845208845211	0.27698641108983096	39.795112146486538	46.238512086787566	12.041594578792296	4.2325478823304836	3.6055512754639891	30.833885048000109	26.756012854184736	-43.008752480235906	182.73199999999991	0.67461044912923918	105.79483695652173	203.67391304347825	8
274	9	850	626.0	285.0	5.6949372056660925	0.97789792322081215	1.0	0.32642089093701998	0.16667331146641301	108.51414993243776	92.395887354362259	8.0	2.5160002502415217	2.2360679774997898	26.404456525137611	22.688451261445895	85.460726638794284	253.15199999999967	0.48063330506078583	624.01529411764704	256.92235294117648	9
274	10	1408	264.0	360.0	1.4048382558268571	0.85863448344052606	1.0	0.41169590643274856	0.16689105337690396	63.113605682174786	76.694197955256044	14.560219778561036	5.1723270085635287	4.4721359549995796	40.39956112537994	32.351299448043136	-54.98583102895838	325.60399999999936	0.6199911933069131	266.05326704545456	359.71306818181819	10
274	11	918	443.0	405.0	3.9217405093761752	0.97541117332482774	1.0	0.23228744939271256	0.15426637658080358	93.381057209185812	103.01941564578979	9.2195444572928871	2.9085521824014613	2.2360679774997898	36.588964095447984	20.580524669054157	89.924038048191704	273.4579999999998	0.4411340701585777	444.54684095860569	415.27450980392155	11
274	12	323	577.0	448.0	1.2608909407083777	0.66156129086830551	1.0	0.34806034482758619	0.2060570853104407	25.806550902241867	31.064449134018133	7.6157731058639087	2.7419701556550522	2.0	25.35976433366098	19.352102784190325	54.118626600073888	140.35000000000002	0.58145814581458144	576.06191950464392	446.62538699690401	12
274	13	7	733.0	520.0	3.5903916041026207	0.99993079345297775	1.0	1.0	0.34361169648638362	8.0750000000000011	6.0	1.0	1.0	1.0	0.0	0.095000000000000001	90.0	16.0	1.0	733.0	520.0	13
274	14	7	97.0	538.0	3.5903916041026207	0.99993079345297775	1.0	1.0	0.34361169648638362	8.0750000000000011	6.0	1.0	1.0	1.0	0.0	0.095000000000000001	90.0	16.0	1.0	97.0	536.0	14
275	1	1061	115.0	63.0	2.1089781187086909	0.81782107528901771	1.0	0.23191256830601092	0.078949885699640482	65.374392546278514	74.686009399351363	9.2195444572928871	3.0903903392674925	2.8284271247461903	47.768859286419776	37.621170258274219	-45.15874040048346	410.94799999999947	0.39641322622828329	111.25918944392083	73.975494816211125	1
275	2	0	0.0	0.0			0.0	0.0			0.0	0.0			0.0			0.0				2
275	3	746	103.0	207.0	1.2089659264343753	0.64456705453976093	1.0	0.45654834761321911	0.20782067012445449	38.081746342279473	50.447993022517757	12.041594578792296	4.2500039165993124	3.6055512754639891	33.820513501116629	29.115314731578632	-44.184532250502471	212.38799999999981	0.61678379495659352	104.1461126005362	205.56032171581771	3
275	4	1667	266.0	350.0	1.4670261532927575	0.77959454531478933	1.0	0.38181401740723775	0.1803138392318665	66.824481861485793	80.919713296575637	16.970562748477139	5.4648886416518305	5.0	53.985092742029195	41.851140943551066	-63.718142603234206	340.84599999999921	0.56043032442427299	262.22015596880624	356.39172165566885	4
275	5	907	444.0	409.0	5.2775522948347628	0.98374813088362856	1.0	0.21503082029397819	0.11204532085333464	108.50437180409676	113.44161493913951	7.0	2.4347915641847564	2.0	35.934065878722869	19.482386743552972	-88.201733249933781	318.94199999999972	0.35161853072300836	443.47960308710032	417.51819184123485	5
275	6	222	578.0	449.0	2.0231779414490165	0.65117240663593734	1.0	0.216796875	0.075536263791072866	26.978142577440558	31.400636936215164	5.0	1.7367929247373362	1.0	25.491174943497601	20.47451733725547	-57.329476238185457	192.17799999999988	0.35210150674068202	578.91891891891896	446.73873873873873	6
276	1	672	125.0	58.0	2.495838586829644	0.80638064731388792	1.0	0.26250000000000001	0.065919956287015982	56.223146302600064	67.53517601961218	8.2462112512353212	2.6857310255092592	2.0	37.223098014377655	33.250192449809788	-6.391683584221231	357.9159999999992	0.36158192090395475	114.92857142857143	61.845238095238095	1
276	2	952	140.0	141.0	2.4357704143327141	0.94752717158349042	1.0	0.30222222222222223	0.22645030612590694	73.125164886874913	74.464756764525859	9.8488578017961039	3.3812003913554096	3.0	27.338589238262855	23.376304640047373	-56.808647291286562	229.84599999999955	0.65905157493942546	141.48739495798318	134.54096638655463	2
276	3	177	55.0	162.0	1.0133643882474974	0.4171568091140222	1.0	0.69140625	0.85730124943944441	15.875581822368721	16.15549442140351	6.7082039324993694	2.754467938392771	2.2360679774997898	13.435028842544403	14.428276888892784	68.583870686947293	50.936000000000021	0.91709844559585496	55.039548022598872	161.4689265536723	3
276	4	780	105.0	217.0	1.2457662764686388	0.7110317512844111	1.0	0.47911547911547914	0.18155017994449724	40.697436920630295	49.51767361255979	12.0	4.0334125734387669	3.1622776601683795	34.320323649182207	28.616805782366018	-46.609482485941882	232.35599999999974	0.60185185185185186	105.60128205128206	215.57692307692307	4
276	5	1649	266.0	362.0	1.3609532806676705	0.75302820183625174	1.0	0.43009911319770477	0.28429376408796964	63.103975748965354	71.196910045310247	16.278820596099706	5.4605773290768154	5.0	47.862281432814285	41.521674096434801	-80.145190705264824	269.97999999999956	0.65684126667994414	263.55488174651305	368.35233474833234	5
276	6	1003	440.0	396.0	5.2308136146752897	0.98915164379904452	1.0	0.34396433470507543	0.17113132623501803	114.17941708419636	107.22872749408155	9.2195444572928871	3.1927344452999771	2.8284271247461903	24.358354694991977	16.772729241115982	86.983332668394922	271.38799999999992	0.56159014557670761	440.52143569292122	415.44865403788634	6
276	7	276	582.0	455.0	1.2378501228651895	0.59681816059517245	1.0	0.42857142857142855	0.22884761694741673	23.052221352883898	28.792360097775937	7.0	2.5941722839792907	2.0	20.102828441296666	18.496561195325157	70.795372146341961	123.10800000000002	0.60726072607260728	580.91304347826087	457.11231884057969	7
277	1	147	97.0	68.0	3.1190324926776767	0.87888465954311479	1.0	0.22685185185185186	0.11589859871868601	30.87736614590024	34.713109915419565	3.6055512754639891	1.4402118961579069	1.0	15.778641172210595	14.729563775825849	-54.802268387665016	126.24800000000003	0.40054495912806548	100.15646258503402	62.591836734693878	1
277	2	946	141.0	135.0	3.5343965267209341	0.97019551423057526	1.0	0.23073170731707318	0.20336425682068066	89.564564475385993	89.470665583754325	8.6023252670426267	3.0906935473581711	2.8284271247461903	26.149209014336776	21.703596062698967	-62.487979817634333	241.77599999999956	0.58019012572830431	146.12473572938688	120.08033826638477	2
277	3	173	54.0	150.0	1.0159512140026146	0.49429309845630698	1.0	0.67578125	0.85754519408199592	16.027650669237826	15.524174696260024	6.7082039324993694	2.7408517043942973	2.2360679774997898	12.727922061357855	13.932761527867642	49.378059786741304	50.350000000000023	0.91534391534391535	54.815028901734102	150.49710982658959	3
277	4	752	105.0	207.0	1.2846418241432789	0.68156960360704466	1.0	0.46191646191646191	0.19161277116087763	40.033825855090974	50.24937810560445	12.0	4.114636387716077	3.1622776601683795	32.961676967974704	29.2948837263991	-40.389077297287265	222.07599999999985	0.60208166533226581	106.01196808510639	205.34707446808511	4
277	5	1915	264.0	361.0	1.483520557174512	0.73596094374477217	1.0	0.36728039892596853	0.3758079464752177	70.364936995487952	81.400245699874887	15.811388300841896	5.5543412290690926	5.0	55.172622563577548	47.638750725406467	-58.573733147788175	253.04999999999956	0.66993178240335838	262.00052219321151	362.95509138381203	5
277	6	797	425.0	388.0	7.1068637738528055	0.99401344459967556	1.0	0.22902298850574712	0.14581217792585041	119.19384001211165	117.08543888972702	8.0	2.493471477662093	2.0	16.120320142150128	13.022859512037428	78.39778414358058	262.08199999999977	0.62979059660213355	430.65997490589712	406.04642409033875	6
277	7	266	584.0	448.0	1.6222777224269813	0.59781035517896042	1.0	0.34322580645161288	0.15995404291044985	25.904060624013418	32.310988842807021	6.0827625302982193	2.3688025750209043	2.0	22.886878795189432	20.765667979192138	19.232707209581097	144.55999999999995	0.45783132530120491	581.11278195488717	446.46240601503757	7
278	1	242	81.0	55.0	2.3902489622219347	0.61927880289539594	1.0	0.26162162162162161	0.11229920263625631	30.215911630063871	38.600518131237564	5.0	1.8289555472229664	1.4142135623730951	21.019038988498025	23.724662650351497	-43.100170857730319	164.55999999999989	0.36834094368340942	79.057851239669418	53.359504132231407	1
278	2	916	143.0	136.0	5.1604994607551813	0.98903676228902371	1.0	0.19572649572649573	0.20078947823950766	108.37272041383333	97.989795387070785	8.0622577482985491	2.8919050139127775	2.5322475511229898	20.719195577578979	16.003346028148012	-63.312772997894442	239.4319999999995	0.64620811287477953	153.26637554585153	116.30349344978166	2
278	3	164	62.0	175.0	1.0110643849407992	0.37536200860858815	1.0	0.68333333333333335	0.91920789410226789	15.131354350236728	15.297058540778355	6.4031242374328485	2.6927567690603493	2.2360679774997898	12.727922061357855	14.024923829369676	71.386744916341996	47.350000000000023	0.92394366197183109	62.335365853658537	175.40243902439025	3
278	4	792	104.0	207.0	1.1971576945642728	0.68619634537914131	1.0	0.46153846153846156	0.20848360894375961	39.744096112997354	46.647615158762406	12.083045973594572	4.2665990449316764	3.6055512754639891	37.107950630558946	28.91050613012251	-46.750345237702312	218.48999999999978	0.61111111111111116	105.85732323232324	206.49368686868686	4
278	5	1437	260.0	377.0	1.8376283684829311	0.89943731156523998	1.0	0.2774131274131274	0.14066705966963233	75.066404225012064	87.618491199061395	11.045361017187261	4.0125474260361473	3.6055512754639891	43.407426075177881	32.807756513927792	-45.831208216901295	358.29199999999946	0.56552538370720185	262.25678496868477	369.43075852470423	5
278	6	752	420.0	384.0	6.8358180682915535	0.9919332450641043	1.0	0.19013906447534767	0.12908662977772961	113.32597148801756	115.20850663036997	7.810249675906654	2.5484187783237586	2.0	20.55444268522125	14.365352010669014	74.966086241538946	270.56599999999963	0.50554621848739478	426.59973404255317	400.00797872340428	6
278	7	1306	605.0	410.0	2.5470831953248783	0.80584055255675091	1.0	0.26669389422095158	0.063875729847962637	79.108757927616793	82.09750300709517	12.206555615733702	3.5800808299179527	2.8284271247461903	53.372935166100746	46.842873704319615	-73.522716910197758	506.88399999999922	0.40135218192993238	595.30627871362935	417.46324655436445	7
279	1	752	81.0	94.0	5.3938628449890027	0.93864106945025849	1.0	0.12263535551206783	0.034278077255544506	95.951764474603777	87.595661993046207	9.2195444572928871	2.4553217156574414	1.4142135623730951	42.276619267288041	33.093336906252922	50.362856020311327	525.05599999999913	0.23774897249446728	73.172872340425528	79.25	1
279	2	890	143.0	144.0	6.013619938146106	0.99426167167405555	1.0	0.1876449504532996	0.18756168295752357	115.89501866793579	102.88342918079665	7.0	2.6336310669018292	2.2360679774997898	17.349729529710206	12.397911665313904	-64.92398399284194	244.1899999999996	0.73281185673116511	158.06179775280899	113.33820224719101	2
279	3	169	65.0	179.0	1.0344768626383172	0.51530264341959431	1.0	0.66274509803921566	0.73192589951406528	16.082717845032555	17.888543819998318	6.7082039324993694	2.6113692925728746	2.2360679774997898	13.416407864998739	13.783022298947918	16.374642616698104	53.866000000000021	0.88713910761154857	65.449704142011839	179.05325443786981	3
279	4	735	106.0	206.0	1.2444670162085492	0.76428988911063034	1.0	0.4966216216216216	0.22140201947581595	40.568695464825105	48.166378315169183	11.661903789690601	4.0661950346913223	3.6055512754639891	30.718390455802236	26.16164940760444	-41.349875301653384	204.24799999999988	0.63746747614917598	107.67482993197279	204.29659863945579	4
279	5	1937	265.0	362.0	1.8266316431229499	0.86507839497410632	1.0	0.25604758757435558	0.23513569964649453	84.745781011236303	101.51354589413178	15.652475842498529	5.1976243827625961	4.4721359549995796	54.447222151364159	42.511593229552645	-57.870324678277356	321.74399999999923	0.53985507246376818	259.07795560144552	368.01342281879192	5
279	6	778	423.0	394.0	5.5229583276573173	0.98985869777700619	1.0	0.19646464646464645	0.13769316257827205	103.41106850440831	113.3225485064645	7.810249675906654	2.6842346664019971	2.0	20.388472849118369	14.69010862325784	74.285632277823694	266.46399999999954	0.54065323141070176	425.46015424164523	404.67352185089976	6
279	7	1063	609.0	410.0	2.0634039332306648	0.90394768587683738	1.0	0.29203296703296705	0.10702260602052836	68.658988208746536	69.72087205421343	12.041594578792296	3.6759647559371018	3.0	40.801093398585621	29.361539367094942	-62.788621878281482	353.29199999999946	0.47202486678507982	603.58889934148635	420.16650987770458	7
280	1	951	84.0	86.0	4.9106867256108231	0.95118876598908608	1.0	0.16396551724137931	0.044321107754468729	104.05516251531128	102.10778618695051	9.4868329805051381	2.6441669831580312	2.0	44.452830188679243	32.112429877923624	33.644286409924199	519.26599999999894	0.28709433962264153	66.121976866456365	71.034700315457414	1
280	2	605	166.0	102.0	3.3960477537155445	0.98451043489042822	1.0	0.27105734767025091	0.29388479003971801	71.176130358150104	68.47627326307996	6.324555320336759	2.746140505729644	2.8284271247461903	12.488757831143515	12.479025686340247	-64.799106072887497	160.83999999999989	0.8023872679045092	158.67603305785124	118.23636363636363	2
280	3	176	81.0	181.0	1.0583752884879372	0.35726379383468998	1.0	0.57894736842105265	0.56143735436678621	15.974970702180075	18.681541692269406	6.7082039324993694	2.6345312253619273	2.2360679774997898	14.263994477758972	14.920678921117773	-5.9553852052957792	62.764000000000024	0.82051282051282048	81.48863636363636	181.03409090909091	3
280	4	741	108.0	205.0	1.2105699429912076	0.64386303891045538	1.0	0.49007936507936506	0.21386579995964389	37.968506044265183	45.188494110780013	12.0	3.998154206822524	3.1622776601683795	34.335942146341679	29.051251682713392	-40.066641704128472	208.66199999999989	0.62983425414364624	107.90823211875843	204.29689608636977	4
280	5	1679	263.0	359.0	2.2595176011700921	0.92570286576767702	1.0	0.24040664375715923	0.13589867084676549	91.816563408366889	99.201814499534237	12.083045973594572	4.3738293726069832	4.0	50.534399518658923	34.729753690597619	-53.358684347694343	394.02399999999881	0.5140845070422535	258.43359142346634	370.04526503871352	5
280	6	798	432.0	398.0	5.929225759410663	0.99245599066544021	1.0	0.21497844827586207	0.13553037127593232	108.78355910954996	118.84864324004712	8.0622577482985491	2.595545479205442	2.0	16.703645252036527	13.337018112427829	76.467197809272051	272.01199999999972	0.60385925085130554	430.58270676691728	400.43358395989975	6
280	7	1486	607.0	413.0	1.8875679562196008	0.86117297726943476	1.0	0.30382334900838276	0.098348070048668995	75.265344687353931	72.235725233432802	12.806248474865697	4.0148130342605857	3.6055512754639891	53.23875626401621	38.25827891608872	-61.432510449605523	435.74399999999923	0.4773530356569225	601.77860026917904	424.45693135935397	7
281	1	947	78.0	78.0	5.218930379664859	0.94907811571460832	1.0	0.16089024804621135	0.042945551231576597	106.84702709955189	110.63453348751464	9.2195444572928871	2.720498667117015	2.0	41.730727386991745	33.661177067827644	23.405123418989817	526.40599999999881	0.27972234529611578	62.903907074973603	69.529039070749732	1
281	2	644	162.0	112.0	2.4731421274684506	0.96433042742623976	1.0	0.3108108108108108	0.30416781324366843	61.523077035318089	60.415229867972862	7.0	2.994575470771089	2.8284271247461903	18.151473769366497	16.285244109662102	-55.479833369895964	163.11399999999992	0.70536692223439212	154.29658385093168	125.8695652173913	2
281	3	0	0.0	0.0			0.0	0.0			0.0	0.0			0.0			0.0				3
281	4	1000	107.0	205.0	1.8245477417081064	0.8133312327122012	1.0	0.37664783427495291	0.15670124255362686	58.881848304223716	60.166435825965294	12.806248474865697	4.0490373189509619	3.1622776601683795	40.745985006103943	34.257513281012969	56.880731699334895	283.18399999999974	0.53662463107056613	103.248	198.94800000000001	4
281	5	919	585.0	351.0	2.3150149688244142	0.95087205488366422	-1.0	0.32313642756680733	0.14531298104319088	70.24992200133039	83.21658488546619	9.4339811320566032	3.6520893128419916	3.0	23.69849578912353	21.748261177487308	16.59290245952096	281.90999999999968	0.5581536592772548	591.58106637649621	352.35146898803049	5
281	6	227	630.0	353.0	2.1402514118421734	0.86311513175440979	1.0	0.34135338345864663	0.12806152848799188	31.432391327808798	34.525353003264136	5.6568542494923806	2.1109991925127582	2.0	18.0	15.873583849259738	-1.2879303407857841	149.24799999999999	0.45536609829488478	633.29515418502206	353.74449339207047	6
281	7	858	435.0	387.0	7.0232328818606868	0.99550019925188715	1.0	0.34047619047619049	0.12846953774589276	123.11689407354154	125.48306658669129	6.324555320336759	2.4369809039414458	2.0	16.046179164268736	11.666489119492679	83.598521833495667	289.6999999999997	0.58566552901023905	434.74708624708626	388.89160839160837	7
281	8	1954	265.0	361.0	3.0822635322165453	0.96172751733398976	1.0	0.20227743271221532	0.16268012270673557	119.25313749105391	122.19656296312102	14.142135623730951	4.4005734938954957	4.0	49.27279487327808	32.676269814311809	-57.55767797566309	388.5079999999989	0.56262597178232077	253.54503582395088	377.00972364380755	8
281	9	1485	610.0	415.0	1.8777176716090553	0.85850708101282347	1.0	0.31690140845070425	0.12467754714289624	74.907579677301953	76.850504227363402	14.035668847618199	4.2111390378024876	3.6055512754639891	48.863343701713688	38.41273480965922	-71.135024025908052	386.87799999999942	0.50458715596330284	608.4087542087542	426.91919191919192	9
282	1	281	21.0	45.0	1.880670443905597	0.74015850855156695	1.0	0.31361607142857145	0.11561448030838553	30.475181520026837	36.400549446402593	6.4031242374328485	2.2881619318110347	2.0	22.943870128437098	20.492500575012823	48.277674326443474	174.76399999999995	0.41081871345029247	19.736654804270461	46.409252669039148	1
282	2	636	167.0	118.0	2.5344415267706393	0.97142372543677102	1.0	0.30754352030947774	0.32865540570995144	62.291371911410536	58.258046654518033	7.0	2.9717249150698861	2.8284271247461903	15.92768420896004	14.784978261948673	-41.142047394344971	155.94199999999998	0.80252365930599379	156.68081761006289	127.4874213836478	2
282	3	0	0.0	0.0			0.0	0.0			0.0	0.0			0.0			0.0				3
282	4	906	106.0	205.0	2.3131108747654423	0.85014688230216384	1.0	0.33755588673621462	0.13310465089404505	64.590897854823325	60.207972893961475	11.045361017187261	3.6846228693751688	3.0	38.754129461717632	34.010053656315044	66.407627874331737	292.4639999999996	0.49346405228758172	102.54525386313466	196.77814569536423	4
282	5	1640	582.0	350.0	2.2769612255971525	0.96081430691165959	1.0	0.54812834224598928	0.33007947977972485	93.848984268066886	87.692645073575008	11.045361017187261	4.6342828413756747	4.1231056256176606	32.312151653962488	26.014265987187155	4.8210180258713358	249.87199999999967	0.73427356167450186	602.75853658536585	351.98841463414635	5
282	6	884	438.0	393.0	6.4378178553530034	0.99510665030128287	1.0	0.33208114199849736	0.14710327805668755	119.60358325296141	120.41594578792295	7.2801098892805181	2.4826150874028348	2.0	18.53365471737531	11.817629656699843	84.644679943602441	274.80199999999968	0.58196181698485838	437.37104072398188	394.19683257918552	6
282	7	1968	270.0	354.0	4.51891428294996	0.96870303880769204	1.0	0.20672268907563024	0.14213480449442634	145.80148608984479	125.59060474414477	14.035668847618199	4.671208254962707	4.0	44.199098902876159	36.191213227847349	-54.100804440168652	417.12599999999918	0.46679316888045541	248.64634146341464	380.26168699186991	7
282	8	1287	607.0	414.0	2.8127725982183582	0.9211091480816519	1.0	0.35749999999999998	0.092630906213429648	89.362220417266656	75.960516059331766	11.401754250991379	3.7791041679970077	3.0	45.184642730506333	34.789108065318509	-79.824409261353722	417.84599999999926	0.45485068033221415	603.94250194250196	427.80574980574983	8
283	1	377	432.0	45.0	3.4609447140782184	0.94793409360767644	1.0	0.28999999999999998	0.11110354784038826	54.900282929533347	50.695167422546305	5.0	1.8446371644539021	1.4142135623730951	25.0	17.483904621504472	70.063619391074539	206.49599999999973	0.40450643776824041	427.11936339522549	39.437665782493369	1
283	2	0	0.0	0.0			0.0	0.0			0.0	0.0			0.0			0.0				2
283	3	787	155.0	138.0	2.4293682858658228	0.95626612851233961	1.0	0.31939935064935066	0.33357923703537851	66.915328672287941	63.600314464631381	8.6023252670426267	3.3011028410744898	3.0	24.232764256720404	19.572601116394857	-33.139604660230759	172.18399999999991	0.69831410825199647	160.38373570520966	138.66073697585767	3
283	4	180	84.0	178.0	1.0052439299608489	0.34377866459045658	1.0	0.703125	0.88617868547594858	15.706574887497897	15.297058540778355	7.0710678118654755	2.8182997562769851	2.2360679774997898	13.435028842544403	14.749270248097201	48.829587218590738	50.52200000000002	0.92307692307692291	83.666666666666671	178.17222222222222	4
283	5	767	104.0	215.0	1.2152529524424702	0.60920338364319393	1.0	0.45064629847238541	0.17911279274793704	38.182262615174182	47.423622805517503	12.041594578792296	4.1138082115568793	3.1622776601683795	32.477008753285389	30.279069603848793	-46.062135822979393	231.97399999999982	0.60204081632653061	105.26597131681878	214.39504563233376	5
283	6	1329	576.0	361.0	2.2711567196688427	0.91584007607551421	1.0	0.33308270676691731	0.14148633199979974	81.268392054394283	95.036834964133774	11.180339887498949	4.0287058032276679	3.1622776601683795	40.205361214586439	32.632771579390109	2.0279675175902221	343.56599999999969	0.47506702412868634	588.17682468021064	362.65011286681715	6
283	7	285	648.0	361.0	1.8589860564328362	0.87458418118947145	1.0	0.32239819004524889	0.15937796629752884	33.082138725582325	38.078865529319543	6.0	2.258120410802587	2.0	19.002561541348665	16.04065918045367	-34.227267175355998	149.90399999999994	0.53722902921771909	646.52982456140353	362.59298245614036	7
283	8	927	439.0	409.0	5.6943898891712923	0.9936314690047201	1.0	0.38624999999999998	0.15012467859433565	115.02730107073086	119.10499569707393	8.0	2.6520837497994414	2.0	16.970562748477139	12.961134083830125	85.195864795962308	278.55999999999972	0.62424242424242427	437.95685005393744	412.23624595469255	8
283	9	1377	224.0	419.0	5.7611682131340265	0.95945171185704814	1.0	0.17386363636363636	0.09166936361268449	136.57220038466247	115.76700738984316	8.6023252670426267	3.0616294961164416	2.8284271247461903	44.539563176867496	38.496021770862725	-59.939234445621814	434.46999999999912	0.36593143768269998	243.81190994916486	388.4734931009441	9
283	10	1727	607.0	427.0	2.6538626942872563	0.92157341420418037	1.0	0.36612253550985796	0.096739043494066132	100.57312937192579	90.210864090751286	14.317821063276353	4.5980459772213189	4.0	51.182048417758168	39.042903629996388	-85.847208051634581	473.64199999999903	0.46999591781194722	604.23972206137807	442.68905616676318	10
284	1	0	0.0	0.0			0.0	0.0			0.0	0.0			0.0			0.0				1
284	2	115	246.0	46.0	6.2861391840561449	0.77065684008450897	1.0	0.17113095238095238	0.057057961211213613	36.203164343160658	32.249030993194197	2.2360679774997898	1.0850942995998636	1.0	17.911351533635532	23.070479894603714	58.480098222046308	159.1459999999999	0.23279352226720651	239.86956521739131	34.260869565217391	2
284	3	915	138.0	139.0	2.3881161770533463	0.93271296728288045	1.0	0.36309523809523808	0.3107559717828568	70.110338868336356	74.846509604656916	9.0553851381374173	3.457648699396537	3.0	29.260527362617058	25.283164765263411	-22.657613917721378	192.35599999999971	0.64482029598308654	144.14754098360655	141.63606557377048	3
284	4	71	65.0	187.0	8.7013209893392602	0.72930318197142852	1.0	0.14947368421052631	0.056040362279305977	32.762075327405263	25.80697580112788	1.0	1.0	1.0	18.0	22.415506169518839	16.880847134941973	126.17800000000004	0.19887955182072828	56.802816901408448	177.78873239436621	4
284	5	45	57.0	184.0	2.7670148299272057	0.94536044552239884	1.0	0.33333333333333331	0.31481794775754524	17.001051864981275	15.652475842498529	2.2360679774997898	1.251269684208117	1.0	5.1478150704935004	5.5428025442177367	60.707780003030848	42.382000000000012	0.66176470588235292	55.866666666666667	182.82222222222222	5
284	6	1921	78.0	219.0	8.1434211037167508	0.9801933199578986	1.0	0.14730465455103137	0.080772090718843462	195.40675213016988	170.09703113223347	11.661903789690601	3.2290652261145856	2.8284271247461903	46.35542613683635	38.698952071777029	18.277685610043836	546.68599999999833	0.32193732193732194	129.01405517959395	229.61634565330556	6
284	7	1137	282.0	296.0	1.7560537736619488	0.80702835327145428	1.0	0.3626794258373206	0.15292214389466793	61.35743998668314	62.425956140054431	11.0	3.4707717917650145	3.0	47.58745774413255	36.232346936227778	-59.601040622659831	305.66799999999955	0.52348066298342544	283.59102902374673	285.49868073878628	7
284	8	1098	544.0	363.0	3.1671855921520029	0.96297370558990636	1.0	0.32465996451803669	0.17789931688931215	90.745230127777262	91.482238713315269	8.2462112512353212	3.2339530112915473	3.0	36.905971893737195	24.464490326957794	4.2758666487646737	278.49599999999958	0.44274193548387097	563.57194899817853	364.95628415300547	8
284	9	295	634.0	365.0	2.246406627087139	0.8857655415232083	1.0	0.32924107142857145	0.16443881803680449	37.282919644524654	36.069377593742864	5.0990195135927845	2.0274637697308431	2.0	23.643517699435925	17.304231887871108	-36.90896188072761	150.14599999999996	0.46021840873634945	627.45084745762711	368.36949152542371	9
284	10	378	188.0	433.0	1.386192767050926	0.65116782787279037	1.0	0.41538461538461541	0.16441319701543491	29.130559155513193	37.12142238654117	8.2462112512353212	2.8964222374389976	2.2360679774997898	22.699018395196667	22.108164941944541	-75.319333948075112	169.97399999999988	0.52427184466019416	186.33597883597884	432.37566137566137	10
284	11	782	413.0	436.0	5.3983695877193361	0.9905962117540611	1.0	0.34479717813051147	0.11191815693782756	102.57448923883814	107.00467279516349	7.810249675906654	2.6365885072103006	2.0	19.115898516828508	14.034029021948243	86.85281090560521	296.31799999999976	0.47755725190839693	412.54347826086956	416.87851662404091	11
284	12	1725	585.0	426.0	2.9971692730786992	0.93058721246730425	1.0	0.30141534160405381	0.098279990476269966	107.59381816831309	97.164808444209882	14.317821063276353	4.474273277072486	4.0	57.5334127922346	39.386897687239724	87.013713859651432	469.64199999999903	0.41732188218217009	584.89623188405801	442.81391304347824	12
285	1	0	0.0	0.0			0.0	0.0			0.0	0.0			0.0			0.0				1
285	2	173	245.0	61.0	2.6342498894297788	0.62968413737113305	1.0	0.20893719806763286	0.077880338195795595	26.940186986622635	35.510561809129406	4.0	1.5170721620892058	1.0	19.909217038269563	20.928518326214832	-65.551761422471785	167.07599999999991	0.32734153263954591	242.81502890173411	63.734104046242777	2
285	3	1042	142.0	150.0	2.4226935260499758	0.93504056166090666	1.0	0.38793745346239761	0.20965745708008815	75.494077244837058	78.771822373231913	11.0	3.498101197146156	3.0	31.679820556293482	26.76572726076963	-2.8556871998412858	249.90999999999951	0.55455029270888767	151.68426103646834	149.70729366602689	3
285	4	204	61.0	172.0	1.0185402075986287	0.27515814493200252	1.0	0.66666666666666663	0.73374896583187876	16.637463995384135	17.464249196572979	7.2111025509279782	2.8984366404951167	2.5322475511229898	15.495160534825059	15.995240884946003	57.685472206001442	59.108000000000025	0.89473684210526305	61.926470588235297	172.44117647058823	4
285	5	757	83.0	221.0	1.2860836241621216	0.74046106367814268	1.0	0.42055555555555557	0.18532724575144957	41.330979849157252	48.826222462934808	11.045361017187261	3.9259525588864967	3.1622776601683795	32.759999999999998	27.778520906634064	-45.367651966573341	226.55999999999977	0.60294703305455999	83.813738441215321	221.52708058124173	5
285	6	336	298.0	268.0	1.8123331220249876	0.83394225563776148	1.0	0.31818181818181818	0.14409643808721123	34.503840551911082	38.275318418009277	5.3851648071345037	2.2588854882797862	2.0	24.149534156997731	19.041003548688312	58.385452540155178	171.17799999999994	0.4933920704845815	293.3720238095238	264.36011904761904	6
285	7	824	629.0	367.0	1.9258819104460141	0.92232399295986345	1.0	0.39238095238095239	0.21649083208007372	59.262731637417261	62.625873247404705	10.295630140987001	3.5267538638907832	3.0	29.260286799032642	22.900154125996227	-15.645393055295658	218.69999999999976	0.59580621836587122	625.43567961165047	366.84344660194176	7
285	8	745	581.0	368.0	2.6702534870558963	0.95401343326118426	1.0	0.30887230514096187	0.15190554499185777	68.120065048301115	68.963758598266665	7.0	3.0185796624880119	3.0	32.117263654331353	20.419933346354536	8.270142451429475	248.25399999999959	0.48157724628312865	561.13825503355702	365.62818791946307	8
285	9	611	182.0	440.0	2.1969669461513046	0.87589095749716483	1.0	0.36347412254610351	0.21673946414827894	52.639263228695185	51.855568649856693	8.5440037453175304	3.2822047091447675	3.0	27.173656364358198	25.39892347015099	-49.880230940634839	188.21599999999972	0.56495607951918636	177.19148936170214	442.96235679214402	9
285	10	1011	408.0	442.0	5.5757558493146888	0.99293575762511943	1.0	0.44933333333333331	0.16073009510050851	118.7839675476455	124.32618388738553	9.0	2.9312835003731088	2.2360679774997898	17.0	14.094097537466283	-87.060827851842518	281.14599999999973	0.68426395939086304	409.25618199802176	432.01285855588526	10
285	11	660	590.0	486.0	1.1790517780339398	0.60014088567182267	1.0	0.42362002567394097	0.17605899980816136	34.779699190554012	42.190046219457976	11.045361017187261	4.0647504629490667	3.6055512754639891	33.663867303745675	27.820083707234833	78.229502845516976	217.04399999999976	0.60578246902248734	590.4727272727273	486.66666666666669	11
286	1	0	0.0	0.0			0.0	0.0			0.0	0.0			0.0			0.0				1
286	2	98	245.0	71.0	4.4318328922331425	0.57783821177617412	1.0	0.17948717948717949	0.064020725669155495	25.803768967498268	25.942243542145693	2.0	1.1189474923417588	1.0	19.023265108403852	21.059780481196963	-27.223282612906473	138.69400000000002	0.24561403508771928	243.91836734693877	73.693877551020407	2
286	3	1141	152.0	152.0	4.4610958258730973	0.98237293419098071	1.0	0.29729025534132358	0.2090727720312795	111.74081092411649	100.24470060806208	10.440306508910551	3.3906401719049146	3.0	28.908928666237703	20.887887103966587	12.311702417992327	261.87799999999947	0.51793009532455747	172.39614373356704	158.67659947414549	3
286	4	247	69.0	163.0	1.0880978317976353	0.66234990814905004	1.0	0.58117647058823529	0.67454660860211224	20.990888167434356	24.0	7.810249675906654	2.9970716342910477	2.8284271247461903	15.764815627361644	15.726260771779687	1.0521715191247902	67.834000000000032	0.92682926829268297	69.242914979757089	163.58704453441297	4
286	5	764	86.0	221.0	1.2665134768373396	0.74945187248697254	1.0	0.50529100529100535	0.28806597762950836	41.396122886269609	47.507894080878813	11.661903789690601	4.1612109562649149	3.6055512754639891	31.636198516948486	27.406668573473091	-46.054583835430584	182.55999999999989	0.66695766041030113	88.519633507853399	219.99738219895289	5
286	6	407	290.0	257.0	1.552704796118296	0.80777005048866801	1.0	0.36339285714285713	0.18863292585543154	34.583455315779197	41.617304093369626	6.324555320336759	2.522135286435514	2.2360679774997898	22.800000000000001	20.386867578730609	54.17206346081349	164.66199999999989	0.57648725212464602	291.45700245700243	253.95823095823096	6
286	7	459	535.0	357.0	1.7327642885940207	0.90052718851924207	1.0	0.42032967032967034	0.32604690651763057	41.282522129483013	44.407206622349037	8.0622577482985491	3.0272808472321771	2.8284271247461903	19.715960568118295	17.949628408878148	67.993224382107613	133.00600000000003	0.70452801227935535	534.25925925925924	352.37037037037038	7
286	8	610	646.0	362.0	1.1503941753072611	0.70388243849295107	1.0	0.48412698412698413	0.40408245236175844	34.484987614970919	36.055512754639892	10.770329614269007	4.0983038561215395	3.6055512754639891	27.577164466275352	24.495255283052916	-30.966058601013014	137.73200000000003	0.81063122923588038	646.24918032786888	363.43606557377052	8
286	9	1000	418.0	434.0	5.007358769497011	0.97437170770731851	1.0	0.2295684113865932	0.11957123388961657	110.00339719052276	120.26637102698326	8.9442719099991592	2.7463938750326342	2.0	35.0	24.744597351686863	-87.34327544827768	324.18399999999951	0.3807348181991243	417.19999999999999	429.88999999999999	9
286	10	559	182.0	443.0	2.1434609251713632	0.87288476603078535	1.0	0.29545454545454547	0.16741414051737641	49.633361701748449	56.639209034025185	8.9442719099991592	2.91405223519835	2.2360679774997898	24.729753206241636	24.217428177309902	-46.833786782885632	204.83999999999966	0.53724171071600191	177.49910554561717	444.84615384615387	10
286	11	902	595.0	494.0	1.1661909658008613	0.48293981399155933	1.0	0.41836734693877553	0.23639119612378806	38.941027998235342	54.817880294662984	13.45362404707371	4.6490641797556771	4.0	39.620155940591104	34.098849328017053	33.44834733587517	218.97399999999985	0.59814323607427056	594.39578713968956	492.48558758314857	11
287	1	1368	58.0	28.0	2.8996662674494202	0.56540961273593227	1.0	0.22437264228309003	0.05685843021735535	77.443327387700023	91.241437954473298	10.63014581273465	3.2852136066916597	2.8284271247461903	65.574966322358407	63.876051224407334	40.165267916538994	549.8579999999987	0.31773313204041342	68.899853801169584	45.308479532163744	1
287	2	110	241.0	73.0	4.6733964104092545	0.91125752019998874	1.0	0.16975308641975309	0.086823096489065624	33.4860942763625	35.355339059327378	3.0	1.2522114707565679	1.0	14.684741431202919	13.790813312223179	-86.452111309616157	126.17800000000003	0.27989821882951654	243.59090909090909	72.227272727272734	2
287	3	198	59.0	176.0	1.0152975475693731	0.43359229523425546	1.0	0.65131578947368418	0.81215664842620594	16.865823257856547	18.110770276274835	7.2111025509279782	2.9206191594889166	2.8284271247461903	14.142135623730951	15.197947859268423	73.187376359217396	55.350000000000023	0.92740046838407497	59.419191919191917	176.03535353535352	3
287	4	428	239.0	175.0	1.6149418476762507	0.80102406220968236	1.0	0.37412587412587411	0.19540691069579535	36.018516343043217	44.643028571099428	9.2195444572928871	3.3325554571029832	2.8284271247461903	22.04681262456446	21.561841900733189	15.718022777523579	165.90399999999994	0.60409315455187007	239.61682242990653	177.16822429906543	4
287	5	2790	91.0	221.0	18.429337032484042	0.99354302503676539	1.0	0.097589982160971006	0.049572953872158418	358.74760827077603	269.462427807663	11.180339887498949	3.3412507786149073	2.8284271247461903	55.414572508346929	40.702058311813964	23.118710445715259	840.97799999999745	0.2427142235754676	199.17526881720431	255.54910394265232	5
287	6	352	294.0	247.0	1.8063434850966864	0.81651155534930198	1.0	0.29881154499151102	0.11806503511687715	34.873118730850024	43.011626335213137	5.3851648071345037	2.1935643174827413	2.0	25.938388538997561	20.133265957336686	23.039542659802152	193.55999999999989	0.45128205128205129	288.08238636363637	247.06818181818181	6
287	7	381	612.0	260.0	3.7939473952418643	0.89397159242427349	1.0	0.19568567026194145	0.052358657211457743	55.341755969535974	59.665735560705194	6.4031242374328485	1.8153226756265597	1.0	29.660593717458372	24.799948833382039	74.92545981168783	302.39399999999961	0.29765625000000001	613.67716535433067	259.54068241469815	7
287	8	543	534.0	351.0	1.6508101194252769	0.93443721107233968	1.0	0.52616279069767447	0.45478740039978449	45.009797268863622	46.518813398452032	7.810249675906654	3.2995290224904728	3.0	17.825829040902281	16.02924568066161	-67.706114201172042	122.49000000000004	0.81715575620767478	535.60405156537752	346.56906077348066	8
287	9	600	663.0	362.0	1.4052570832309914	0.782834700195151	1.0	0.51282051282051277	0.24253130998723502	39.354944328824295	42.485291572496003	8.0	3.2090151340532582	3.0	27.05121331092046	24.487816234449408	-83.989110290396184	176.31799999999987	0.66079295154185025	659.50999999999999	361.88	9
287	10	1031	413.0	434.0	3.4006405528598878	0.97539666309267303	1.0	0.31742610837438423	0.094612324403729742	92.152840429483931	115.43396380615195	10.295630140987001	3.5338728049630697	3.0	25.621616130032745	20.315751445552682	-85.760176748453077	370.04999999999939	0.48065268065268063	414.19592628516006	430.16876818622694	10
287	11	879	182.0	444.0	2.9710593122152194	0.9275650545599432	1.0	0.35515151515151516	0.16512802598013476	76.314048326356399	74.006756448313553	8.0622577482985491	3.063670951764832	2.8284271247461903	29.030424809499578	28.515637390174266	-88.061247411518139	258.63599999999963	0.50868055555555558	178.05233219567691	436.07167235494882	11
287	12	892	601.0	496.0	1.1108471501776824	0.44514972821720211	1.0	0.49390919158361019	0.25600714539101921	37.42789239081462	46.872166581031863	13.601470508735444	4.8478381270294078	4.1231056256176606	38.19507483091887	33.515036483402007	-53.596986797593466	209.24799999999988	0.67193973634651605	600.16143497757844	496.31390134529147	12
288	1	0	0.0	0.0			0.0	0.0			0.0	0.0			0.0			0.0				1
288	2	448	328.0	31.0	1.1214885184059118	0.35774509567030954	1.0	0.411386593204775	0.3809837877062448	26.175538039635427	32.572994949804659	9.8488578017961039	3.6116680807165622	3.0	23.719984128553364	24.443222069304678	-24.761683508209966	121.56000000000004	0.68976135488837564	326.828125	31.649553571428573	2
288	3	129	255.0	120.0	1.7384261129988889	0.88738085694879465	1.0	0.34399999999999997	0.23944788661284352	21.761798260952379	25.0	4.2426406871192848	1.8313327587097068	1.4142135623730951	9.7065215453093252	10.032996529629234	70.269202079294871	82.28000000000003	0.59860788863109049	255.6124031007752	119.31007751937985	3
288	4	201	70.0	186.0	1.0086458664724156	0.25311348635071962	1.0	0.65686274509803921	0.7954595142654618	16.38594712119518	17.029386365926403	7.6157731058639087	2.8955802566635587	2.2360679774997898	14.758048651498612	15.852364869150177	-48.526153003920996	56.350000000000023	0.90337078651685399	70.179104477611943	186.25373134328359	4
288	5	240	285.0	190.0	1.0546370171332247	0.31027895866060529	1.0	0.57416267942583732	0.56162985311882485	18.451638244721863	22.135943621178654	7.810249675906654	3.0327564446315094	2.8284271247461903	17.159199990963941	17.54096784653736	-71.544068839699108	73.280000000000015	0.80536912751677836	284.89999999999998	189.84999999999999	5
288	6	1383	95.0	221.0	2.9675716713333116	0.95295117768960214	1.0	0.3654862579281184	0.16610401820486448	97.703602957860952	88.022724338661547	12.0	3.8774284117194897	3.1622776601683795	39.775842505958607	29.616289789649414	-6.3309202553945312	323.46399999999932	0.52110022607385087	114.1352133044107	219.31887201735358	6
288	7	339	294.0	243.0	1.329567630622692	0.68131287342638303	1.0	0.47083333333333333	0.3117100606582266	27.376109747373292	30.083217912982647	7.6157731058639087	2.9532581335627284	2.2360679774997898	23.0	20.039102310287301	20.466757605862917	116.90400000000004	0.5921397379912664	292.12094395280235	242.82890855457228	7
288	8	345	618.0	260.0	2.9266207255195664	0.74380896994422685	1.0	0.20034843205574912	0.072099350318183361	42.160831735738618	42.190046219457976	6.0	2.0713165722401885	1.4142135623730951	31.824667673852154	28.179973702029049	-65.670193533804181	245.21599999999981	0.32982791586998089	616.3014492753623	264.84347826086957	8
288	9	905	528.0	350.0	4.4337638814759606	0.98949524393352339	1.0	0.20237030411449017	0.12127901636763931	99.899942343680308	110.13627921806692	6.7082039324993694	2.6952756232710837	2.2360679774997898	17.842286662510311	14.442077666445449	-74.079249266245142	306.22199999999947	0.53345122310639548	533.95138121546961	333.2828729281768	9
288	10	518	669.0	347.0	1.5277739589601791	0.84616794103869819	1.0	0.46793134598012648	0.2064663836853507	39.631397553751356	42.720018726587654	8.6023252670426267	3.2137264447236027	2.8284271247461903	25.518471130524802	21.120218966032322	86.086284860554628	177.55999999999989	0.57651641624930439	669.60810810810813	353.60038610038612	10
288	11	1165	416.0	433.0	2.3256258645596599	0.92208981175199778	1.0	0.22825235109717867	0.10892846682269962	77.385146002630165	115.62439189029277	12.0	4.0623430064039541	3.1622776601683795	38.049437095548399	29.946189708821226	87.878230684499087	366.60399999999936	0.41122484998235087	415.04892703862663	435.57854077253216	11
288	12	470	174.0	454.0	1.6088878994291005	0.83196035702822924	1.0	0.29841269841269841	0.13230196039562478	38.388099432780315	48.083261120685229	8.6023252670426267	3.0525876001674086	2.2360679774997898	21.913466179497938	21.299064162230341	-55.023242005194703	211.28599999999963	0.51086956521739135	175.49148936170212	451.45957446808512	12
291	1	1	125.0	562.0	0.0	0.0	1.0	1.0	0.78539816339744828	0.095000000000000001	0.0	1.0	1.0	1.0	0.0	0.095000000000000001	0.0	4.0	1.0	125.0	562.0	1
293	1	6	34.0	86.0	3.0543261909900767	0.99990546787604573	1.0	1.0	0.38468481472528077	6.9092222593631325	5.0	1.0	1.0	1.0	0.0	0.095000000000000001	90.0	14.0	1.0	34.0	87.5	1
294	1	178	390.0	300.0	1.0460336996210506	0.56734269857808939	1.0	0.59333333333333338	0.73012062333264982	16.870173333196096	19.235384061671343	6.7082039324993694	2.6907568881582318	2.2360679774997898	13.3128047094055	13.892280574066403	14.281986472478374	55.350000000000023	0.88118811881188119	390.47752808988764	299.7134831460674	1
295	1	288	126.0	293.0	1.2772515327454916	0.8569628444041496	1.0	0.58064516129032262	0.5910930595104481	27.251025547120825	30.805843601498726	7.2111025509279782	3.0207363504953286	2.8284271247461903	13.863621460498695	14.044584343285681	69.753256591306936	78.248000000000033	0.87272727272727291	125.20138888888889	291.68055555555554	1
295	2	210	396.0	307.0	1.5221557475672094	0.84029708303434913	1.0	0.45161290322580644	0.32751015051902826	25.132301263583013	30.14962686336267	6.7082039324993694	2.5603701358429043	2.2360679774997898	14.0	13.624878877380436	-2.8950969432401297	89.764000000000038	0.68403908794788271	396.60952380952381	306.25238095238097	2
295	3	9	410.0	309.0	2.0168249134156699	0.7820502471174845	1.0	0.375	0.30006982353969702	5.8664877463953653	5.0990195135927845	1.0	1.0	1.0	2.8460498941515415	3.6560853953827266	-74.518121733963241	19.414000000000001	0.75	410.0	309.66666666666669	3
296	1	6	66.0	88.0	3.0543261909900767	0.99990546787604573	1.0	1.0	0.38468481472528077	6.9092222593631325	5.0	1.0	1.0	1.0	0.0	0.095000000000000001	90.0	14.0	1.0	66.0	87.5	1
296	2	533	43.0	240.0	3.0275637236993589	0.93364215533664885	1.0	0.20804059328649493	0.0832557751987473	60.311844684040949	71.56116265125938	7.2111025509279782	2.7111397437830416	2.0	27.813915224688934	21.604130919974335	25.763711344259061	283.63599999999951	0.37588152327221441	50.992495309568483	242.74671669793622	2
296	3	408	123.0	278.0	2.0936735066180852	0.96225933729362401	1.0	0.36956521739130432	0.34171870969265572	45.002913813551046	48.846698967279252	6.7082039324993694	2.7268379836119609	2.2360679774997898	12.521980673998822	12.246827399113844	-62.727831438697613	122.49000000000004	0.81437125748503003	125.60294117647059	273.54411764705884	3
296	4	252	400.0	310.0	1.2488271166520193	0.84226260949253839	1.0	0.6428571428571429	0.59248941844097514	24.969746609809146	27.459060435491963	7.0	2.8258517675397568	2.5322475511229898	13.0	13.460377192083955	5.1147178561947513	73.108000000000018	0.89839572192513373	401.09126984126982	310.32142857142856	4
296	5	747	101.0	429.0	2.5125495451827415	0.96348481618731796	1.0	0.26377118644067798	0.26507274450734192	66.726203986503464	64.381674411279491	7.0	3.083070920205087	2.8284271247461903	22.805544398248642	17.866806665060821	-27.537159624160342	188.18399999999974	0.57750289911093933	84.59303882195448	436.45113788487282	5
297	1	239	33.0	223.0	1.0269037210224479	0.57191921573095528	1.0	0.69883040935672514	0.88734026768597452	19.38353049355662	18.867962264113206	7.810249675906654	3.1300334706485864	2.8284271247461903	14.849242404917497	15.900502889925351	35.057412215305256	58.178000000000026	0.93177387914230014	32.74058577405858	222.80334728033472	1
297	2	396	132.0	260.0	1.8218146911022539	0.94737814046526669	1.0	0.51162790697674421	0.43069410167964783	40.832828533899779	42.755116652863897	7.2111025509279782	2.8936885530770642	2.8284271247461903	15.728514038082359	13.07126760178414	-75.084251100395349	107.49000000000004	0.86937431394072462	133.13383838383839	256.42929292929296	2
297	3	36	391.0	293.0	5.2564576669631693	0.89340861821071149	1.0	0.20454545454545456	0.11175589112404405	20.08831975299217	15.811388300841896	1.0	1.0	1.0	10.0	9.0245765564127147	-79.978380484241143	63.624000000000017	0.27906976744186046	390.77777777777777	299.0	3
297	4	14	379.0	302.0	2.2096478941065238	0.90119842992670407	1.0	0.40000000000000002	0.36924107736884904	8.2377532842362182	7.2111025509279782	1.0	1.0	1.0	3.0	3.5702976781939548	-36.148916327309301	21.828000000000003	0.71794871794871795	381.14285714285717	300.35714285714283	4
297	5	170	410.0	307.0	2.0652547470066089	0.95062685232792166	1.0	0.40476190476190477	0.35170825428251223	28.599244922095764	29.614185789921695	4.1231056256176606	1.8616610414182659	2.0	11.81757895737503	8.8753824020972854	16.646587805505181	77.936000000000035	0.7407407407407407	409.95294117647057	306.91176470588238	5
297	6	19	392.0	311.0	6.6431928630509347	0.98314308608361412	1.0	0.42222222222222222	0.20991032141359139	17.700270953737235	14.0	1.0	1.0	1.0	2.0	3.2362791416071497	2.6223715926671769	33.726000000000013	0.55882352941176472	393.78947368421052	311.84210526315792	6
297	7	1	393.0	318.0	0.0	0.0	1.0	1.0	0.78539816339744828	0.095000000000000001	0.0	1.0	1.0	1.0	0.0	0.095000000000000001	0.0	4.0	1.0	393.0	318.0	7
297	8	743	108.0	425.0	3.3424122382928312	0.94192256055840051	1.0	0.1691712204007286	0.10660261519724323	75.311338444417188	82.073138114732771	8.5440037453175304	2.7802335070464239	2.2360679774997898	36.943567313789885	25.291818115876097	-25.816017454029669	295.94799999999941	0.31251314405888536	95.546433378196497	430.92328398384927	8
298	1	0	0.0	0.0			0.0	0.0			0.0	0.0			0.0			0.0				1
298	2	1	140.0	11.0	0.0	0.0	1.0	1.0	0.78539816339744828	0.095000000000000001	0.0	1.0	1.0	1.0	0.0	0.095000000000000001	0.0	4.0	1.0	140.0	11.0	2
298	3	291	29.0	227.0	1.4013323431228457	0.89594205168691698	1.0	0.48499999999999999	0.55491460893170141	29.491102861086571	32.557641192199412	6.7082039324993694	2.8357658750967705	2.8284271247461903	13.059761753155389	13.099091413220059	47.873836085841724	81.178000000000026	0.89814814814814814	28.577319587628867	226.90378006872851	3
298	4	904	134.0	247.0	3.0782395427053535	0.95773332267026157	1.0	0.27477203647416415	0.25215438653826261	80.809494269118588	81.541400527584756	7.0710678118654755	3.1044787410192947	3.0	27.521828327397849	23.245463466336204	-29.95036048274121	212.25399999999991	0.61960246744345449	120.04424778761062	253.26438053097345	4
298	5	141	382.0	303.0	1.2360066173131232	0.57732556376116784	1.0	0.43653250773993807	0.38197304955431199	16.380553439490601	18.248287590894659	5.0	1.9395539574970797	2.0	14.484236377810046	13.374952025911456	-50.36587141470195	68.108000000000018	0.66666666666666663	381.11347517730496	303.22695035460993	5
298	6	2	395.0	298.0	0.78539816339744828	0.99896640799254133	1.0	1.0	0.69813170079773179	2.0900000000000003	1.0	1.0	1.0	1.0	0.0	0.095000000000000001	90.0	6.0	1.0	395.0	297.5	6
298	7	10	368.0	302.0	2.5698227906364508	0.8990184613217086	1.0	0.41666666666666669	0.41108181787643144	7.506096072781677	5.3851648071345037	1.0	1.0	1.0	2.4140393963016744	3.2869999999999999	-72.645975363738671	17.484000000000002	0.625	368.89999999999998	300.0	7
298	8	22	385.0	315.0	6.5976986212974245	0.99118718800052585	1.0	0.18333333333333332	0.18434325963595055	19.116912691789214	15.652475842498529	1.0	1.0	1.0	2.363515791475006	2.5323927067884751	-25.047719302777917	38.726000000000006	0.6470588235294118	386.22727272727275	313.72727272727275	8
298	9	302	119.0	416.0	3.3670683231154368	0.9751878963823345	1.0	0.24713584288052373	0.15886293753806277	49.669599395086841	51.478150704935004	5.0	1.9811893389435282	2.0	14.862705002791383	10.995795599323971	69.48171928274661	154.55999999999992	0.54959053685168335	121.29470198675497	422.22185430463577	9
298	10	274	58.0	460.0	1.8886434328918955	0.95388168160044851	1.0	0.50367647058823528	0.48117365466166012	34.794773388807471	33.541019662496844	5.3851648071345037	2.4156569950277365	2.0	10.304196746386168	10.444793897450102	71.060473538268141	84.592000000000027	0.86708860759493656	56.496350364963504	453.521897810219	10
299	1	862	663.0	58.0	2.1301470282892598	0.8632146167880298	1.0	0.33764198981590288	0.18248795672167606	61.003588074200422	70.604532432415411	8.0622577482985491	3.0578044174132661	2.8284271247461903	35.112522421057001	30.796876174260795	-82.743546900467265	243.63599999999968	0.55150351887396032	667.64153132250578	60.151972157772619	1
299	2	482	73.0	148.0	2.0645212513333995	0.82370799468178357	1.0	0.38652766639935848	0.18543290119136813	43.792547634275479	43.965895873961216	6.324555320336759	2.327698235904939	2.0	26.406263726019116	24.830997772156728	75.391708952055311	180.73199999999994	0.55054254711593376	76.240663900414944	156.97302904564316	2
299	3	385	27.0	223.0	2.2668600402994028	0.96948645450458193	1.0	0.28645833333333331	0.33961126069201536	45.78385359749025	47.507894080878813	6.324555320336759	2.5936835979622228	2.2360679774997898	11.556858379756848	11.223677514785715	50.903452611306079	119.35600000000005	0.83063646170442285	24.490909090909092	220.16363636363636	3
299	4	843	135.0	240.0	3.9048072326040852	0.98122251404797756	1.0	0.19636617749825297	0.18362321808363546	89.782867870442047	93.744333162063725	6.4031242374328485	2.7354565054898443	2.2360679774997898	24.116066830101257	17.317245897497486	-37.245965023380563	240.18999999999977	0.60473457675753228	126.81257413997628	245.14116251482798	4
299	5	50	377.0	296.0	5.5106048418087834	0.51951648508747772	1.0	0.14619883040935672	0.083931844765113339	20.189594085958941	18.973665961010276	1.0	1.0	1.0	14.230249470757707	17.251209188528332	89.776661656033511	86.522000000000034	0.25380710659898476	375.54000000000002	297.57999999999998	5
299	6	162	390.0	303.0	1.3187139027308339	0.76765321842768797	1.0	0.47647058823529409	0.39493386985321466	19.698800875675047	22.472205054244231	5.0	2.1437261680125932	2.0	12.124640058646035	12.624281060302781	-38.379967663483534	71.796000000000021	0.74654377880184331	389.68518518518516	304.84567901234567	6
299	7	21	372.0	303.0	6.5172527870388812	0.98086644580458848	1.0	0.25	0.19131338675846912	18.387969786989498	13.928388277184119	1.0	1.0	1.0	3.0730799248830318	3.5798036346814786	74.831615673767772	37.140000000000015	0.4329896907216495	372.57142857142856	303.71428571428572	7
299	8	1522	292.0	359.0	1.2861438076424427	0.52026999199316115	1.0	0.3869819476226799	0.24225553032906644	53.656535129490912	72.917761896536561	16.15549442140351	5.483832288434054	5.0	48.022273894887434	45.822779499534988	13.342433482194687	280.97999999999951	0.63735343383584586	290.02825229960575	358.7910643889619	8
299	9	357	118.0	403.0	3.6398061030232673	0.98258524580454765	1.0	0.23736702127659576	0.22818281462247234	56.52265405090894	50.119856344566671	5.3851648071345037	2.139460215924653	2.0	14.310835055998654	10.502607985780431	67.444490026184013	140.21600000000001	0.61340206185567014	123.47619047619048	416.95518207282913	9
299	10	286	58.0	460.0	2.3926812264942647	0.97464376557202703	1.0	0.45833333333333331	0.42233976981866173	40.745569738038164	39.05124837953327	5.0	2.2585868577173076	2.0	8.9738181263443195	9.1173190607426715	72.02937844233827	92.248000000000033	0.90649762282091939	56.45804195804196	453.50349650349648	10
299	11	180	155.0	449.0	1.0526102266052524	0.4414926911455494	1.0	0.5625	0.6161008295805851	16.407984582394395	19.104973174542799	7.0710678118654755	2.7017153059530536	2.2360679774997898	14.142135623730951	14.722307757642389	89.902837647272079	60.592000000000027	0.8571428571428571	155.22222222222223	449.19999999999999	11
300	1	0	0.0	0.0			0.0	0.0			0.0	0.0			0.0			0.0				1
300	2	957	112.0	266.0	5.1099013823169592	0.99040997392069963	1.0	0.21505617977528091	0.20334353833105631	110.37148862568775	97.128780492704635	7.2111025509279782	2.9211184601244593	2.8284271247461903	20.381619976154649	15.248884109627946	-28.943678283021459	243.1899999999996	0.60056479447756506	132.11912225705331	252.96029258098224	2
300	3	216	392.0	324.0	1.0374913019842629	0.56012697743116868	1.0	0.60504201680672265	0.66400705046046693	18.453175619321911	20.396078054371138	7.2111025509279782	2.9154063122447953	2.8284271247461903	15.20526224699857	15.286735528313896	-85.391069537834824	63.936000000000021	0.87449392712550611	392.31481481481484	324.88888888888891	3
300	4	341	54.0	454.0	3.2059826793177493	0.98593113489207873	1.0	0.31544865864939869	0.30185982063449829	52.018510000207591	49.769468552517218	4.1231056256176606	2.1358621928328976	2.0	8.538149682454625	8.6949989399520806	68.755468737367906	119.14600000000004	0.88227684346701174	57.070381231671554	461.71260997067446	4
301	1	0	0.0	0.0			0.0	0.0			0.0	0.0			0.0			0.0				1
301	2	2363	129.0	181.0	2.1923882758003854	0.90925276731123783	1.0	0.26891999544782064	0.10221366182069011	105.88808147603029	114.38968484964018	11.661903789690601	4.1876519383593429	4.0	54.467738279410284	44.075321526935554	49.857226747212508	538.99199999999894	0.49805037411739911	137.99322894625476	182.23233178163352	2
301	3	222	397.0	316.0	1.1126541458937085	0.5352807887776474	1.0	0.50454545454545452	0.50466233497082036	19.214033958343204	21.023796041628639	7.0710678118654755	2.7269774800598237	2.2360679774997898	15.646085772486357	16.229598455674989	-37.031639384122542	74.350000000000023	0.81918819188191883	396.45945945945948	316.68018018018017	3
301	4	719	288.0	365.0	1.3295840606300569	0.69509851691633195	1.0	0.47364953886693018	0.21062981282487644	40.068592565830208	47.75981574503821	10.440306508910551	3.778201195376385	3.0	31.587858706780963	28.805892008206229	8.3224721337657694	207.11399999999983	0.60369437447523089	285.80806675938805	362.54102920723227	4
301	5	358	67.0	469.0	3.0691444690368961	0.98368854018283347	1.0	0.30468085106382981	0.30827949692821494	52.038508053516992	49.040799340956916	5.0	2.2177689771052953	2.0	9.8386991009990741	9.3606928334257233	65.43722191025735	120.80200000000005	0.83840749414519899	62.209497206703908	460.19832402234636	5
302	1	0	0.0	0.0			0.0	0.0			0.0	0.0			0.0			0.0				1
302	2	961	78.0	163.0	3.3333108474485065	0.49295401405470374	1.0	0.1579552925706772	0.049502491935289515	68.067961469490442	80.081208782085696	7.0	2.2678538162272579	2.0	60.373835392494321	59.222895133982156	55.477240785548254	493.91599999999926	0.26099945681694731	79.157127991675338	158.36420395421436	2
302	3	1920	144.0	200.0	1.5765998217510822	0.4828757904221021	1.0	0.33719704952581664	0.082607472883569372	65.987409378882049	82.328609851011095	15.0	4.4014135608838441	3.1622776601683795	66.272172980648733	57.784438972942588	51.127627263459743	540.43799999999896	0.4510218463706836	145.34635416666666	195.35260416666668	3
302	4	0	0.0	0.0			0.0	0.0			0.0	0.0			0.0			0.0				4
302	5	301	396.0	324.0	1.2678528332989905	0.73244824870609171	1.0	0.43247126436781608	0.45428631174133949	25.813135911759318	29.120439557122072	7.6157731058639087	2.8852750769983277	2.2360679774997898	21.248235785408689	17.574169154817355	16.950033642985574	91.248000000000047	0.76106194690265483	395.06976744186045	323.92691029900334	5
302	6	1027	286.0	368.0	1.5457851880135778	0.68851915131857322	1.0	0.34359317497490799	0.10158437960049729	51.449527207889055	68.095521144932874	11.0	3.7956677722590206	3.0	43.143083896186589	37.312131407531389	11.619217576303052	356.43199999999928	0.47425536827522513	290.87828627069132	364.58130477117817	6
302	7	321	159.0	467.0	1.0830425537746233	0.71308078527508034	1.0	0.6757894736842105	0.78702024890709232	24.41046888883794	25.0	8.4852813742385695	3.3877646802136354	3.0	17.321357099393392	17.113737267191862	-26.59729600556518	71.592000000000027	0.9290882778581766	159.38940809968847	467.12461059190031	7
302	8	373	69.0	479.0	1.5968645252370834	0.92013522059591457	1.0	0.59775641025641024	0.49882533865151218	36.288098021677548	38.013155617496423	7.0710678118654755	3.0502269546230547	2.8284271247461903	15.0	14.210447718070403	78.211452441875494	96.936000000000035	0.89987937273823881	67.959785522788209	477.22520107238608	8
303	1	0	0.0	0.0			0.0	0.0			0.0	0.0			0.0			0.0				1
303	2	2843	108.0	177.0	3.362792592818852	0.92966364251669442	1.0	0.16616014026884862	0.043415019845741754	146.15879754905461	147.12239802287073	14.0	3.6098060465878254	3.0	74.851545002619105	53.846280022464718	25.852888198383425	907.13799999999821	0.29715181604389862	117.60323601829054	180.01653183257122	2
303	3	0	0.0	0.0			0.0	0.0			0.0	0.0			0.0			0.0				3
303	4	203	146.0	221.0	1.7108499409702622	0.53595084063158172	1.0	0.30434782608695654	0.16154665386549719	22.769033816940794	31.304951684997057	5.3851648071345037	2.0631553957037783	1.4142135623730951	19.531492969148875	19.22273837875407	-85.505233246909057	125.66200000000005	0.43422459893048126	144.33004926108376	219.98029556650246	4
303	5	260	395.0	328.0	1.3731687711826064	0.87116585298598892	1.0	0.46594982078853048	0.48097000338954676	27.112217559566254	31.32091952673165	6.7082039324993694	2.7237305145298465	2.2360679774997898	13.416407864998739	13.311796679743477	23.533000332302219	82.42000000000003	0.85950413223140498	394.94615384615383	327.68076923076922	5
303	6	1124	292.0	365.0	1.7226011080085561	0.68561767203533563	1.0	0.31361607142857145	0.064682728396639258	56.734212079085175	64.327288144301562	13.416407864998739	4.0067610664512774	3.0	52.962831669592013	41.300340141662332	-70.619056941061032	467.29799999999909	0.4456780333068992	295.08540925266902	361.46975088967969	6
303	7	161	117.0	423.0	1.0091504298308951	0.33462023449323103	1.0	0.67083333333333328	0.75710386469093049	14.863958392560891	15.132745950421556	6.7082039324993694	2.6674763657673131	2.2360679774997898	13.416407864998739	14.007096745735339	-30.404271592315649	51.69400000000001	0.9147727272727274	117.34161490683231	422.86335403726707	7
303	8	321	70.0	480.0	1.481570771195508	0.91044622558945076	1.0	0.67436974789915971	0.57587237698118632	32.192247720552572	33.241540277189323	7.0	2.9295261884748225	2.8284271247461903	12.94661168408015	13.315597447911649	84.21598897205196	83.694000000000017	0.9290882778581766	68.623052959501564	476.10280373831773	8
304	1	350	92.0	28.0	1.8115386784468011	0.93336813924363948	1.0	0.5021520803443329	0.35014881689312438	37.839190436418917	41.785164831552358	6.0827625302982193	2.7300090890332394	2.2360679774997898	13.803940759355818	13.581260693733547	-86.556320628689619	112.07600000000004	0.70422535211267601	92.388571428571424	30.508571428571429	1
304	2	1798	103.0	165.0	2.2443993406250309	0.41837290113014453	1.0	0.23564875491480997	0.066864088504803978	74.950870960072308	108.77959367454909	13.0	3.5554603854882183	3.0	68.80876698673336	68.076028726627172	70.984367446898034	581.30399999999884	0.36757640805478886	91.681312569521694	158.28531701890989	2
304	3	753	26.0	201.0	4.4893433238397913	0.98519906138863522	1.0	0.20858725761772853	0.11437164273400716	91.326676026208247	100.30453628824571	7.0	2.5766864899637598	2.0	25.604002496098627	15.654684175398664	71.839616856021479	287.63599999999963	0.4636699507389162	27.909694555112882	212.15139442231074	3
304	4	2241	143.0	215.0	1.6794711299065286	0.86131772655029404	1.0	0.32572674418604652	0.14661424234611031	87.175554889690218	100.42410069301094	15.231546211727817	5.2317172033144077	4.1231056256176606	56.890962799251938	44.290996689193484	-52.258351781983329	438.26599999999894	0.53116852334676457	145.99553770638107	209.37795626952254	4
304	5	405	370.0	314.0	3.5329712272574252	0.9860128169025606	1.0	0.1967930029154519	0.22266564955190271	59.500165692060854	62.369864518050704	5.0	2.1720962788097071	2.0	11.714244722207432	9.9168633430486661	52.054390602064387	151.184	0.74040219378427785	369.71851851851852	314.38271604938274	5
304	6	1512	293.0	353.0	1.2493761794592999	0.64011443610693486	1.0	0.34999999999999998	0.18335498378337878	54.967715544679571	71.175838597096984	15.811388300841896	5.5471217469324952	4.4721359549995796	45.427699883983308	42.230573256344826	-42.505260328751959	321.90999999999951	0.59597950335041394	294.1712962962963	352.73809523809524	6
304	7	258	119.0	416.0	1.3705683435718916	0.89649364181824676	1.0	0.61428571428571432	0.65830567009165863	27.481312230675105	27.892651361962706	6.0	2.7218743309330624	2.2360679774997898	11.884245626780316	12.175776741105823	-17.141942010299282	70.17800000000004	0.90845070422535235	115.53488372093024	416.74031007751938	7
304	8	289	69.0	455.0	1.3173433778890955	0.85925672979231427	1.0	0.54323308270676696	0.47785254567645002	27.764553677192367	28.460498941515414	6.324555320336759	2.8011242576191364	2.8284271247461903	16.554418760192242	14.202807356192885	72.393022855007715	87.178000000000026	0.81408450704225355	70.100346020761251	454.43598615916954	8
305	1	0	0.0	0.0			0.0	0.0			0.0	0.0			0.0			0.0				1
305	2	1181	77.0	149.0	3.3876586325775464	0.56904705349948059	1.0	0.1518775720164609	0.034746209973836872	77.870522924551267	107.0420478129973	8.0622577482985491	2.4970869376212255	2.0	70.60175603428668	64.033317412089346	-87.398256006564594	653.54599999999868	0.25270140151920401	88.287044877222698	156.37002540220152	2
305	3	0	0.0	0.0			0.0	0.0			0.0	0.0			0.0			0.0				3
305	4	2089	128.0	232.0	2.739363920269168	0.90442337498969594	1.0	0.23312130342595694	0.081725211085949781	110.87005730291706	107.00467279516349	12.206555615733702	3.8642974275519317	3.1622776601683795	63.966808403418	47.301168458065824	-57.532906436654017	566.75599999999861	0.43484596169858458	140.63571086644328	211.7113451412159	4
305	5	241	385.0	341.0	1.1061064865556114	0.7417497736497316	1.0	0.64438502673796794	0.70914610646587439	21.693605175229788	22.135943621178654	7.0710678118654755	2.9526701535028907	2.8284271247461903	14.596204312350141	14.549396134370664	61.087404141310117	65.350000000000023	0.90943396226415096	386.21161825726142	342.58506224066389	5
305	6	1298	293.0	363.0	1.3693230043251001	0.41237769179016542	1.0	0.33401955738548639	0.11816461108658614	49.707501467225008	66.068146636635717	14.560219778561036	4.6257247847242988	4.0	48.64307877207235	45.284178755883914	-76.935253353157364	371.53399999999942	0.53825419863155699	291.03081664098613	356.93913713405237	6
305	7	397	68.0	451.0	2.2748727932812742	0.96831690117999802	1.0	0.47659063625450182	0.33288606882990851	46.522653247299012	48.010415536631214	6.0827625302982193	2.5785744234119496	2.2360679774997898	15.880635837226247	11.617851256663249	83.532081944608208	122.42000000000003	0.71725383920505892	68.51889168765743	451.68010075566752	7
305	8	145	697.0	516.0	1.2344752371354235	0.65392989117077216	1.0	0.53308823529411764	0.38887102327717243	17.089730789019047	19.209372712298546	4.4721359549995796	2.0156771050282782	2.0	12.126781251816649	12.929323868125355	-60.55873929725167	68.452000000000012	0.7142857142857143	697.15862068965521	517.42758620689654	8
306	1	0	0.0	0.0			0.0	0.0			0.0	0.0			0.0			0.0				1
306	2	2388	87.0	150.0	5.2247894056573188	0.91401608713379312	1.0	0.12193627450980392	0.023393442697983512	164.87431146596336	163.41664541900252	10.0	2.8031774863204899	2.0	88.682664963424529	66.885871330705527	36.348075047358982	1132.5959999999975	0.24427168576104746	109.92546063651591	161.47738693467338	2
306	3	0	0.0	0.0			0.0	0.0			0.0	0.0			0.0			0.0				3
306	4	663	126.0	248.0	5.2676245009354661	0.99359935431494495	1.0	0.14593880695575612	0.17253982014652508	93.578999924922456	92.005434622091755	6.0	2.3799449118894884	2.2360679774997898	12.398235017737447	10.570833570496347	-33.11967392232814	219.74399999999957	0.69496855345911945	134.64102564102564	241.92458521870287	4
306	5	231	395.0	332.0	1.0126291494329085	0.46317348987072349	1.0	0.67543859649122806	0.84556149642397627	18.319920542644557	18.248287590894659	7.810249675906654	3.1087262578577985	2.8284271247461903	15.556349186104045	16.236352626181091	18.174969860839354	58.592000000000027	0.92031872509960155	395.81818181818181	332.40259740259739	5
306	6	1539	293.0	357.0	1.1624095172869571	0.59963507340241051	1.0	0.41639610389610388	0.21193309863549237	52.669896532564046	65.76473218982953	16.763054614240211	5.7903497749238229	5.0	45.06841516029445	42.150325863264619	-60.868281860810136	302.0819999999996	0.67544437129690604	292.34178037686809	356.12280701754383	6
306	7	481	70.0	441.0	4.1099600316749516	0.99142561921700245	1.0	0.4420955882352941	0.26507363460103595	70.283041719700293	68.066144300966542	5.0990195135927845	2.2989347977923411	2.0	9.8776296532906898	9.1840444462187953	80.672495529625579	151.00599999999991	0.86980108499095821	71.087318087318081	445.19542619542619	7
306	8	1102	164.0	459.0	3.6748242745363275	0.79311628119890554	1.0	0.18716032608695651	0.053048370883016664	86.623945785258627	91.923881554251182	9.0553851381374173	2.6936140536448696	2.0	61.004655890515352	52.760067964275834	11.901462764601884	510.92799999999841	0.27990855981711965	181.2350272232305	465.34210526315792	8
306	9	231	697.0	496.0	2.1718314011395328	0.37326608768749331	1.0	0.20588235294117646	0.098508455009393273	26.23610366232537	33.955853692699293	5.0990195135927845	1.9345430953758096	1.4142135623730951	26.472211499067775	24.339871625603724	51.365392381993431	171.66199999999989	0.35375191424196017	696.13852813852816	493.83982683982686	9
307	1	188	100.0	24.0	1.2545261095514968	0.74376599722313075	1.0	0.4177777777777778	0.42265173455855787	20.432908079149797	24.515301344262525	6.7082039324993694	2.5010611188502807	2.0	13.571909272886973	13.658174723657783	-73.678608375889468	74.764000000000024	0.72307692307692306	99.452127659574472	25.558510638297872	1
307	2	2447	74.0	143.0	5.4285338673664709	0.90356256051692152	1.0	0.13516349977905434	0.026675061692166793	168.74796739409908	158.41717078650282	9.2195444572928871	2.9864214627902892	2.2360679774997898	102.88436239672365	72.301109699588665	34.595722202283341	1073.6659999999977	0.22250511479881799	104.46342460155292	172.45484266448713	2
307	3	0	0.0	0.0			0.0	0.0			0.0	0.0			0.0			0.0				3
307	4	708	131.0	260.0	4.9626467933053009	0.99402299708586528	1.0	0.15642951833848873	0.19753213554308854	93.899927578626546	94.36630754670864	5.6568542494923806	2.4081604401784178	2.2360679774997898	10.513569095941451	10.251137822225804	-36.242173456889688	212.22799999999961	0.86446886446886451	140.37711864406779	252.80084745762713	4
307	5	389	389.0	357.0	1.4204812390518757	0.89857297428756	1.0	0.65378151260504203	0.50360847083167637	34.378282343492714	35.735136770411273	7.2801098892805181	3.2038660630258464	3.0	15.68127670262821	15.086019558628946	9.6939646042587917	98.52200000000002	0.85213581599123767	387.79948586118252	356.8637532133676	5
307	6	702	301.0	358.0	3.869669632111512	0.84328519954258652	0.0	0.18850698174006444	0.036357746231798445	73.190851062041489	77.620873481300123	6.4031242374328485	2.0552567362322955	1.4142135623730951	46.216690648828809	39.337619223058518	-67.850948872189008	492.57799999999889	0.29146771849698982	289.97008547008545	365.45868945868943	6
307	7	147	290.0	375.0	1.3676455936890588	0.76637735947388042	1.0	0.55263157894736847	0.32745739573986626	19.099722624933658	18.867962264113206	5.0	1.9926118998856623	2.0	13.0	12.269483167605681	-11.420672991758332	75.108000000000018	0.64757709251101325	288.02721088435374	376.41496598639458	7
307	8	307	98.0	430.0	1.5661473641919146	0.92895148411169326	1.0	0.64495798319327735	0.53173269203166362	32.846912437124161	33.541019662496844	6.0	2.7643523312019043	2.8284271247461903	12.537468596645864	12.159975791633096	8.9526890913387707	85.17800000000004	0.87839771101573694	100.16612377850163	430.99348534201954	8
307	9	606	70.0	457.0	5.2588341891457775	0.99365493383454739	1.0	0.52151462994836484	0.22432461112155577	89.400809207953429	82.006097334283623	5.0	2.2965504424155743	2.0	11.457772554270209	10.055056686911922	87.257373429107631	184.24799999999982	0.73321234119782219	70.32343234323433	465.91584158415844	9
307	10	958	169.0	469.0	1.6748677316688958	0.89181907060453514	1.0	0.40319865319865322	0.22491262746883139	58.207540441531059	66.940271884718243	11.0	3.9081994953090695	3.1622776601683795	31.406842242783554	26.332640023003677	-15.770672888594969	231.35599999999968	0.62593923554393993	174.4926931106472	465.99060542797497	10
307	11	203	699.0	485.0	2.1002208037755143	0.57864543708067329	1.0	0.31818181818181818	0.14925953743829973	25.573889441542576	29.206163733020468	5.0	1.83642229601451	1.4142135623730951	21.0	20.857532709811849	71.819194404133697	130.73200000000003	0.4264705882352941	701.37438423645324	487.99507389162562	11
308	1	227	71.0	33.0	1.1986762834431057	0.74426012295865052	1.0	0.63055555555555554	0.55873637020412048	21.944458558349641	23.53720459187964	6.7082039324993694	2.6931656193722082	2.2360679774997898	13.345190805944245	14.656481424669904	-84.601990827491051	71.452000000000012	0.80070546737213388	70.189427312775337	32.845814977973568	1
308	2	851	36.0	153.0	5.9428362300702302	0.7884362663409038	1.0	0.11849067112225006	0.015292466906168445	96.530173386910164	113.86395390991831	5.0	1.5295211751284234	1.0	54.740412586475124	59.377298109738653	-82.418078271848302	836.23999999999819	0.16071765816808309	49.172737955346648	160.68155111633374	2
308	3	1589	131.0	201.0	4.065988991845761	0.83377001366309011	1.0	0.13836642284918146	0.052498103168515046	112.12161957282832	141.315250415516	8.0	2.4927394773946396	2.0	64.182842220822678	61.903681854738949	-65.92553094994814	616.72999999999797	0.29792818974407043	121.49779735682819	223.25173064820643	3
308	4	283	349.0	358.0	1.1034080553492145	0.68952970508480138	1.0	0.64318181818181819	0.7784051584908479	22.888480403140505	22.472205054244231	8.0622577482985491	3.16018341475066	2.8284271247461903	16.263455967290593	16.577151375479669	-30.263109391241898	67.592000000000027	0.92635024549918166	347.53710247349824	358.62544169611306	4
308	5	1766	259.0	379.0	1.2351427847518732	0.79956001640324381	1.0	0.40374942844078648	0.21465784081807396	63.843382320921243	83.240615086627031	17.029386365926403	6.0338571749526748	5.0495097567963922	43.865330187165149	38.343454199303643	-70.402539603434107	321.53399999999931	0.70852557673019056	260.0634201585504	373.96885617214042	5
308	6	0	0.0	0.0			0.0	0.0			0.0	0.0			0.0			0.0				6
308	7	108	671.0	460.0	1.777046640864449	0.73652670804934472	1.0	0.32142857142857145	0.23177201410972562	18.374929691256948	20.396078054371138	3.6055512754639891	1.6298132975078163	1.2071067811865475	12.691827064170239	12.428957943567445	-74.521105708776901	76.52200000000002	0.50943396226415094	668.98148148148152	462.69444444444446	7
308	8	1241	44.0	437.0	4.6009247144661503	0.82690021380007372	1.0	0.18803030303030302	0.15120299149177632	104.9521586561204	99.0	9.4868329805051381	2.8996903551810416	2.2360679774997898	64.257480080451657	59.019707745279668	-65.972065422595207	321.15199999999959	0.33423107998922708	49.128928283642225	452.49395648670429	8
308	9	885	131.0	474.0	2.4751691399781737	0.91216107982130334	1.0	0.22862309480754328	0.10953765813849285	69.050112200121077	88.588938361400409	10.770329614269007	3.3718455537509606	2.8284271247461903	32.888562362112687	28.2989368418501	-25.079049199824166	318.63599999999946	0.46262415054887607	134.30056497175141	473.64745762711863	9
309	1	207	83.0	46.0	1.0800421362494044	0.49833502763480203	1.0	0.49285714285714288	0.54355588915905306	18.084301017770525	20.396078054371138	7.0	2.7108120250555161	2.2360679774997898	15.835923420761901	15.678809478723299	85.408895805655874	69.178000000000026	0.83975659229208921	83.086956521739125	47.067632850241544	1
309	2	973	66.0	184.0	2.9355647143491961	0.82219660047362653	1.0	0.21337719298245614	0.052904785629254603	74.046282382897957	81.320354155647891	7.0	2.3381543150443287	2.0	55.853149525578281	42.147411274065895	57.897119789720854	480.74399999999918	0.30771663504111318	56.871531346351489	175.70092497430628	2
309	3	1625	121.0	211.0	3.3666402909565427	0.78403737331704015	1.0	0.17857142857142858	0.083782062963334014	100.14300875197216	119.67038062946069	9.4339811320566032	2.9125036016785386	2.8284271247461903	56.568542494923804	62.160129414675552	-62.165634120604707	493.69199999999819	0.3615127919911012	132.5236923076923	227.72	3
309	4	257	358.0	357.0	1.0344980562804906	0.4910809380428105	1.0	0.6763157894736842	0.75622634589929338	19.671533039050754	20.248456731316587	7.810249675906654	3.1428821303904946	2.8284271247461903	16.760071598892409	17.13614683020953	39.758633241566123	65.350000000000023	0.90812720848056538	359.14396887159535	357.00389105058366	4
309	5	0	0.0	0.0			0.0	0.0			0.0	0.0			0.0			0.0				5
309	6	1411	270.0	382.0	1.5107386239067384	0.89629314830228957	1.0	0.44651898734177214	0.18560490542271496	67.297054217361932	80.523288556789581	15.033296378372908	5.1314064318190651	4.2426406871192848	38.175511126970491	29.843689813111467	-80.365605650576654	309.08199999999965	0.67078678393154267	268.77179305457122	384.1814316087881	6
309	7	305	691.0	421.0	3.7368286348483997	0.84484524099814207	1.0	0.2103448275862069	0.076260645288319912	47.496525425095278	53.310411741047361	4.4721359549995796	1.7313088039873745	1.0	26.183656975629848	25.411152406823678	81.452210011818252	224.18399999999983	0.30980192991366173	684.18688524590164	430.34426229508199	7
309	8	437	54.0	435.0	1.7343524113292608	0.90980704716609939	1.0	0.29036544850498341	0.24202952518649617	40.589196756663149	46.065171225124082	7.810249675906654	2.9796646182253639	2.8284271247461903	20.743022271910451	16.845794770427219	43.16404871736853	150.63	0.54556803995006242	49.816933638443935	431.90389016018304	8
309	9	485	102.0	448.0	2.5605863176064898	0.97395865016814476	1.0	0.4134697357203751	0.32914596353043973	54.817256904093561	53.851648071345039	6.0	2.6599987755137913	2.2360679774997898	13.883549300393994	12.42848151451677	14.969247111879445	136.07599999999999	0.72118959107806691	93.975257731958763	445.91546391752576	9
310	1	244	88.0	52.0	1.6466567423573655	0.80653028829637063	1.0	0.38730158730158731	0.27991207352448766	27.577753225934966	37.161808352124091	6.324555320336759	2.5350801981025155	2.0	15.460609847376393	16.303768384397692	-78.571394034187634	104.66200000000003	0.59151515151515155	86.872950819672127	53.25	1
310	2	1197	74.0	187.0	1.8445915049420054	0.81990706066812447	1.0	0.333984375	0.1192761878722806	65.023995781531553	67.067130548428864	11.180339887498949	3.4876246829803712	3.0	48.550678234170647	37.226019618548222	42.606112527874053	355.11999999999932	0.50052268450763104	66.900584795321635	177.99415204678363	2
310	3	244	141.0	249.0	1.0170801718155593	0.38432355078155611	1.0	0.64550264550264547	0.75821910356033084	18.523332567801816	20.223748416156685	8.0622577482985491	3.1390088142690353	2.8284271247461903	16.263455967290593	17.100712218723693	72.076143002504082	63.592000000000027	0.9087523277467412	140.42213114754099	248.32786885245901	3
310	4	356	355.0	364.0	1.3672565952111932	0.76679216053185728	1.0	0.43950617283950616	0.47236043276831935	29.664099860407358	31.384709652950431	7.2111025509279782	2.8614980116136177	2.8284271247461903	22.25036004068145	19.041251047986766	37.920816175626719	97.318000000000026	0.80000000000000004	354.23876404494382	363.18539325842698	4
310	5	1140	281.0	362.0	1.5750343589152809	0.46285978305639763	1.0	0.37898936170212766	0.1344138808297167	50.574475428256456	65.0	13.0	4.3694702343151999	3.6055512754639891	44.72703578219415	44.83080860158956	-82.729392840496175	326.46399999999937	0.50576752440106476	277.99385964912278	368.1122807017544	5
310	6	340	690.0	388.0	2.3441227301860752	0.81196513677831739	1.0	0.31481481481481483	0.1497645106086139	38.922305267685211	41.43669871020132	6.324555320336759	2.3629356138057411	2.0	24.680678731285266	22.719180525360489	65.712665069128917	168.90399999999991	0.43395022335673261	691.13235294117646	390.07941176470587	6
310	7	186	271.0	391.0	3.0612373612795492	0.92525401599437496	1.0	0.24505928853754941	0.13294994599069895	35.627973354006457	33.286633954186478	5.0	1.9239852971215816	1.4142135623730951	15.56359561020299	13.515405168578809	-55.851352561830225	132.59200000000004	0.43306169965075675	268.11827956989248	394.8763440860215	7
310	8	526	63.0	433.0	3.7920284824039707	0.97782286202119462	1.0	0.16012176560121766	0.12876746132349409	69.690923008045871	73.979726952726722	5.8309518948453007	2.2987259809994849	2.0	21.220168332071516	14.595623837768429	27.591123013556697	226.5659999999998	0.39006303299962924	62.041825095057035	430.66920152091257	8
310	9	433	123.0	449.0	1.6964169243723868	0.90881279896878531	1.0	0.44824016563146996	0.29520826356796215	39.929781297439355	43.324358044868937	7.6157731058639087	2.9584397123489734	3.0	21.152519575232883	16.658870162169038	1.2000807726538065	135.76400000000001	0.66718027734976892	115.7690531177829	448.91454965357968	9
310	10	699	159.0	471.0	1.919307722106997	0.87408544285589096	1.0	0.23115079365079366	0.10090107699411746	52.557372015521167	74.953318805774032	10.770329614269007	3.5080189671678568	3.0	32.449961479175904	25.53091067890783	-43.552681705890116	295.0499999999995	0.44764649375600385	158.40057224606582	472.01716738197428	10
310	11	442	159.0	540.0	2.1647486394476787	0.93985702063415755	1.0	0.26869300911854105	0.31905533250091062	46.708705827959648	51.107729356722551	7.0710678118654755	2.7521302973119899	2.2360679774997898	20.113911563838354	15.954204848526492	-61.803588914749241	131.94200000000004	0.71928397070789252	163.27375565610859	535.44117647058829	11
311	1	0	0.0	0.0			0.0	0.0			0.0	0.0			0.0			0.0				1
311	2	218	92.0	57.0	1.1631783497505888	0.39242119707625539	1.0	0.49545454545454548	0.40227854223972853	18.754767350678289	24.186773244895647	7.0710678118654755	2.7196091188113041	2.0	18.605826925458338	17.250365492245777	83.101106987929569	82.522000000000034	0.65662650602409622	90.844036697247702	57.293577981651374	2
311	3	810	50.0	169.0	3.8788478327169709	0.88084779355819642	1.0	0.20300751879699247	0.045392232536626685	80.757419577037979	78.03204469959762	8.0622577482985491	2.2520618492852984	1.4142135623730951	50.320571497487705	38.23052870067049	55.436994097370253	473.53999999999905	0.28657350079603755	62.179012345679013	178.48395061728394	3
311	4	309	178.0	240.0	1.3072141447367456	0.7968760657474645	1.0	0.58082706766917291	0.37802527446682249	27.494002862561469	28.792360097775937	7.0	2.8180993428903367	2.2360679774997898	18.0	16.610304169474659	-0.13881706900090449	101.35000000000002	0.70387243735763094	179.06472491909386	240.873786407767	4
311	5	184	156.0	249.0	1.3495440255918603	0.83819409327161765	1.0	0.53333333333333333	0.37174750136884049	22.134448243463375	23.769728648009426	5.0990195135927845	2.2594471551361517	2.0	13.268494307059509	12.071509192625527	-84.13712263842524	78.866000000000014	0.72015655577299409	155.42934782608697	247.03804347826087	5
311	6	392	698.0	354.0	3.2002759427252601	0.8627889063549834	1.0	0.25620915032679736	0.11331841103520796	50.42859672370507	50.24937810560445	5.6568542494923806	1.9796032281255711	2.0	26.922258449097466	25.494900279152322	-86.979886813658823	208.49599999999975	0.35539437896645515	694.97193877551024	360.24489795918367	6
311	7	400	350.0	372.0	2.1739363668411213	0.96262754779104109	1.0	0.30303030303030304	0.31971123999076145	45.419510658971618	49.203658400570177	6.7082039324993694	2.6587935354535204	2.2360679774997898	12.931724873222493	12.300908660706945	36.473994508043802	125.38800000000005	0.7936507936507935	347.76249999999999	371.17750000000001	7
311	8	704	289.0	376.0	2.0766775438580467	0.61068727619548935	1.0	0.21443801401157478	0.062673833803483847	47.819288643264628	70.576199954375554	9.0	3.0267363756740009	2.2360679774997898	45.636016967136236	37.866749284368126	62.831627403105351	375.70599999999939	0.31205673758865249	285.05255681818181	378.04261363636363	8
311	9	417	272.0	399.0	1.5445188096621667	0.72868877893482797	1.0	0.36578947368421055	0.15794527640553588	33.438913607121606	40.718546143004666	6.7082039324993694	2.7294010889606883	2.2360679774997898	28.505615457126336	22.900472531205644	-50.810402445464824	182.14599999999993	0.47386363636363638	272.28776978417267	403.25659472422063	9
311	10	327	42.0	416.0	1.5388221167501206	0.89595102762316015	1.0	0.46714285714285714	0.38623607518991948	32.747385003554662	31.827660925679098	6.0827625302982193	2.6933841262789917	2.2360679774997898	18.305106475432563	14.544844450816029	54.320223189298609	103.14600000000004	0.73236282194848823	40.813455657492355	414.03975535168195	10
311	11	662	121.0	449.0	2.1483377069979261	0.93349918115048403	1.0	0.32837301587301587	0.24276681628626098	56.620677114061806	62.289646009589745	9.0	3.2704682087639099	3.0	24.904433900979793	20.303015744920533	6.4002262519177915	185.11399999999989	0.55583543240973976	126.9441087613293	451.87009063444111	11
311	12	623	163.0	479.0	1.4736678901040561	0.7848672552771373	1.0	0.28896103896103897	0.15938256719037344	41.109045227142623	53.225933528685054	11.0	3.6358575416715517	3.0	29.597729873431494	25.473792704800637	-37.940488567814043	221.6299999999998	0.54793315743183801	161.01444622792937	480.19422150882826	12
311	13	401	165.0	549.0	1.9379223741906904	0.93766914862713635	1.0	0.34098639455782315	0.29940566262826335	42.02863784783063	45.188494110780013	6.0827625302982193	2.7158253588072987	2.2360679774997898	18.118070637548691	14.606180270653056	-70.859868288160499	129.73200000000003	0.69739130434782604	168.45386533665837	540.28927680798006	13
312	1	0	0.0	0.0			0.0	0.0			0.0	0.0			0.0			0.0				1
312	2	208	93.0	64.0	1.3928168517303652	0.76665936803078616	1.0	0.37142857142857144	0.25759550795663982	22.909058453432745	32.449961479175904	7.0710678118654755	2.5341670999500119	2.2360679774997898	14.627970744087767	14.708853945277713	-54.032761755007314	100.73200000000004	0.60289855072463772	92.745192307692307	64.620192307692307	2
312	3	1674	82.0	191.0	3.9435781081374217	0.93443247238641314	0.0	0.16572616572616572	0.034973852443062371	121.95030069155791	119.50313803411188	11.0	3.1610276620591486	2.2360679774997898	63.432452404897191	43.431423738528693	29.638876520678672	775.55199999999809	0.27742790851839572	89.041218637992827	195.19056152927121	3
312	4	1047	175.0	240.0	2.1809985067909556	0.87428017604490194	1.0	0.23454301075268819	0.11935729947275039	68.54300996429123	79.605276207045478	10.0	3.4292863960494606	3.0	46.026748076108291	33.272260674149642	57.419215415226503	332.01199999999955	0.42466031230987628	170.86341929321873	228.47277936962752	4
312	5	167	212.0	233.0	3.5744950816249959	0.9349404377731374	1.0	0.26550079491255962	0.10833908228532123	36.76657810750207	36.013886210738214	3.0	1.4976546105701454	1.0	12.570640536606852	13.044954854030332	6.2262674807515621	139.17800000000003	0.37235228539576365	209.88023952095807	234.26347305389223	5
312	6	333	683.0	324.0	2.1291111723114833	0.80247268041213116	1.0	0.23870967741935484	0.1361945209100891	36.509082476391519	46.173585522460783	6.4031242374328485	2.3176969094443765	2.0	25.440198848910732	21.784562849721866	80.867864588936612	175.28599999999986	0.35864297253634897	685.11111111111109	326.93993993993996	6
312	7	286	328.0	364.0	1.1354670295910192	0.78359241304680105	1.0	0.65446224256292906	0.72618570174949626	24.476556320142773	23.853720883753127	7.6157731058639087	3.1687731305175721	2.8284271247461903	14.758048651498612	15.206678527816701	58.266546475337229	70.350000000000023	0.92556634304207119	327.63986013986016	362.74825174825173	7
312	8	0	0.0	0.0			0.0	0.0			0.0	0.0			0.0			0.0				8
312	9	1786	285.0	386.0	1.2288662627111582	0.82569583960986614	1.0	0.5637626262626263	0.35454955904632562	65.062988672251706	65.513357416636794	16.492422502470642	6.523120126645602	6.0	46.469517518413731	36.703045179181643	-74.756460824000001	251.59799999999964	0.76933017445617047	283.26651735722282	386.42945128779394	9
312	10	581	34.0	407.0	1.5013378232673109	0.85668091194699758	1.0	0.39256756756756755	0.35526649169982277	41.894510282291627	43.829214001622255	9.4339811320566032	3.4668475267369017	3.0	26.479179558521473	21.611144763728866	47.483399845858045	143.35600000000002	0.6831275720164609	36.807228915662648	411.45783132530119	10
312	11	1071	130.0	454.0	4.4216380117117469	0.91374443580500964	1.0	0.19318181818181818	0.046428989587698602	101.59760516558744	99.824846606443629	8.0	2.5473173775437226	2.0	50.596442562694072	41.278033730457672	19.296015082547292	538.39999999999918	0.31043478260869567	154.02707749766574	466.20074696545282	11
312	12	153	162.0	477.0	3.1198313534298592	0.92711629205910273	1.0	0.23684210526315788	0.11951706417500195	32.679777341454923	37.12142238654117	4.2426406871192848	1.5190289514608564	1.0	13.559812392165558	12.247523458105656	80.481504984415096	126.83400000000005	0.41129032258064518	160.73856209150327	474.11764705882354	12
312	13	470	167.0	543.0	1.9615187314558211	0.8913801535919299	1.0	0.25895316804407714	0.23008905072375135	44.135018557352517	57.584720195551874	8.0622577482985491	3.0585682767504707	2.8284271247461903	22.580553122329505	20.00448243160519	-70.862667539830497	160.21600000000001	0.57108140947752128	169.88297872340425	541.40425531914889	13
313	1	201	603.0	71.0	1.0246327589224875	0.4449799598743312	1.0	0.69791666666666663	0.75432585908581951	17.117149522829092	18.027756377319946	7.2111025509279782	2.853709804144533	2.2360679774997898	14.862705002791383	15.329101102604008	14.247838968128203	57.866000000000014	0.89732142857142849	602.81592039800989	71.154228855721399	1
313	2	11	114.0	548.0	5.7119866428905333	0.99997207699361113	1.0	1.0	0.23998277214922029	12.712487864071836	10.0	1.0	1.0	1.0	0.0	0.095000000000000001	90.0	24.0	1.0	114.0	552.0	2
314	1	213	604.0	77.0	1.0363812962164309	0.62712602136671824	1.0	0.78308823529411764	0.87047246573732318	18.763104772199348	19.209372712298546	7.2111025509279782	2.9651120951826386	2.8284271247461903	14.142135623730951	14.614916460974177	-50.969074430791949	55.452000000000012	0.93421052631578949	604.84976525821594	76.061032863849761	1
315	1	247	628.0	33.0	1.0285741942429749	0.3877345131771594	1.0	0.61904761904761907	0.69780373053316636	18.754038876551746	20.880613017821101	8.0622577482985491	3.1022887671735031	2.8284271247461903	17.399999999999999	17.286930907308612	-51.953936206169651	66.694000000000017	0.87279151943462896	627.95951417004051	33.493927125506076	1
316	1	68	33.0	482.0	2.3675246540089105	0.93963552738388478	1.0	0.40476190476190477	0.2633036207331334	19.223218407407995	20.024984394500787	2.8284271247461903	1.3739640188858486	1.0	6.0811183182043083	6.5777425406451302	8.2600972059800615	56.968000000000004	0.60986547085201792	31.397058823529413	481.38235294117646	1
317	1	1	29.0	168.0	0.0	0.0	1.0	1.0	0.78539816339744828	0.095000000000000001	0.0	1.0	1.0	1.0	0.0	0.095000000000000001	0.0	4.0	1.0	29.0	168.0	1
319	1	346	406.0	35.0	1.15188804062142	0.77666624875085899	1.0	0.58743633276740237	0.61865081049171333	26.998977312422689	31.622776601683793	8.9442719099991592	3.3733628421941133	3.0	16.994116628998402	17.006988590014373	15.839489611760014	83.834000000000032	0.88604353393085777	405.4219653179191	35.647398843930638	1
319	2	1145	465.0	91.0	2.5894457990587907	0.94344760205582634	1.0	0.32855093256814921	0.088647857909170735	82.38478203032426	86.122006479180456	8.6023252670426267	3.3036938741693329	3.0	40.0	27.312341079858875	-18.116763482621089	402.8779999999993	0.45919390415079203	469.63580786026199	93.309170305676858	2
319	3	197	625.0	258.0	1.0518089677953888	0.67098533002197658	1.0	0.69122807017543864	0.82027980860006744	18.512330482713871	18.248287590894659	6.7082039324993694	2.8409756542348412	2.8284271247461903	13.824530627070979	13.726349242705897	-84.606697021567228	54.936000000000014	0.92271662763466045	625.28426395939084	258.86802030456852	3
319	4	180	647.0	451.0	1.0897469545782443	0.70850765862212273	1.0	0.5714285714285714	0.69186991843437451	18.32293123718193	20.223748416156685	6.4031242374328485	2.6286726442474122	2.2360679774997898	12.366518072229113	12.930549794800001	-72.100354727093858	57.178000000000026	0.91139240506329111	646.77222222222224	451.41666666666669	4
320	1	267	404.0	40.0	1.0281288049613575	0.59150846753889852	1.0	0.66917293233082709	0.81899217250041434	20.634742129211631	20.396078054371138	8.0622577482985491	3.2720928547435926	2.8284271247461903	15.652475842498529	16.637767534920563	16.936686700433363	64.006000000000029	0.92708333333333337	404.22471910112358	39.887640449438202	1
320	2	1344	476.0	101.0	1.3567104695393886	0.8214575321313381	1.0	0.39183673469387753	0.16326001344191052	59.15771073088932	69.871310278253688	14.0	4.7017515192979467	4.0	45.865126578540846	33.735849544886854	-21.171455447068602	321.6359999999994	0.60296096904441454	478.78943452380952	99.968005952380949	2
320	3	14	745.0	132.0	3.098086632876814	0.93326919454744217	1.0	0.31111111111111112	0.21790798633744241	9.9803114639225665	8.2462112512353212	1.0	1.0	1.0	3.1622776601683795	3.5847051825678773	72.898447348463449	28.414000000000001	0.68292682926829273	744.64285714285711	131.42857142857142	3
320	4	511	614.0	173.0	1.638151145718586	0.92962349022965718	1.0	0.50394477317554243	0.52207914318283111	43.327930970963443	43.416586692184822	8.4852813742385695	3.3803999871029635	3.0	17.321357099393392	15.966807958739043	61.318948384769499	110.90400000000004	0.86463620981387479	612.72407045009788	169.59295499021528	4
320	5	399	47.0	210.0	4.2858976121142458	0.97877895409548699	1.0	0.15465116279069768	0.12663796021912282	64.594733242191509	68.818602136341013	6.7082039324993694	2.3446095551345096	2.0	16.290951983760216	13.23668222436285	37.065287436759426	198.97999999999973	0.51784555483452299	54.609022556390975	216.11779448621553	5
320	6	215	559.0	202.0	1.0829772069725245	0.63283493540123192	1.0	0.60224089635854339	0.74605839904701676	19.310494976026998	20.615528128088304	7.2111025509279782	2.8124879782153243	2.2360679774997898	14.849242404917497	14.951860063060648	-83.842232042190261	60.178000000000026	0.89583333333333337	559.63255813953492	201.24186046511628	6
320	7	375	628.0	259.0	3.1575063329989108	0.96455615823173202	1.0	0.29904306220095694	0.29021845834416671	53.072901807708341	41.340053217188775	7.2111025509279782	2.6641433209332135	2.2360679774997898	14.20998889845051	14.004752954413449	-50.155326078919238	127.42600000000007	0.71292775665399244	636.30666666666662	249.54666666666665	7
320	8	203	662.0	435.0	1.0730156306498668	0.70122196717076546	1.0	0.67666666666666664	0.7158871045525439	19.236865666615611	20.615528128088304	7.0710678118654755	2.8530194266583382	2.8284271247461903	12.727922061357855	13.714789144035791	-61.324931072821684	59.694000000000017	0.9248291571753986	662.39408866995075	434.36453201970443	8
320	9	227	137.0	507.0	1.2797409922639029	0.86342179528592278	1.0	0.58205128205128209	0.63534312557679062	24.336521026742812	25.709920264364882	6.7082039324993694	2.6895019462567888	2.2360679774997898	12.521980673998822	12.277354049062165	-17.60107280076274	67.006000000000029	0.92089249492900604	136.04845814977975	507.29074889867843	9
321	1	241	408.0	40.0	1.0192808288125685	0.50704622050017856	1.0	0.6694444444444444	0.71066776216924143	18.998868431588651	19.026297590440446	8.0622577482985491	3.1338756974969222	2.8284271247461903	15.556349186104045	16.375483119617996	47.668690615195018	65.280000000000015	0.90601503759398494	408.06224066390041	39.759336099585063	1
321	2	1436	473.0	105.0	1.6609734048672911	0.76057869909492104	1.0	0.29127789046653146	0.091273212853726735	65.312831669684897	85.510233305727795	13.601470508735444	4.1433999141792697	3.0	56.2273215643676	42.404078311087488	-20.727246663130721	444.6419999999992	0.46767627422243935	475.78551532033424	103.53203342618384	2
321	3	661	612.0	155.0	2.0415671303820071	0.96062936506986563	1.0	0.49550224887556221	0.41109485103601512	56.452954593189752	57.428216061444921	8.5440037453175304	3.3971925131044367	3.0	16.443843832875572	15.684498516228311	74.320767783720228	142.14600000000002	0.85235332043842671	612.10741301058999	154.36611195158849	3
321	4	276	111.0	188.0	1.4191310711513243	0.86512252580610927	1.0	0.41818181818181815	0.42746519711452141	28.273285801740574	30.083217912982647	6.324555320336759	2.6190404677972792	2.2360679774997898	14.636340158060458	14.180765623336134	24.027764396975392	90.076000000000036	0.77746478873239422	112.42753623188406	189.43115942028984	4
321	5	406	41.0	208.0	3.8829795007387879	0.96313491354453518	1.0	0.18371040723981902	0.098612839740982783	61.144156908537468	70.263788682364691	6.7082039324993694	2.2064427066546148	2.0	21.290110423155163	16.448930395759561	28.430475457082434	227.45799999999966	0.40660991487230841	43.504926108374384	210.18965517241378	5
321	6	207	403.0	201.0	1.1957070993668588	0.81491196151507106	1.0	0.63888888888888884	0.66328259540744827	21.778896587094547	24.041630560342615	6.324555320336759	2.6756083623381555	2.2360679774997898	12.342804688813921	12.622716569446446	-34.581431963262411	62.624000000000017	0.90000000000000013	402.64251207729467	201.8743961352657	6
321	7	307	557.0	203.0	1.4714219892484055	0.91018788831843578	1.0	0.58476190476190482	0.52449117255601829	31.371032979806071	35.171010790137949	7.0	2.8625612328110521	2.8284271247461903	13.728129459672882	12.993744316176	-77.293311779313029	85.764000000000024	0.88472622478386154	557.21498371335508	201.15309446254071	7
321	8	861	606.0	225.0	2.7574809008309216	0.91789749065432769	1.0	0.2802734375	0.17300081443702225	72.206617657736743	63.387695966961914	8.5440037453175304	3.1775382380712407	2.8284271247461903	33.56426248177921	28.65285572050394	27.589181100122634	250.08199999999957	0.48948266060261525	623.03252032520322	233.79558652729384	8
321	9	336	671.0	432.0	2.0783047851794998	0.96316209010994414	1.0	0.33600000000000002	0.3139264208071289	40.732865668938189	43.908996800200299	5.3851648071345037	2.5271776271086628	2.2360679774997898	10.542952440082718	10.953944471964425	-60.637670973459414	115.97400000000006	0.8286066584463625	672.09226190476193	429.875	9
321	10	1826	434.0	466.0	1.803412618968091	0.70708037431326864	1.0	0.30413057961359091	0.20351471408678376	74.689398926110457	91.525952603619487	13.892443989449804	4.7267525143130129	4.0	60.958392349816975	52.815352703239448	-41.725716840828035	335.78199999999924	0.52516537244751227	431.60186199342826	466.24863088718513	10
321	11	208	125.0	509.0	1.1320973715106106	0.73703423242753974	1.0	0.58263305322128855	0.59373321418108427	20.346896143095961	23.600847442411894	7.0	2.7745703713544239	2.2360679774997898	14.142135623730951	13.751559910338417	-28.73437530557781	66.350000000000023	0.85773195876288655	125.09134615384616	508.87980769230768	11
322	1	68	403.0	24.0	10.112620815961396	0.67094090292041975	1.0	0.14078674948240166	0.059505713170117255	33.636168493820207	23.600847442411894	1.0	1.0	1.0	19.889184146608407	24.941583076821338	-5.5529252173292596	119.83400000000005	0.16646266829865361	405.51470588235293	31.338235294117649	1
322	2	43	406.0	31.0	2.7642000789179253	0.64748409955720165	1.0	0.25595238095238093	0.1563085581997907	13.908726221885741	13.601470508735444	2.0	1.1179318095782669	1.0	10.73193815879943	10.599547609955685	2.5289484994249478	58.796000000000014	0.4195121951219512	405.02325581395348	31.418604651162791	2
322	3	21	405.0	44.0	3.1195428185305847	0.88591183581954047	1.0	0.27272727272727271	0.26504542754805471	11.801859065016728	10.04987562112089	1.0	1.0	1.0	5.1902817255177878	5.4743355381343983	21.782937619868935	31.554000000000009	0.59154929577464788	403.57142857142856	41.238095238095241	3
322	4	9	66.0	91.0	4.654211338651546	0.99995825553926831	1.0	1.0	0.28274333882308139	10.397135700911729	8.0	1.0	1.0	1.0	0.0	0.095000000000000001	90.0	20.0	1.0	66.0	88.0	4
322	5	1842	484.0	111.0	12.493978044293824	0.98533333710777293	1.0	0.16558791801510248	0.038772395166353557	238.14562355539616	206.17710833164773	8.4852813742385695	2.5344893312789125	2.0	49.756811309845482	40.63731238094185	88.133291195264405	772.65999999999804	0.25338744067680036	491.97339847991316	172.80618892508144	5
322	6	525	614.0	112.0	1.455616292752697	0.90593806734502136	1.0	0.48076923076923078	0.46663384804753955	40.635466979743306	42.154477816715982	8.9442719099991592	3.4899518764820252	3.0	17.186494981702857	17.205472192909824	-68.195208375226869	118.90400000000004	0.8203125	614.82285714285717	111.15047619047618	6
322	7	697	116.0	113.0	1.1280965790910886	0.73148255595797329	1.0	0.59572649572649572	0.57146195254498688	36.9867400156907	38.639358172723313	12.0	4.5873790930781162	4.0	27.482910050203675	25.219784262483909	85.019739276140172	123.80200000000005	0.85837438423645318	117.06743185078909	114.16786226685797	7
322	8	466	77.0	188.0	2.7930546032425179	0.97990732122788327	1.0	0.55476190476190479	0.35280505494191033	56.427195603192352	55.443665102516448	6.0	2.6412077582093865	2.2360679774997898	11.432161787873053	11.254593615381507	8.2527068340998841	128.83400000000003	0.87593984962406013	91.0	190.42703862660943	8
322	9	251	27.0	205.0	1.5927186850594528	0.71610900875338579	1.0	0.32387096774193547	0.14398755008818687	26.206411303994802	35.608987629529715	6.7082039324993694	2.3634002447254812	2.0	21.819715855161817	18.291772617310176	35.367739047356572	148.00599999999997	0.43728222996515681	26.733067729083665	204.21912350597609	9
322	10	100	66.0	225.0	8.4951367122750074	0.9677074486650924	1.0	0.12315270935960591	0.076936878766689892	45.099177622032286	38.897300677553446	2.8284271247461903	1.1626455311860338	1.0	12.447058883259546	11.368418868939806	34.251159875617496	127.80200000000005	0.33222591362126247	55.359999999999999	219.19	10
322	11	182	555.0	214.0	1.0950285002556932	0.72600643199794157	1.0	0.61904761904761907	0.70551677821807413	18.624645458316287	20.09975124224178	6.7082039324993694	2.6556381736975005	2.2360679774997898	12.521980673998822	12.807943498040304	-80.643418082816311	56.936000000000028	0.92151898734177218	554.66483516483515	214.19230769230768	11
322	12	940	611.0	229.0	2.6447226314806547	0.95570251069699785	1.0	0.29265255292652553	0.16982135455671149	76.250099595132284	74.464756764525859	8.0622577482985491	3.0402251137405929	2.8284271247461903	29.167587339227332	22.443023690562271	21.53506120661681	263.73799999999949	0.54682955206515427	627.20957446808507	231.19893617021276	12
322	13	510	677.0	431.0	6.0122069961311428	0.98866005111768274	1.0	0.14214046822742474	0.11266680781329648	87.271885770485824	81.271151093115449	4.4721359549995796	1.9008410585805202	1.4142135623730951	19.640270486687513	13.105698827198843	-61.376793970118818	238.5019999999995	0.43608379649422829	674.47058823529414	434.62549019607843	13
322	14	189	113.0	516.0	1.0313561977108805	0.41455835521668294	1.0	0.65397923875432529	0.70339586750190841	16.535904675662675	18.027756377319946	6.7082039324993694	2.7388558766731608	2.2360679774997898	14.6	15.048049125082507	-18.548769168237939	58.108000000000018	0.86498855835240274	113.45502645502646	515.61904761904759	14
322	15	9	97.0	517.0	4.654211338651546	0.99995825553926831	1.0	1.0	0.28274333882308139	10.397135700911729	8.0	1.0	1.0	1.0	0.0	0.095000000000000001	90.0	20.0	1.0	97.0	520.0	15
323	1	243	403.0	37.0	1.0149470292950737	0.2960740876954478	1.0	0.71052631578947367	0.78549463296721145	18.1740797861674	19.209372712298546	8.0622577482985491	3.1272935827409989	2.8284271247461903	16.546903033498445	17.359244513393541	-3.0977709700267075	62.35000000000003	0.89502762430939231	402.79423868312756	37.485596707818928	1
323	2	9	66.0	86.0	4.654211338651546	0.99995825553926831	1.0	1.0	0.28274333882308139	10.397135700911729	8.0	1.0	1.0	1.0	0.0	0.095000000000000001	90.0	20.0	1.0	66.0	87.0	2
323	3	1452	498.0	101.0	2.8199454060735158	0.96474734979239152	1.0	0.28695652173913044	0.15399238069928509	98.614069221124808	109.65856099730654	11.0	4.0347350862229812	3.6055512754639891	32.82811972024426	25.953033160103342	78.963405408839762	344.22199999999947	0.5279040174513725	502.85055096418733	115.66873278236915	3
323	4	800	626.0	117.0	2.9198544176133692	0.98182349934053603	1.0	0.28891296496930302	0.29890253961688334	75.69203104843406	76.157731058639087	7.2111025509279782	3.1097560236926811	2.8284271247461903	15.820660936748416	14.366063573826288	-62.12043744363163	183.39399999999981	0.835509138381201	629.67999999999995	112.48625	4
323	5	471	125.0	152.0	1.0658386941304072	0.37971448721584578	1.0	0.58148148148148149	0.4677383050884571	26.278664126878827	30.016662039607269	11.180339887498949	4.0416284690134594	3.6055512754639891	24.809498905763014	24.310490159709953	-39.003334882002576	112.49000000000004	0.79966044142614612	125.69002123142251	152.42250530785563	5
323	6	394	62.0	178.0	6.2182931136602031	0.89530297192970054	1.0	0.16638513513513514	0.063533960610635321	72.085953637669775	63.031738037277698	5.8309518948453007	1.9722189334464328	1.4142135623730951	34.867182663927068	32.111245210593118	-88.854800776785083	279.15799999999945	0.24194043598403439	60.119289340101524	190.68274111675126	6
323	7	237	360.0	192.0	1.6234974429223223	0.9258268838113809	1.0	0.43888888888888888	0.4916086433701608	29.321658913603351	30.805843601498726	6.0827625302982193	2.4419289498890513	2.2360679774997898	11.627553482998906	11.082058095821615	56.066717390855111	77.834000000000032	0.85869565217391308	361.22784810126581	193.19831223628691	7
323	8	0	0.0	0.0			0.0	0.0			0.0	0.0			0.0			0.0				8
323	9	204	558.0	225.0	1.0105323447404908	0.38711434283023943	1.0	0.70588235294117652	0.78604268371974417	16.901061722506068	16.763054614240211	7.2801098892805181	2.9375296535847832	2.8284271247461903	15.20526224699857	15.583314944654841	-46.303783532348483	57.108000000000018	0.91685393258426962	558.23039215686276	225.15686274509804	9
323	10	380	650.0	241.0	1.4035828936400201	0.89248911204053905	1.0	0.69852941176470584	0.6248443631721754	33.624746136214355	31.064449134018133	7.2111025509279782	3.1692357780480536	3.0	16.0	15.167078457897508	1.654063043561709	87.42000000000003	0.84070796460177	656.48947368421057	241.45263157894738	10
323	11	584	691.0	416.0	6.2958807187261279	0.9894771410552986	1.0	0.13964610234337638	0.13471656718693281	95.631821311935695	91.268833672837076	4.4721359549995796	1.9796353992725497	2.0	20.006585045324218	13.836899232612693	-58.915999845040972	233.39999999999947	0.48768267223382067	679.21232876712327	428.96917808219177	11
323	12	1616	400.0	492.0	2.8994751497461291	0.94922207830257854	1.0	0.24664224664224665	0.16806090469937007	104.05032813648742	122.77621919573839	16.124515496597098	4.8890152585413098	4.0	37.870415796713118	32.734942007051359	-21.582115784393874	347.60999999999916	0.51260904044409195	402.22648514851483	491.94183168316829	12
323	13	0	0.0	0.0			0.0	0.0			0.0	0.0			0.0			0.0				13
323	14	8	71.0	509.0	4.1233403578366037	0.999947113553879	1.0	1.0	0.31028075591010301	9.2372385114369013	7.0	1.0	1.0	1.0	0.0	0.095000000000000001	0.0	18.0	1.0	71.5	509.0	14
323	15	246	140.0	514.0	1.2651832768994631	0.83529397475827538	1.0	0.50617283950617287	0.51346527539398878	24.720924975058253	26.476404589747453	7.0	2.7196233743516784	2.2360679774997898	13.769810903120359	13.591653033127415	-22.94767162760045	77.592000000000027	0.82550335570469802	140.21951219512195	514.7560975609756	15
324	1	244	404.0	49.0	1.0102134179671647	0.20952900121401935	1.0	0.71345029239766078	0.81010031234579338	17.964598713409885	18.681541692269406	8.0622577482985491	3.1766069819818568	2.8284271247461903	16.546903033498445	17.565828326805143	67.657976725684549	61.52200000000002	0.92775665399239549	403.81147540983608	48.520491803278688	1
324	2	1307	499.0	109.0	3.9603785519277541	0.97635832078846663	1.0	0.19803030303030303	0.13780768178680342	112.0471648353691	123.94353553130554	10.198039027185569	3.7076036148515406	3.1622776601683795	34.777290572994723	24.219929534955721	66.061771123892314	345.22799999999927	0.41677295918367346	496.10022953328235	112.14613618974751	2
324	3	580	612.0	148.0	1.5907264854787848	0.90562072328672705	1.0	0.4552590266875981	0.37737292856228299	44.627051906916158	50.990195135927848	9.8994949366116654	3.5177384950553803	3.0	22.654831257600328	18.925822118729041	-68.711964478270971	138.97399999999999	0.75032341526520052	611.70344827586212	149.82413793103447	3
324	4	118	72.0	245.0	4.8799628195799167	0.72085880681439296	1.0	0.13752913752913754	0.068325094794989313	31.502754520010178	32.557641192199412	2.2360679774997898	1.1352323502477808	1.0	22.333909788668056	21.833990333613549	18.527298624114831	147.31799999999996	0.22056074766355141	65.991525423728817	240.53389830508473	4
324	5	507	700.0	409.0	2.6773722178078234	0.92117819882270469	1.0	0.26406249999999998	0.24221543156022565	54.768646905633524	49.040799340956916	6.4031242374328485	2.5314258193439598	2.2360679774997898	25.58720566677378	21.312726597817122	-62.541927867516534	162.18399999999991	0.52538860103626939	703.41025641025647	399.62919132149904	5
325	1	260	403.0	38.0	1.0203437500871402	0.51040895169820089	1.0	0.65162907268170422	0.84320351324278364	19.759282582438189	20.223748416156685	8.4852813742385695	3.2519746766538815	2.8284271247461903	15.556349186104045	16.9916354536231	61.712091738289317	62.248000000000033	0.9285714285714286	402.85769230769233	37.638461538461542	1
325	2	1332	491.0	91.0	4.6103141502586817	0.97378683585530068	1.0	0.15102040816326531	0.055921737852097017	121.74241992989356	140.06427096158393	9.4339811320566032	3.1782892763438277	2.8284271247461903	41.11943457127542	27.691837711156698	63.635486002916728	547.09999999999877	0.31835564053537285	495.18318318318319	101.27102102102103	2
325	3	765	605.0	181.0	1.4397230293142114	0.74434713118820339	1.0	0.45918367346938777	0.42798671990643361	44.041159362311326	48.826222462934808	11.313708498984761	4.0351535995189467	3.6055512754639891	33.0	29.410373233192416	-66.680596871342473	149.87199999999999	0.7162921348314607	606.00130718954244	179.52156862745099	3
325	4	0	0.0	0.0			0.0	0.0			0.0	0.0			0.0			0.0				4
325	5	413	663.0	227.0	1.2999808828438018	0.84643377531637742	1.0	0.58999999999999997	0.44774941705126992	32.66858659189019	34.785054261852174	8.0622577482985491	3.3884292014401027	3.0	18.299608620833279	17.39582647037037	1.0201303355236784	107.66200000000003	0.77631578947368418	668.49878934624701	226.51089588377724	5
325	6	0	0.0	0.0			0.0	0.0			0.0	0.0			0.0			0.0				6
325	7	249	570.0	251.0	1.2250581137380523	0.84696528337432153	1.0	0.59285714285714286	0.71819500612386611	24.660898529065193	24.839484696748443	7.0710678118654755	2.8822838474135315	2.8284271247461903	12.727922061357855	13.110922317892397	-42.600379207603098	66.006000000000029	0.92565055762081783	570.32128514056228	250.78313253012047	7
325	8	426	720.0	360.0	1.3045142773427219	0.83682395795126208	1.0	0.59663865546218486	0.51032861438570354	33.027521268873684	33.060550509633082	8.0	3.3244425280345258	3.0	19.395647096187936	18.081645314440529	-80.193698709879428	102.42000000000003	0.82160077145612342	720.97183098591552	355.77464788732397	8
326	1	276	401.0	37.0	1.0102546650181745	0.29471098805229956	1.0	0.65714285714285714	0.79607157305296017	19.313813175860719	20.09975124224178	8.9442719099991592	3.3471989020519111	2.8284271247461903	17.441330224498358	18.456017866498492	-86.998316269636291	66.006000000000029	0.91089108910891092	401.39855072463769	36.938405797101453	1
326	2	1146	492.0	98.0	3.2524254883266202	0.95682508540139244	1.0	0.17641625615763548	0.071777725850327961	93.431384121831059	127.04723531033645	11.661903789690601	3.8610263602843675	3.0	38.165176070230764	27.157171183021887	61.473775464397711	447.92199999999895	0.36145718340955685	488.65794066317625	96.086387434554979	2
326	3	0	0.0	0.0			0.0	0.0			0.0	0.0			0.0			0.0				3
326	4	1795	609.0	227.0	1.5390896466208428	0.70944304072269704	1.0	0.5276308054085832	0.29622370900453115	68.496398452953798	72.862884927787476	12.649110640673518	4.707770175574403	4.2426406871192848	52.134545537298187	48.273711994295198	76.605372189589318	275.94799999999941	0.64267812388113144	603.89247910863514	218.46685236768803	4
326	5	406	678.0	230.0	1.3902061246817037	0.88039020165736792	1.0	0.6835016835016835	0.64800052321673662	34.283366080720263	32.249030993194197	7.0710678118654755	3.2244673843498051	3.0	16.454297385152135	16.25888745989862	6.7914196337451864	88.732000000000042	0.85383806519453209	683.83251231527095	230.0270935960591	5
326	6	267	123.0	268.0	6.738226433161846	0.98716478750728587	1.0	0.10774818401937046	0.069335352838941183	66.779213552330717	68.796802251267465	3.6055512754639891	1.4205315814297403	1.0	16.419328232989361	10.664973313707419	35.959601628938934	219.97999999999959	0.31995206710605151	126.23595505617978	267.36329588014979	6
326	7	390	734.0	321.0	1.4439491544863807	0.90059812260065497	1.0	0.54621848739495793	0.5607175527297803	34.757513927553667	35.468295701936398	7.6157731058639087	3.149398661550491	3.0	14.704962595429336	15.107449351055473	-70.174574896134757	93.490000000000038	0.86956521739130432	734.22307692307697	318.21025641025642	7
327	1	272	405.0	38.0	1.0148065045361112	0.3983591491391032	1.0	0.71578947368421053	0.83615702650577328	19.588186854461409	19.416487838947599	8.4852813742385695	3.2968337636144378	2.8284271247461903	16.970562748477139	17.966863182811498	-36.169966122368066	63.936000000000021	0.92203389830508498	405.03676470588238	37.713235294117645	1
327	2	1382	471.0	69.0	4.9737632627422226	0.98868683755366416	1.0	0.12969219219219219	0.073331069885523348	130.61815697848996	160.63934760823702	9.2195444572928871	3.2152048877691057	2.8284271247461903	24.769005826537256	19.591999581450658	64.577875522243446	486.64799999999889	0.45318904738481725	478.31331403762664	84.726483357452963	2
327	3	0	0.0	0.0			0.0	0.0			0.0	0.0			0.0			0.0				3
327	4	1743	620.0	207.0	1.5354978624198652	0.39836678329878616	1.0	0.38358274647887325	0.26685179318145463	60.785617495489625	70.837842993699354	12.806248474865697	4.5879376967251257	4.0	57.386129585923975	55.754161082508773	-68.043496030238003	286.49599999999953	0.57964748919188547	620.71887550200802	215.63396442914515	4
327	5	467	701.0	238.0	1.1843257943476075	0.78682437268016059	1.0	0.63451086956521741	0.71396373675434943	31.967498161997032	31.064449134018133	9.0	3.7222900612112144	3.1622776601683795	19.545871581753804	19.729603505397005	-12.073355370581391	90.662000000000035	0.89122137404580137	700.53533190578162	239.60385438972162	5
327	6	0	0.0	0.0			0.0	0.0			0.0	0.0			0.0			0.0				6
327	7	496	738.0	303.0	2.4118955874096	0.97517948489205264	1.0	0.38153846153846155	0.38870338865983561	53.864485178237416	52.55473337388365	6.324555320336759	2.8032340679346093	2.8284271247461903	12.172279308397579	11.926449993835858	-68.395976714724966	126.63000000000005	0.897737556561086	737.69556451612902	303.01209677419354	7
328	1	252	407.0	36.0	1.0559059796441275	0.59347233802574284	1.0	0.66666666666666663	0.69958169799611747	20.331674944275598	20.396078054371138	8.0	3.0579433332744927	2.8284271247461903	16.439898730535727	16.364037770486188	-7.1257303634427513	67.28000000000003	0.88888888888888884	405.58730158730157	36.373015873015873	1
328	2	1340	470.0	67.0	3.369569102575892	0.95832938608667184	1.0	0.16250303177298084	0.055772126821334471	102.95910258282635	144.18044250174847	10.63014581273465	3.3578706142752814	2.8284271247461903	38.501120544548321	29.411865297988321	64.597256917338584	549.47599999999898	0.34367786611951784	479.2761194029851	79.786567164179104	2
328	3	522	204.0	62.0	7.1586550810692735	0.89377679301160395	1.0	0.14309210526315788	0.031085573915257694	88.89819301748183	77.129760793094647	7.2111025509279782	2.0770864946721392	1.0	40.446871577942481	39.871909332633656	84.392316193433899	459.36799999999897	0.19408812046848856	203.71647509578543	77.754789272030649	3
328	4	500	201.0	96.0	1.9495868489666812	0.91436141787922753	1.0	0.35919540229885055	0.21016954665771762	46.179883701187244	52.32590180780452	7.2801098892805181	2.7320104105917484	2.2360679774997898	24.596747752497688	18.698188576350134	57.702187363514867	172.90399999999994	0.59417706476530008	204.63800000000001	99.542000000000002	4
328	5	0	0.0	0.0			0.0	0.0			0.0	0.0			0.0			0.0				5
328	6	1536	613.0	209.0	1.9124026959231812	0.7959068462807426	1.0	0.30029325513196481	0.18042129279627503	73.911930346711188	92.135769384099675	12.083045973594572	4.0815765145049356	3.6055512754639891	49.094300674111423	44.747694679311643	8.0886435056383981	327.08199999999954	0.52218255991840901	613.08528645833337	212.05598958333334	6
328	7	533	710.0	228.0	1.3108668785919613	0.71931675556209629	1.0	0.50093984962406013	0.48950641855486754	34.664014575232201	40.311288741492746	9.4339811320566032	3.4952825268391092	3.0	23.702320561497771	24.080475057894446	-22.613231133573599	116.97400000000005	0.80090157776108184	710.07129455909944	228.40525328330207	7
328	8	0	0.0	0.0			0.0	0.0			0.0	0.0			0.0			0.0				8
328	9	134	192.0	306.0	2.3372125700434707	0.63336140305726873	1.0	0.19940476190476192	0.14453799412957405	22.383597044161899	29.732137494637012	4.0	1.6271766960397109	1.0	17.998846923234769	17.321684119294382	26.35070014477429	107.93600000000002	0.38122332859174962	192.044776119403	305.05970149253733	9
328	10	2349	372.0	515.0	4.1202374176356242	0.9835208418469622	1.0	0.16871363930187461	0.12977060016049671	154.20812707981838	167.34395716607159	13.416407864998739	4.6893265930541848	4.0	28.618805516877803	27.880024911734559	-29.708462423701803	476.93399999999849	0.55446713088634481	384.08301404853131	506.3107705406556	10
329	1	250	403.0	34.0	1.0369539820369207	0.3697819782607068	1.0	0.59523809523809523	0.614144507354631	18.874044027285738	20.880613017821101	7.810249675906654	3.0233402114181218	2.8284271247461903	16.994116628998402	17.536224506612637	12.114456313161948	71.52200000000002	0.83612040133779264	403.21600000000001	34.515999999999998	1
329	2	1378	475.0	78.0	2.4504378292692208	0.93382884452428883	1.0	0.21615686274509804	0.097706571574873932	87.207053998160731	126.90547663517127	13.601470508735444	4.2521772122712642	3.6055512754639891	37.564346971434894	31.195718416102796	67.126005421402795	420.98599999999931	0.42968506392266909	478.85123367198838	82.198113207547166	2
329	3	1453	218.0	161.0	1.660886438090394	0.59031537171110449	1.0	0.19513832930432448	0.066641533557937491	60.95146040770031	103.07764064044152	14.317821063276353	4.5866682479561529	3.6055512754639891	67.785113322724698	49.198354650876475	-7.7054569466702594	523.43799999999896	0.32146017699115043	220.83688919476944	160.83413626978665	3
329	4	0	0.0	0.0			0.0	0.0			0.0	0.0			0.0			0.0				4
329	5	1741	605.0	230.0	2.0472595987948825	0.84988630924725739	1.0	0.26156850961538464	0.15714898403354682	84.186325082619277	103.01941564578979	12.0	4.5096904284951851	4.0	53.760939732857693	44.363338667628213	30.950375347481106	373.11999999999944	0.4484224082421121	594.94371051120049	213.68581275129236	5
329	6	576	711.0	227.0	1.7008156322437402	0.90561398638302271	1.0	0.48979591836734693	0.37701323654065239	45.98234343053678	50.921508225896062	9.0	3.4068442027129975	3.0	21.912049904892118	19.501247251158702	-15.044476038729737	138.55999999999997	0.76341948310139163	704.28298611111109	228.92361111111111	6
329	7	785	739.0	279.0	4.8554045088432476	0.98367397187384509	1.0	0.15544554455445544	0.12231667291312408	96.82704907598395	106.97663296253066	7.2111025509279782	2.442945195550525	2.2360679774997898	22.360679774997898	17.424973007870612	-66.162775267691202	283.98599999999931	0.45415099797512298	733.30955414012737	291.6471337579618	7
329	8	166	184.0	297.0	4.3177346001471815	0.85500944227936404	1.0	0.141156462585034	0.060090846876365428	37.944096900795387	43.56604182158393	3.1622776601683795	1.2992105015846434	1.0	22.732549045964195	19.678280336750294	27.094181099114206	186.31799999999993	0.28231292517006801	185.06626506024097	297.97590361445782	8
329	9	439	465.0	317.0	1.1083582585842613	0.48850680246891209	1.0	0.53799019607843135	0.47808386651994123	26.557418220954272	33.541019662496844	10.440306508910551	3.8624585933326387	3.1622776601683795	22.627416997969522	23.172943130789889	72.7315635132816	107.42000000000003	0.77905944986690323	465.49430523917994	317.44419134396355	9
330	1	1508	478.0	77.0	2.2316362334156206	0.90452913945297786	1.0	0.28186915887850467	0.083848027569165637	85.055844624480585	106.01886624558857	12.0	4.0732454226255639	3.1622776601683795	42.272751516605588	36.268817073593063	73.568788409993161	475.39999999999924	0.40250900840784731	484.72944297082228	93.291114058355433	1
330	2	0	0.0	0.0			0.0	0.0			0.0	0.0			0.0			0.0				2
330	3	2138	235.0	148.0	3.0195800741902481	0.89293877147113709	1.0	0.15720588235294117	0.035735942237608689	116.73872038149052	201.40009930484146	14.866068747318506	4.4909770905350266	3.1622776601683795	64.674645388262945	52.553219056892161	8.5488447918309038	867.07399999999825	0.26328428052459824	235.99064546304959	144.79887745556596	3
330	4	576	532.0	190.0	1.0319037732625083	0.48526419826124828	1.0	0.71111111111111114	0.79784883830636366	29.315562591287041	30.413812651491099	12.041594578792296	4.5410960912668736	4.0	25.612496949731394	25.632577400775247	-24.115955429252733	95.248000000000033	0.93128536782538418	533.11458333333337	189.44097222222223	4
330	5	0	0.0	0.0			0.0	0.0			0.0	0.0			0.0			0.0				5
330	6	670	716.0	230.0	3.7733776396376655	0.98792949797221041	1.0	0.29910714285714285	0.222495085829717	79.199826848206456	82.006097334283623	6.7082039324993694	2.6000598770818812	2.2360679774997898	15.574674693337215	12.268384759381783	-16.192926512642607	194.52799999999988	0.73024523160762944	705.28059701492532	231.54029850746269	6
330	7	0	0.0	0.0			0.0	0.0			0.0	0.0			0.0			0.0				7
330	8	455	190.0	316.0	2.0481330923979058	0.95378681078895611	1.0	0.2999340804218853	0.32604289328642966	46.650082609285079	49.406477308142499	6.7082039324993694	2.8526354127987008	2.8284271247461903	15.073367430469881	14.017610044872184	44.110602766636546	132.42600000000007	0.72916666666666652	191.65054945054945	319.9274725274725	8
330	9	609	424.0	334.0	1.3172018731963573	0.85794851283684614	1.0	0.48333333333333334	0.43778323735097052	40.214947712637489	40.224370722237531	9.8488578017961039	3.8056230104707636	3.6055512754639891	25.238858928247925	20.659853525597672	-37.077097627736471	132.21600000000001	0.78733031674208143	424.88669950738915	334.12807881773398	9
331	1	1500	494.0	90.0	1.7459520431836579	0.34297077395632414	1.0	0.2109704641350211	0.065133010676004757	59.471304015574241	93.920178875468508	16.0	4.8553570383051863	4.0	69.66624198168968	55.864135989305851	71.136111898651166	537.95999999999879	0.35306578792515003	494.22466666666668	88.74666666666667	1
331	2	0	0.0	0.0			0.0	0.0			0.0	0.0			0.0			0.0				2
331	3	2739	232.0	150.0	6.4863370886185887	0.97990860754741493	1.0	0.13532608695652174	0.040509664092859034	208.1789628415618	262.92394337526582	14.560219778561036	3.6316893880000154	2.8284271247461903	65.184829278332799	41.520677453955685	12.800869888598031	921.76799999999821	0.24977202261535661	249.03395399780942	153.21759766338079	3
331	4	508	546.0	198.0	1.051754315738703	0.63989060054071201	1.0	0.68279569892473113	0.75297522652903648	29.27987179159792	30.066592756745816	11.045361017187261	4.2595721201295822	3.8027756377319948	21.819715855161817	22.500586455022994	13.311604880589579	92.076000000000036	0.92785388127853885	545.08464566929138	198.28937007874015	4
331	5	0	0.0	0.0			0.0	0.0			0.0	0.0			0.0			0.0				5
331	6	0	0.0	0.0			0.0	0.0			0.0	0.0			0.0			0.0				6
331	7	0	0.0	0.0			0.0	0.0			0.0	0.0			0.0			0.0				7
331	8	363	171.0	314.0	1.1958131719712852	0.76193907636835678	1.0	0.45833333333333331	0.3572016723851017	27.946342304624324	32.140317359976393	8.0	3.1062636418714971	2.8284271247461903	21.466252583997981	18.099412377504795	73.250422835319142	113.00600000000003	0.7476828012358393	172.0853994490358	315.70247933884298	8
331	9	888	405.0	327.0	2.6579361453437524	0.97693800046733181	1.0	0.38947368421052631	0.33658038253612305	75.737866168716081	77.884529914483011	9.0	3.3868680616894058	3.0	18.382900600361157	16.171789116607684	72.14703561338662	182.08199999999979	0.79427549194991043	404.39752252252254	325.45382882882882	9
332	1	1782	472.0	107.0	2.853682967328095	0.86417381440058472	1.0	0.20307692307692307	0.065272692025563642	101.51181848601802	125.53883861180172	13.601470508735444	3.8275451485788485	3.0	65.738708729084934	51.080079172200548	-72.957239093851371	585.72399999999868	0.36182741116751271	476.67340067340069	106.64029180695847	1
332	2	2879	187.0	132.0	5.5322019048576827	0.96736260461426848	1.0	0.11107253086419754	0.051376689962451823	194.84472716832556	238.83257734237179	12.041594578792296	3.2204616891294497	2.8284271247461903	66.228249730425901	49.37289692990705	28.982302510016599	839.15599999999756	0.32762446657183508	178.66550885724209	132.04862799583188	2
332	3	475	736.0	139.0	1.1118903532498254	0.52169745839576687	1.0	0.54723502304147464	0.51429704477689497	27.931683907518032	30.14962686336267	9.8994949366116654	3.7754553055232964	3.1622776601683795	24.940381743458417	23.829373289238706	-59.73344050781099	107.73200000000004	0.82108902333621436	736.18315789473684	137.74526315789473	3
332	4	314	509.0	196.0	1.8137147213116525	0.58123725910199264	1.0	0.34888888888888892	0.11514921497565861	29.567914144698722	32.756678708318397	8.0	2.6049257754161061	2.0	27.891596879178294	24.060421152340357	-9.4071279866544568	185.11399999999983	0.43854748603351956	511.31528662420385	197.11146496815286	4
332	5	46	525.0	200.0	10.317654380274062	0.92419540964630364	1.0	0.11979166666666667	0.090624125353328477	32.510131635848126	24.698178070456937	1.0	1.0	1.0	10.461413693693039	12.416267703326112	-62.516752981583494	79.866000000000014	0.22384428223844283	520.21739130434787	205.7391304347826	5
332	6	0	0.0	0.0			0.0	0.0			0.0	0.0			0.0			0.0				6
332	7	1859	675.0	374.0	13.049301134539871	0.97537338843901455	1.0	0.11432261238546215	0.03771569634634904	242.21440215349716	168.60901518009052	12.529964086141668	3.2394369528733002	2.2360679774997898	61.161843775515948	53.422830241734566	-71.016084006190241	787.01599999999735	0.20254957507082152	696.74556213017752	324.73157611619149	7
332	8	649	144.0	293.0	2.3800483613362391	0.88805812065732126	1.0	0.20306633291614518	0.15649339192797693	56.955616584419559	74.686009399351363	9.0553851381374173	3.1068870364211296	2.8284271247461903	39.061003236926489	26.184273840232741	-74.219649040077059	228.2859999999998	0.4241830065359477	144.34668721109398	298.36517719568565	8
332	9	87	701.0	321.0	12.090701780757021	0.9787668713462695	1.0	0.10609756097560975	0.067919979230768049	50.68426712593493	44.283179650969061	2.0	1.0257774791622905	1.0	12.080191823094475	10.389089368061448	-69.522438776755052	126.87200000000006	0.25892857142857145	698.24137931034488	322.85057471264366	9
332	10	0	0.0	0.0			0.0	0.0			0.0	0.0			0.0			0.0				10
332	11	1999	298.0	537.0	2.5442281871852415	0.9655961536910056	1.0	0.43837719298245614	0.28667275361075201	109.97681172414569	121.59769734661919	16.031219541881399	5.2397690012471116	4.1231056256176606	35.320039211006836	28.599060824879576	-14.191055365077517	296.01799999999935	0.71597421203438394	304.65232616308157	537.19459729864934	11
333	1	0	0.0	0.0			0.0	0.0			0.0	0.0			0.0			0.0				1
333	2	3152	480.0	103.0	5.5302120991244212	0.92919654194646073	1.0	0.19031517932616834	0.052649140352941111	197.2406540343319	176.26400653565094	18.788294228055936	4.7177015826314896	3.1622776601683795	92.590538563495741	72.897377701269562	83.183534522010291	867.36599999999737	0.23298961451750005	485.24714467005077	132.7779187817259	2
333	3	1390	213.0	135.0	1.4100933062624796	0.8654045204404226	1.0	0.55935613682092555	0.40584882294732888	63.118623376066573	71.589105316381762	13.892443989449804	5.1475658026041842	4.4721359549995796	33.456603681439447	31.62709243092177	1.8288105625729425	207.4579999999998	0.80626450116009296	205.55971223021584	135.82158273381296	3
333	4	480	744.0	144.0	1.1545706953805768	0.69121919950206245	1.0	0.58181818181818179	0.37192314259598541	30.479665220751794	34.0	10.0	3.5961654130993579	3.0	23.283563073384308	22.025982359727532	-17.94916459486949	127.35000000000002	0.73563218390804597	745.9666666666667	142.48124999999999	4
333	5	60	497.0	196.0	5.5366207196390125	0.96679337618374583	1.0	0.12987012987012986	0.10185456575740488	28.220722834739135	26.248809496813376	2.0	1.0735702260395514	1.0	8.0663234357724463	7.2120688329841069	49.193906828388734	86.038000000000025	0.34482758620689657	497.69999999999999	196.34999999999999	5
333	6	273	30.0	227.0	2.5682717740022154	0.89533215074497208	1.0	0.21130030959752322	0.11693076097462743	38.61692462666057	47.507894080878813	5.0	1.8346924528618163	1.4142135623730951	21.608737760473517	17.199942674159583	47.291271818723651	171.28599999999997	0.39507959479015914	31.593406593406595	229.52380952380952	6
333	7	0	0.0	0.0			0.0	0.0			0.0	0.0			0.0			0.0				7
333	8	58	55.0	252.0	2.4304223292440104	0.50188898333853704	1.0	0.25777777777777777	0.17908159707910579	14.395346630533389	16.124515496597098	3.0	1.2466747549890562	1.0	12.126781251816649	12.450996649024567	-85.100263130898924	63.796000000000014	0.40277777777777779	53.724137931034484	252.62068965517241	8
333	9	402	176.0	276.0	1.8088985625725411	0.93616695091491042	1.0	0.29558823529411765	0.30498524102856206	40.609002422510677	50.328918128646478	7.0710678118654755	2.8944009089973197	2.8284271247461903	14.309971380085861	14.276327994784419	39.079315865074541	128.70000000000005	0.73559011893870085	176.88805970149255	275.85074626865674	9
333	10	1191	363.0	295.0	4.7775873261579003	0.99158027700274221	1.0	0.21576086956521739	0.17613211408374252	119.18366195615558	124.32618388738553	8.4852813742385695	3.0913938901668003	2.8284271247461903	21.885142289510128	15.433503876944902	69.637110950212247	291.50199999999938	0.65206679441554882	372.91099916036944	316.67506297229221	10
333	11	0	0.0	0.0			0.0	0.0			0.0	0.0			0.0			0.0				11
333	12	0	0.0	0.0			0.0	0.0			0.0	0.0			0.0			0.0				12
333	13	2348	278.0	548.0	3.4379625652869827	0.98202927274993346	1.0	0.32816212438853948	0.18586582071155275	140.64343655265645	159.81239000778382	16.124515496597098	5.1522744577835606	4.1231056256176606	32.674860318221512	26.543447451339599	-13.684505366796136	398.43199999999922	0.64364035087719318	289.86626916524705	544.75681431005114	13
334	1	1206	139.0	52.0	2.4145260691756896	0.96106522021055019	1.0	0.28591749644381226	0.16234468700896934	82.90590169511114	116.66190466471906	12.0	4.280416461686773	4.0	30.454035461036504	22.908693787369359	10.970965506763752	305.5339999999992	0.57648183556405352	132.36069651741295	50.081260364842457	1
334	2	2485	476.0	99.0	5.4491120871239165	0.93130331278796696	1.0	0.16337935568704801	0.040380457605314474	174.15740435799347	168.07438829280326	13.416407864998739	3.7674517796931579	3.0	87.305116570235953	63.435896707823623	86.73421365025105	879.39199999999755	0.21696424673680534	485.62977867203222	122.92434607645875	2
334	3	1257	196.0	131.0	2.3382250179882922	0.94389400350506947	1.0	0.34532967032967032	0.087499261519974225	82.057598983343453	95.634721728041853	11.0	3.7076981779499407	3.0	34.953772427258144	27.099403747887262	16.241499177926499	424.88399999999922	0.49999999999999989	205.04614160700081	132.20684168655529	3
334	4	0	0.0	0.0			0.0	0.0			0.0	0.0			0.0			0.0				4
334	5	96	495.0	188.0	8.778389704511163	0.98103879798020499	1.0	0.11707317073170732	0.080087635959259482	45.47402461478498	43.863424398922618	2.0	1.0787119706885837	1.0	9.5315906076685391	8.8133864961744468	67.488107740668895	122.73200000000004	0.34845735027223229	496.23958333333331	191.21875	5
334	6	0	0.0	0.0			0.0	0.0			0.0	0.0			0.0			0.0				6
334	7	140	512.0	215.0	2.9665038181256946	0.53650642950431982	1.0	0.19310344827586207	0.085038341808396742	24.893485328017974	29.966648127543394	3.0	1.3140911217935916	1.0	20.608223716719603	21.007518480232779	8.8547888564213526	143.83399999999992	0.29473684210526313	508.47857142857146	213.52857142857144	7
334	8	586	194.0	229.0	1.5708121573075648	0.87220394430542847	1.0	0.49285113540790582	0.43590766989286156	43.496443753128915	45.177427992306072	8.5440037453175304	3.4073998591115657	3.0	23.089753167526407	21.275954535855671	-17.377705724451758	129.97400000000005	0.75176395125080175	200.77474402730377	229.83788395904438	8
334	9	0	0.0	0.0			0.0	0.0			0.0	0.0			0.0			0.0				9
334	10	0	0.0	0.0			0.0	0.0			0.0	0.0			0.0			0.0				10
334	11	2062	684.0	410.0	8.7310077941121893	0.98151466614430982	1.0	0.10954101147471314	0.073166093393669543	209.88131063092732	205.15360099203718	11.661903789690601	3.4368755456522262	3.0	47.515159334153651	40.168541443535069	-67.582611116837015	595.10599999999829	0.27883705206220422	696.33317167798259	367.18913676042678	11
334	12	1806	375.0	334.0	5.4923133056311801	0.93638215241011635	1.0	0.16125	0.1096093365342206	149.70102144249478	159.31415505221122	10.816653826391969	3.3927613377976606	2.8284271247461903	66.957890935430726	52.542385303003975	-5.1052196464355903	455.02999999999861	0.30911424903722723	355.4640088593577	348.34274640088591	12
335	1	1176	225.0	94.0	1.7393643163601007	0.81313298047987359	1.0	0.23181549379065641	0.10367910577680219	62.331057988260838	102.2154587134451	13.0	4.4029781756737325	4.0	39.458531088671755	36.281535321429821	28.412986474302748	377.53999999999928	0.46473029045643155	220.66751700680271	93.27806122448979	1
335	2	0	0.0	0.0			0.0	0.0			0.0	0.0			0.0			0.0				2
335	3	0	0.0	0.0			0.0	0.0			0.0	0.0			0.0			0.0				3
335	4	620	147.0	171.0	2.7217452539517231	0.92331786240241531	1.0	0.18343195266272189	0.098417123777552823	61.156625507498703	76.550636836018555	8.0	2.7294536987974816	2.2360679774997898	24.960001307670922	23.486383708114875	47.544569978204855	281.36199999999945	0.42995839112343964	143.36612903225807	169.69999999999999	4
335	5	2906	490.0	188.0	5.7205455930912485	0.96567177880851174	1.0	0.21751497005988024	0.058747908826329923	198.75361824327882	182.50753409106156	12.529964086141668	4.2427032736448735	3.6055512754639891	62.368053064718133	51.629295001573233	84.233755803114335	788.41799999999807	0.31022151054176672	495.11046111493459	143.60633172746043	5
335	6	0	0.0	0.0			0.0	0.0			0.0	0.0			0.0			0.0				6
335	7	126	504.0	211.0	1.296797286663842	0.67696335177236822	1.0	0.46666666666666667	0.39413820187792786	16.494039300109009	19.235384061671343	4.4721359549995796	1.9641568996159169	2.0	12.747548783981962	12.139888797518681	-21.894895642874953	63.382000000000019	0.71999999999999997	503.29365079365078	211.30158730158729	7
335	8	492	43.0	240.0	2.0074546286505299	0.92984741398614179	1.0	0.29009433962264153	0.15752323910790789	47.062422877224755	58.180752831155424	7.2111025509279782	2.7923911073070906	2.2360679774997898	19.996922840200266	17.316400048587401	58.759178245112132	198.11399999999983	0.53858784893267664	42.847560975609753	241.5040650406504	8
335	9	59	64.0	256.0	2.7189945289483983	0.44765487497482326	1.0	0.24789915966386555	0.15040557336824059	15.128800517697062	18.357559750685819	2.8284271247461903	1.2085955218536486	1.0	12.611852501889315	13.528270476583529	-73.12784964567291	70.210000000000022	0.35119047619047616	64.983050847457633	256.10169491525426	9
335	10	1420	695.0	344.0	7.4374569727401854	0.9929119786426992	1.0	0.18045494980302454	0.11544203507334759	162.54496510231974	135.38463723776047	10.0	3.3274375480404186	3.0	31.645756292842229	19.318797449914072	-69.657064498153204	393.15799999999899	0.41776993233303911	680.03309859154933	383.55000000000001	10
335	11	2119	373.0	345.0	3.2970716969205496	0.81397378848846291	1.0	0.13327044025157234	0.11084464197244746	115.15905054358046	152.3975065412817	16.278820596099706	4.7675861003887148	3.6055512754639891	94.920725490843651	66.896076989928702	4.166607987823375	490.13199999999864	0.27043583689617767	367.409155261916	351.23454459650776	11
335	12	848	292.0	548.0	5.8825128885046087	0.99192115022399152	1.0	0.20602526724975703	0.14973790021948172	111.6363585918286	100.16985574512923	7.810249675906654	2.6441837122887115	2.2360679774997898	23.651615012448378	14.161736186384081	-16.126796456076768	266.76999999999975	0.54940071266601886	316.72523584905662	540.89976415094338	12
336	1	1761	495.0	99.0	1.452945786605349	0.80802269457557196	1.0	0.30562304755293301	0.1278200073524762	69.484594198723158	89.810912477270818	15.132745950421556	5.7200187874763468	5.0	56.696896396511654	40.936943174821991	82.157562335171832	416.08799999999928	0.47313272434175174	495.2833617262919	96.298126064735939	1
336	2	0	0.0	0.0			0.0	0.0			0.0	0.0			0.0			0.0				2
336	3	265	383.0	121.0	1.2306134809542322	0.84529688477845488	1.0	0.57359307359307354	0.65730082350150021	25.46670788758896	24.413111231467404	6.7082039324993694	2.8678874984554352	2.8284271247461903	14.234382566828234	13.606783059294502	45.31068015707887	71.178000000000026	0.90443686006825941	384.09811320754716	121.96603773584906	3
336	4	1279	335.0	148.0	2.4154892326624515	0.89141128693054195	1.0	0.18609049905427033	0.068748353523913827	80.700172169290639	103.58571330062848	13.0	3.9928518355335747	3.0	41.431751538972968	36.572933179726554	47.77756461340303	483.51399999999899	0.41845247832488142	336.95699765441753	148.26192337763879	4
336	5	0	0.0	0.0			0.0	0.0			0.0	0.0			0.0			0.0				5
336	6	1390	503.0	183.0	2.9143141290359353	0.79778409867739175	1.0	0.24048442906574394	0.080073120415792592	86.872668656229678	90.376988221560026	10.440306508910551	3.4654904945271903	3.0	62.566764340183042	52.37928695525143	-89.499267180475343	467.05599999999902	0.37405812701829921	502.02014388489209	184.81942446043166	6
336	7	0	0.0	0.0			0.0	0.0			0.0	0.0			0.0			0.0				7
336	8	135	508.0	209.0	1.3595149235909652	0.57212014702132663	1.0	0.45918367346938777	0.28947286326444144	16.777212255701713	21.931712199461309	4.4721359549995796	1.9042838726035378	2.0	12.872049377329695	13.760163194046115	-6.568927561423437	76.554000000000016	0.60133630289532292	508.50370370370371	207.47407407407408	8
336	9	0	0.0	0.0			0.0	0.0			0.0	0.0			0.0			0.0				9
336	10	0	0.0	0.0			0.0	0.0			0.0	0.0			0.0			0.0				10
336	11	1076	703.0	326.0	5.7398140249812979	0.96967637418757435	1.0	0.11594827586206896	0.063114128028492866	121.62960419167175	127.534309109353	11.401754250991379	3.3465563506819671	2.2360679774997898	40.448548861688209	29.725371823052047	-55.253375876842838	462.85799999999875	0.29419002050581	714.67472118959108	313.95817843866172	11
336	12	2503	371.0	355.0	2.2702106898545447	0.71195687698552124	1.0	0.17981321839080461	0.14218515995782824	98.305589628769397	132.82319074619463	18.384776310850235	5.4605214109692888	4.1231056256176606	84.890992200405108	69.032464515705811	40.298475515660584	470.33599999999893	0.40296224744425657	372.50459448661604	356.81102676787856	12
337	1	21	743.0	162.0	4.6311438188972929	0.95863649276439067	1.0	0.26923076923076922	0.19203659049196548	15.210806360967995	12.165525060596439	1.0	1.0	1.0	4.4362515560834082	4.3295009219174103	-84.944226234024768	37.070000000000007	0.3925233644859813	742.90476190476193	166.8095238095238	1
338	1	9	66.0	88.0	4.654211338651546	0.99995825553926831	1.0	1.0	0.28274333882308139	10.397135700911729	8.0	1.0	1.0	1.0	0.0	0.095000000000000001	90.0	20.0	1.0	66.0	87.0	1
339	1	31	696.0	540.0	4.5488819007502057	0.89422714053216146	1.0	0.24603174603174602	0.13670420573934436	17.367360382460284	14.7648230602334	1.0	1.0	1.0	6.008327554319921	7.7738644961719743	-17.500558002091736	53.382000000000012	0.36904761904761907	702.32258064516134	537.9677419354839	1
341	1	29	706.0	75.0	10.172530855684654	0.99446969063544632	1.0	0.16477272727272727	0.14356780309995917	27.294029533724252	22.135943621178654	1.0	1.0	1.0	2.7472112789737806	2.8665273561955011	-74.959972789538512	50.382000000000005	0.58585858585858586	707.72413793103453	65.724137931034477	1
342	1	1229	214.0	356.0	3.6346680665916726	0.97780975561295669	1.0	0.22345454545454546	0.081350964213986382	104.23727529134248	116.1077086157504	10.63014581273465	3.3587300428099187	2.8284271247461903	32.19937887599697	21.837169777070098	-69.550416289250819	435.71199999999908	0.46090380648790541	212.21236777868185	360.29454841334416	1
342	2	55	89.0	524.0	7.7245697316371276	0.82941547313817232	1.0	0.14550264550264549	0.075364703965198912	28.756128185222124	24.413111231467404	1.0	1.0	1.0	12.823529411764707	16.064100130720476	-47.187349235582523	95.764000000000024	0.23605150214592274	96.854545454545459	514.67272727272723	2
343	1	4	65.0	19.0	1.9634954084936207	0.99978257701124984	1.0	1.0	0.50265482457436694	4.5559556151120804	3.0	1.0	1.0	1.0	0.0	0.095000000000000001	90.0	10.0	1.0	65.0	20.5	1
343	2	7	55.0	49.0	1.9417423981371313	0.85287081631182415	1.0	0.46666666666666667	0.42338831571907021	5.3156178464258446	4.0	1.0	1.0	1.0	2.0	2.7754009591066731	-14.527302049538575	14.414	0.93333333333333335	52.714285714285715	49.428571428571431	2
343	3	648	233.0	321.0	2.1025549273080637	0.87848378078691636	1.0	0.24713958810068651	0.14258103282061096	53.129174569215685	65.115282384398824	9.0	3.0855292431550279	2.8284271247461903	28.992321990676867	25.383641050254024	-57.910562733535087	238.97999999999965	0.4496877168632894	232.38425925925927	326.44444444444446	3
343	4	1028	526.0	461.0	1.6931088874216742	0.85825119874679112	1.0	0.44502164502164504	0.39775558517202741	59.195161757815136	67.186308128963304	12.083045973594572	4.150924658962964	3.6055512754639891	30.802024379614288	30.380724042668408	-8.3380626046493074	180.21599999999987	0.75036496350364967	529.17315175097281	462.30739299610894	4
343	5	14	18.0	490.0	4.2613002393080217	0.97044261113176311	1.0	0.34999999999999998	0.26727602630734471	12.06283340723207	9.0553851381374173	1.0	1.0	1.0	3.0	2.9111478186949031	-84.672211967245701	25.656000000000006	0.5	18.0	487.07142857142856	5
344	1	403	245.0	314.0	3.8189967660970918	0.99065760821473126	1.0	0.22807017543859648	0.25443197835715475	61.980022148853571	63.063460101710248	4.4721359549995796	2.1277561960804539	2.0	8.4343619520661743	8.4523806897262173	28.183820197979909	141.08199999999999	0.95047169811320764	245.64019851116626	314.22084367245657	1
344	2	921	530.0	471.0	3.114977415323215	0.96846819265517625	1.0	0.39358974358974358	0.22705811508526128	82.841851023620464	89.453898741195175	9.2195444572928871	3.1771374690462335	3.0	23.637115158081155	20.638989365773394	-4.8170411467382017	225.7699999999997	0.58943999999999985	539.9250814332247	472.0217155266015	2
345	1	339	744.0	33.0	1.0710669247906499	0.38647464485179223	1.0	0.61413043478260865	0.62344442345686746	22.3948579174013	23.769728648009426	8.5440037453175304	3.3337100161972906	3.0	20.506096654409877	20.654778172148653	44.267277361665286	82.662000000000035	0.84750000000000003	744.08849557522126	32.174041297935105	1
345	2	552	75.0	114.0	1.7146405026469085	0.92785810265751434	1.0	0.35844155844155845	0.32491164841537012	45.998556269276428	50.24937810560445	7.6157731058639087	3.2788729180289535	3.0	18.137474310926084	17.154399248683291	30.02014377756203	146.114	0.72727272727272729	79.407608695652172	117.70652173913044	2
345	3	421	636.0	264.0	2.0554231968030257	0.8474528913878695	1.0	0.26628716002530045	0.091184143378972959	41.471536012252592	52.201532544552748	6.0827625302982193	2.2432029966030789	2.0	29.221810815990764	22.01601932034718	84.25970047448132	240.8719999999997	0.37707120465741156	636.49168646080761	267.97624703087888	3
345	4	537	222.0	295.0	4.8614630079017598	0.99118286323957783	1.0	0.20007451564828613	0.22100872977986788	80.731543929970883	72.670489196096653	5.0990195135927845	2.2207792564362148	2.0	14.415971168086497	10.697015365218313	28.815952485128548	174.73799999999986	0.66584004959702425	243.76163873370578	306.35567970204841	4
345	5	997	574.0	469.0	4.6435267395170543	0.9878337445562837	1.0	0.28068693693693691	0.17514342445713224	107.12726915687911	95.336247041720711	7.0	2.8864466064315741	2.8284271247461903	24.730072191326805	16.659751876341268	-9.3279992115041335	267.45799999999974	0.53703204955561534	545.30692076228684	474.36308926780339	5
345	6	413	83.0	546.0	1.3665946909618953	0.89523838337666539	1.0	0.54629629629629628	0.6833843046420095	34.656760873274251	34.058772731852805	8.0622577482985491	3.3477756344910623	3.0	15.6	15.442620087898083	-47.570050573407293	87.146000000000043	0.93018018018018023	82.426150121065376	546.68038740920099	6
346	1	0	0.0	0.0			0.0	0.0			0.0	0.0			0.0			0.0				1
346	2	675	740.0	38.0	2.1620955542065929	0.94253219267313948	1.0	0.4017857142857143	0.29804611943041032	57.78951090999648	57.280013966478741	8.6023252670426267	3.1440802447607106	2.8284271247461903	24.977515662287029	19.308362548927807	-17.438634287297823	168.69999999999987	0.65565808644973289	739.67111111111114	37.179259259259261	2
346	3	585	99.0	131.0	1.3696018846583007	0.84417654860035696	1.0	0.44930875576036866	0.45546751953727099	39.823993387466558	43.324358044868937	9.4868329805051381	3.6892875942117058	3.1622776601683795	22.203587157031297	21.348259065435762	31.229611612703579	127.04400000000005	0.78260869565217384	98.259829059829059	132.27008547008546	3
346	4	269	635.0	268.0	2.2134893912296492	0.84095944819827451	1.0	0.21959183673469387	0.11199599835025012	34.274523457982738	43.840620433565945	6.0	2.0629265403906718	1.4142135623730951	24.066115827745922	18.545881189406064	-30.850612216644567	173.73199999999991	0.36648501362397823	637.88475836431223	267.5539033457249	4
346	5	875	281.0	328.0	10.067869889009931	0.99490852709011968	1.0	0.11551155115511551	0.12790921540099282	148.75227611683161	116.21101496846157	7.0	2.4686052321671244	2.0	18.154609538604795	14.991560156629538	33.927966448746012	293.19599999999906	0.46604527296937415	245.4422857142857	304.3017142857143	5
346	6	1421	218.0	377.0	2.0835605807473705	0.9564680486028877	1.0	0.3202614379084967	0.20812188570861112	83.257737321678746	97.061835960381458	11.401754250991379	4.4997895490850608	4.0	29.820292920416595	24.2976936263174	-65.340830424666194	292.91599999999937	0.68022977501196746	214.17874736101336	389.37719915552429	6
346	7	321	585.0	468.0	1.3911302716239862	0.8700113338938773	1.0	0.48125937031484256	0.49603657271564355	30.283693699079773	33.837848631377263	8.0	2.9130930095307295	2.8284271247461903	15.89804550889402	14.930821652913696	-56.96285605616518	90.178000000000026	0.81472081218274128	585.80373831775705	466.10903426791276	7
347	1	145	413.0	12.0	1.0150869851927717	0.36638506383284414	1.0	0.64444444444444449	0.80684190536880895	14.236375212983821	14.142135623730951	6.324555320336759	2.5127264297078247	2.2360679774997898	12.347898130260637	13.246424908218954	-87.233858316230041	47.52200000000002	0.90625	413.02758620689656	11.96551724137931	1
347	2	0	0.0	0.0			0.0	0.0			0.0	0.0			0.0			0.0				2
347	3	502	467.0	100.0	1.7441936250145793	0.86366022666630216	1.0	0.29669030732860519	0.16741711868057085	42.173762254578008	52.839379254491625	8.0622577482985491	2.8774379178168314	2.2360679774997898	28.498798723146567	21.258714412043023	58.978735769969767	194.11399999999981	0.53121693121693125	468.00996015936255	103.89641434262948	3
347	4	578	118.0	129.0	1.4945534587771105	0.90863035592010699	1.0	0.62554112554112551	0.60588303316060255	43.286062316633426	43.08131845707603	8.5440037453175304	3.7108045949636663	3.1622776601683795	18.507558718797295	18.076317478042586	72.576041736158984	109.49000000000004	0.90952006294256527	120.85640138408304	133.41176470588235	4
347	5	635	640.0	265.0	2.4923275441189019	0.8986599502111462	1.0	0.22613960113960113	0.062810205497873139	58.105457163763461	78.644770964127048	9.0	2.7928007926547265	2.0	29.484877667199566	25.487725076187051	-70.299114110679668	356.43199999999945	0.36631093164118833	639.13858267716535	262.99055118110238	5
347	6	653	291.0	340.0	4.5018239334498302	0.96260978870539604	1.0	0.14251418594500218	0.13080743239271178	83.41467478992422	95.0	8.9442719099991592	3.2362240938607219	2.8284271247461903	31.473228121655872	22.596355615968211	33.592095009615399	250.46399999999971	0.37723859041016755	289.02909647779478	334.24349157733536	6
347	7	1239	211.0	398.0	2.466094604165352	0.9525884184418878	1.0	0.24583333333333332	0.093600027808622116	84.291227145929469	103.58571330062848	11.180339887498949	4.0695149011201632	3.6055512754639891	29.083846793093393	25.646609099114205	-66.364594762209734	407.85199999999901	0.57057333640340779	209.83050847457628	398.17514124293785	7
347	8	338	597.0	459.0	1.5005003282674076	0.90044357637028782	1.0	0.49560117302052786	0.48595521236580985	32.987021254930156	34.481879299133332	7.0	2.8685849278543314	2.8284271247461903	15.796464854099238	14.348458099828365	-60.196744966769316	93.490000000000023	0.81939393939393923	599.15384615384619	454.07988165680473	8
347	9	175	183.0	512.0	1.0090799999728273	0.23840640070812588	1.0	0.68359375	0.80991436852234322	15.270723891297893	15.297058540778355	7.0710678118654755	2.7466464133990467	2.2360679774997898	13.435028842544403	14.830399886500855	88.166973979631621	52.108000000000018	0.91623036649214662	182.98285714285714	511.54285714285714	9
347	10	517	87.0	543.0	1.7761508019809347	0.93102360791736916	1.0	0.4103174603174603	0.45083693727401131	45.426668254694476	47.539457296018853	8.5440037453175304	3.2783093867092439	2.8284271247461903	19.538576249158922	16.57886954127391	-63.296458933977831	120.04400000000005	0.80844409695074282	89.814313346228246	536.64796905222443	10
348	1	151	410.0	27.0	1.0700655931427989	0.58975103232697335	1.0	0.56766917293233088	0.61554046425872222	15.84543238469908	18.248287590894659	6.324555320336759	2.5121609592137415	2.2360679774997898	12.016655108639842	12.796535353258767	87.757354431639101	55.52200000000002	0.86285714285714288	410.33112582781456	26.516556291390728	1
348	2	637	463.0	111.0	1.4238502112969482	0.8800825220535955	1.0	0.41070277240490005	0.30679880579386137	43.419127426430634	49.739320461783549	9.4339811320566032	3.7134800477818923	3.1622776601683795	28.006490384366888	20.616303094530394	58.882785155472938	161.52799999999988	0.6540041067761807	465.30769230769232	114.33908948194663	2
348	3	681	120.0	153.0	1.980275441960669	0.95188484821652963	1.0	0.45766129032258063	0.36502883414983073	56.002572620094107	62.585940913275401	8.9442719099991592	3.5432131915536247	3.0	17.07629936490925	17.162320356232367	-75.803349553761322	153.11399999999998	0.82097649186256794	121.16740088105728	152.32305433186491	3
348	4	1092	649.0	267.0	6.1794957233107644	0.93806033766083352	1.0	0.11538461538461539	0.054350288789050141	123.66724801579163	135.36986370680884	9.2195444572928871	2.5022477971315871	2.0	50.114551453587509	42.84723092406945	-27.905377393292408	502.47599999999909	0.27364991855657189	662.00549450549454	271.54120879120882	4
348	5	730	310.0	355.0	1.93862755898077	0.79069224066000121	1.0	0.24931693989071038	0.18112345319460174	51.181991883153188	61.522353661088097	9.4339811320566032	3.2062841127991821	2.8284271247461903	44.101923942516066	31.33432356694145	-26.232874185092577	225.04999999999964	0.42002301495972388	305.14109589041095	357.0219178082192	5
348	6	2039	211.0	404.0	3.5067223301820314	0.91757289873383474	1.0	0.29145225843339051	0.10890117949676863	125.1914311075916	114.23659658795863	11.0	3.8013576874917199	3.1622776601683795	63.966897015753837	49.772053490092382	-86.91875467745831	485.06199999999887	0.38424573636106663	207.6042177538009	438.01471309465427	6
348	7	393	600.0	461.0	2.8388132144539826	0.98231602374194915	1.0	0.28812316715542524	0.33533579013284109	52.368490022792088	49.929950931279713	5.0	2.365387251146565	2.2360679774997898	10.285912696499032	9.804974287534149	-58.105526917511831	121.35600000000007	0.88215488215488214	596.34096692111962	467.45547073791346	7
348	8	978	443.0	542.0	1.6376184674845384	0.90384338941875508	1.0	0.39950980392156865	0.24499290442799074	58.681784752719658	70.213958726167832	10.770329614269007	4.2966309202649615	4.0	32.859539154654271	25.107790571852082	-5.2412741042472568	223.97399999999982	0.62752646775745913	450.62883435582825	542.60838445807769	8
349	1	156	406.0	14.0	1.0097789604494241	0.40687879274883709	1.0	0.6964285714285714	0.8470320778968049	14.84955070153595	15.132745950421556	6.324555320336759	2.6446301932828535	2.2360679774997898	12.727922061357855	13.564799579748255	86.924133695610166	48.108000000000018	0.91764705882352937	406.52564102564105	14.865384615384615	1
349	2	549	467.0	104.0	1.3718428088411978	0.83351361872482199	1.0	0.38445378151260506	0.22035369875055377	38.349083834442702	51.855568649856693	9.2195444572928871	3.4841504481534233	3.0	24.621606962417477	21.187827082200204	53.962177982413657	176.94199999999987	0.61894024802705749	466.80327868852459	105.4207650273224	2
349	3	467	118.0	131.0	3.8884491461083299	0.97251494299795116	1.0	0.15382081686429513	0.13711915447918732	66.175093624855478	78.892331693264083	5.8309518948453007	2.2633973410639472	2.0	19.179517070110933	15.408240069001232	-62.706995897372174	206.87799999999956	0.47029204431017113	118.63383297644539	131.31905781584584	3
349	4	289	113.0	165.0	3.1361109724067724	0.88823284708729688	1.0	0.15052083333333333	0.11092487143246965	43.660426080492279	59.548299723837623	7.0	2.3232973365700773	2.0	21.45696798797751	20.05731697089595	-58.070282537948735	180.94199999999978	0.36489898989898983	113.37370242214533	163.15570934256056	4
349	5	966	649.0	247.0	5.7462334801307575	0.84964843014983749	1.0	0.1081989247311828	0.037304477147622583	105.01489043981721	129.40247292845683	8.0	2.2207046678681932	2.0	54.56120711984795	55.379554943790986	-38.273988015761901	570.44399999999848	0.23851851851851849	660.59316770186331	259.59523809523807	5
349	6	1118	317.0	346.0	1.554728073801946	0.6124672427418193	1.0	0.31599773883550031	0.26138155138712943	52.16656984283339	64.257295305669373	11.180339887498949	3.9902879235568922	3.1622776601683795	50.729069058518768	41.237463162896951	46.292568696971045	231.83999999999972	0.57011728709841913	322.1529516994633	344.05456171735244	6
349	7	1142	206.0	413.0	4.1564648600963459	0.82423328814531094	1.0	0.17746697746697745	0.034461255967916139	95.542884163454673	104.4030650891055	11.180339887498949	3.0041906355920034	2.0	63.42077351874314	54.101193946109184	89.660878177180734	645.31599999999833	0.27614556885503566	204.68213660245183	400.49474605954464	7
349	8	459	598.0	460.0	3.0545092805310223	0.98284173080646609	1.0	0.26228571428571429	0.3161022487096245	58.72192932728219	56.938563381947034	6.0	2.4354490687875043	2.2360679774997898	11.864270961583417	10.831312343985982	-58.231608186853499	135.08200000000002	0.83530482256596905	599.49673202614383	455.10675381263616	8
349	9	978	444.0	532.0	2.5915290878735799	0.975358303542609	1.0	0.45872420262664165	0.26842731545446763	78.365119150191433	81.743501270743224	8.6023252670426267	3.6349092158977796	3.1622776601683795	21.06742742995263	17.289444551949725	-6.2042187468422751	213.97399999999985	0.77588258627528761	453.67484662576686	533.15439672801631	9
350	1	171	406.0	13.0	1.0216430299975017	0.54325264784729987	1.0	0.6705882352941176	0.77897489923422569	16.215789654213872	16.278820596099706	6.7082039324993694	2.7209132540435821	2.2360679774997898	12.969194269498781	13.614278696740699	-70.3136252842245	52.52200000000002	0.91443850267379678	405.40350877192981	13.836257309941521	1
350	2	522	458.0	103.0	2.4701324749440339	0.95220209033275238	1.0	0.21588089330024815	0.20756944408387518	54.778035061388515	71.344235926947874	7.810249675906654	2.9015391801514405	2.2360679774997898	19.137156769770403	16.732979864792227	59.073099030358271	177.76999999999975	0.59385665529010234	459.44444444444446	101.92145593869732	2
350	3	1950	144.0	63.0	7.4940096186580032	0.96313177241436276	1.0	0.11594030560675427	0.062911169662019165	185.92862364492478	182.87700784953805	8.0	3.0032725112184853	2.2360679774997898	77.212566564850064	50.020394228564456	-62.803172531877955	624.10599999999829	0.25536930330015711	122.89641025641026	102.73948717948718	3
350	4	321	644.0	245.0	1.9800941536940018	0.83805135781603002	1.0	0.26097560975609757	0.1473463409834779	35.341806744053756	42.720018726587654	7.0710678118654755	2.6114583837701093	2.0	20.80125735844609	19.282184068081531	-58.103163082014532	165.45799999999991	0.46589259796806964	645.04672897196258	243.42056074766356	4
350	5	256	348.0	276.0	1.0112764599065807	0.40238256951341522	1.0	0.67368421052631577	0.83672432993038526	18.989988704703769	19.104973174542799	8.4852813742385695	3.2505117501932621	2.8284271247461903	16.263455967290593	17.384795523376475	17.711079362914042	62.006000000000029	0.92753623188405798	347.90234375	276.546875	5
350	6	856	333.0	329.0	4.323906126667314	0.99119893146068649	1.0	0.25213549337260677	0.19700858237110078	96.108842234363721	101.51354589413178	6.7082039324993694	2.7486669301682021	2.2360679774997898	14.645619257106356	12.72296617076864	69.916414430735472	233.66799999999964	0.78676470588235292	334.68224299065423	330.12266355140184	6
350	7	307	645.0	352.0	1.8064678136853671	0.94658543585261712	1.0	0.53298611111111116	0.49231810190398534	35.790680288350224	36.138621999185304	6.0	2.6263464000114696	2.2360679774997898	11.766968108291042	11.54081641679165	73.100773212671825	88.52200000000002	0.91916167664670656	645.6091205211726	355.1954397394137	7
350	8	1017	199.0	418.0	3.6220645744568714	0.93914861251723458	1.0	0.16256393861892582	0.039700132509380585	91.483520156059882	96.79876032264049	11.313708498984761	2.9115738892684546	2.0	36.987618709830919	31.425605677159499	-63.431634949016356	567.37399999999866	0.33815461346633424	201.83087512291053	411.38643067846607	8
350	9	512	596.0	462.0	4.6706497039477171	0.99217402561402235	1.0	0.18351254480286738	0.22249822589847998	77.346061491160128	73.81734213584231	6.0	2.1858982444385426	2.0	12.409049246034911	9.6576408737876704	-57.082316595587223	170.04999999999981	0.72727272727272718	599.333984375	453.908203125	9
350	10	990	442.0	529.0	2.5650145009042338	0.97159172999133558	1.0	0.42145593869731801	0.25022840571203603	78.168167835160816	80.02499609497022	9.8994949366116654	3.6562558370956766	3.1622776601683795	25.374151942298589	18.499535340262874	-3.811892004738437	222.97399999999979	0.67392784206943501	455.92727272727274	529.28585858585859	10
350	11	381	74.0	547.0	1.1305814817143054	0.74114428114163933	1.0	0.54741379310344829	0.57198887832055656	27.538240188428517	29.120439557122072	8.5440037453175304	3.4342179531652541	3.0	20.391463034953681	18.487681302358752	61.025173463146295	91.490000000000038	0.85617977528089895	73.262467191601047	545.8661417322835	11
351	1	206	403.0	16.0	1.170910817436994	0.8197938044129186	1.0	0.66883116883116878	0.76031816001391817	21.565560952977421	21.377558326431949	6.324555320336759	2.7129496910739719	2.2360679774997898	12.016655108639842	12.349708577298887	-78.148633778721688	58.350000000000023	0.9196428571428571	402.747572815534	16.300970873786408	1
351	2	458	452.0	112.0	2.1477699402013566	0.92052621039820737	1.0	0.2068654019873532	0.19735684109024207	46.615812067915925	59.481089431852205	8.9442719099991592	3.1766056455786087	2.8284271247461903	20.963035497033971	18.211903257333528	33.654195311114883	170.76999999999995	0.58343949044585985	455.65502183406113	115.10698689956332	2
351	3	0	0.0	0.0			0.0	0.0			0.0	0.0			0.0			0.0				3
351	4	2311	131.0	74.0	5.9845394745505187	0.96588311500903123	1.0	0.12060327731969522	0.070784192686145567	181.33030420966114	194.55847450059841	12.0	3.6339750519507499	3.0	84.765741782744556	46.960630821283765	-61.445109233319933	640.52599999999779	0.2580681183696259	119.48420597144093	110.02769363911726	4
351	5	524	636.0	248.0	1.2238977209448936	0.58513280428865511	1.0	0.40557275541795668	0.19787742409584691	31.413472315140737	41.868842830916641	10.0	3.634855899156725	3.0	26.000113121925857	25.474362171741902	-60.385877983483191	182.41999999999987	0.60022909507445599	636.5	248.28816793893131	5
351	6	1902	343.0	270.0	4.3373498497752419	0.93571813354610456	1.0	0.22642857142857142	0.12138230739578772	136.45761882153539	139.35924798878617	9.4339811320566032	3.2631256167167124	3.0	55.789179922160237	48.135233950475204	-86.106797288015287	443.74399999999918	0.39687010954616586	335.97160883280759	299.38012618296528	6
351	7	334	648.0	354.0	1.285196473423617	0.78053089519807028	1.0	0.43096774193548387	0.36421030809302585	28.075882444055495	34.0	8.0622577482985491	3.0086187261493484	2.8284271247461903	18.782971010998235	17.550717198486026	60.430493455025825	107.35000000000002	0.75056179775280896	646.74251497005991	354.7125748502994	7
351	8	1923	200.0	419.0	3.3285271550839752	0.95038673191433276	1.0	0.2963020030816641	0.13820009081631585	121.71586589402331	113.52973178863765	13.0	4.2565388736505074	4.0	50.424658694329032	37.862255139117416	-73.684821916854531	418.15799999999916	0.51846858991641964	193.85335413416536	437.71606864274571	8
351	9	531	599.0	464.0	6.7276357984639663	0.99610124607744799	1.0	0.13792207792207792	0.1794846268367731	94.874117352793292	85.802097876450546	5.0	1.9737555051304023	2.0	10.768238675663218	8.369546831032336	-52.813714590446949	192.81399999999974	0.77348871085214843	606.27683615819205	451.28248587570624	9
351	10	908	435.0	535.0	2.1086735367766982	0.93714009036066903	1.0	0.32994186046511625	0.15239414849790422	65.876812668454093	85.0	10.816653826391969	3.6809506975517885	3.0	30.084414951192315	22.987935465002064	-3.8433038810367646	273.62999999999971	0.52622428281657485	446.83810572687224	533.6971365638766	10
351	11	434	68.0	546.0	1.1330343497309185	0.77728353231514347	1.0	0.64583333333333337	0.65850570398465402	29.987598367267999	31.064449134018133	9.0553851381374173	3.7094435071625851	3.1622776601683795	19.156525704423029	18.866711523299472	59.003463587090977	91.006000000000029	0.8920863309352518	67.135944700460826	544.66359447004606	11
352	1	0	0.0	0.0			0.0	0.0			0.0	0.0			0.0			0.0				1
352	2	443	448.0	112.0	1.1513962545604355	0.63969264576370388	1.0	0.57161290322580649	0.33755788653501478	28.608602346264988	32.695565448543633	9.8488578017961039	3.4441853250013135	3.0	21.306546222161359	21.98945313621309	15.545409470143829	128.42000000000002	0.75532821824381924	450.36568848758463	112.72686230248307	2
352	3	1582	108.0	142.0	4.3043664190468682	0.96945019942799415	1.0	0.17815315315315317	0.068212962886719339	127.68311658872328	131.51805959639154	11.704699910719626	3.5843286248559978	3.0	50.608947944597404	31.319164381235137	-77.882449042756264	539.85199999999895	0.30449427389086708	114.26864728192162	120.71807838179519	3
352	4	354	85.0	165.0	2.7173194137497192	0.81757917213171705	1.0	0.22779922779922779	0.065055351238619163	42.895674714931829	43.600458713183279	6.0	2.0150709970017084	1.0	29.922583971285377	24.700024452281195	-47.618219439021786	261.49599999999964	0.33364750235626767	82.13559322033899	166.9632768361582	4
352	5	1387	640.0	268.0	3.0863033059389187	0.90115044819373746	1.0	0.25944631500187054	0.10765630168545937	95.667877446635629	99.458534073250846	11.180339887498949	3.3842280518055343	2.8284271247461903	48.656231624178858	41.472644968487444	-4.2875876845199823	402.36799999999903	0.42043043346468628	654.16005767844263	264.27685652487384	5
352	6	2156	350.0	267.0	3.4842042532026918	0.91724123596728213	1.0	0.17765326301911669	0.059476270682565384	128.2826208268836	147.97972834141845	12.041594578792296	3.7921902278939812	3.0	79.355664612899318	51.099094306068068	-84.287485978638387	674.92799999999852	0.29944444444444446	342.47495361781074	293.77968460111316	6
352	7	0	0.0	0.0			0.0	0.0			0.0	0.0			0.0			0.0				7
352	8	363	651.0	350.0	1.2040199598717183	0.74411572084931521	1.0	0.51857142857142857	0.40833426116194355	27.780576931732092	29.832867780352597	7.6157731058639087	3.1495352811298303	2.8284271247461903	19.980122363803083	18.558835034472541	57.305150563720169	105.69400000000002	0.78486486486486484	649.71074380165294	348.55371900826447	8
352	9	1847	200.0	420.0	3.8020824346980953	0.97418771199616416	1.0	0.17194191025879724	0.071178655860993645	130.22789698231574	149.09393012460299	12.369316876852981	3.7342841591175402	3.0	46.692953318599145	29.397574563267554	-61.675222736123914	571.03599999999835	0.39453166720068356	202.09366540335679	413.49864645370872	9
352	10	589	639.0	416.0	8.9004514615190136	0.99750601505378766	1.0	0.11219047619047619	0.14648801589175511	115.06666933866902	97.744565066299216	4.2426406871192848	1.9462270832808399	2.0	10.34792955221957	8.1215795804148225	-48.927889586776978	224.78199999999944	0.66893810335036918	615.17487266553485	443.36332767402376	10
352	11	148	187.0	491.0	1.0447812833783821	0.57805763700891277	1.0	0.58039215686274515	0.65940416544994651	15.439437031173755	16.031219541881399	5.8309518948453007	2.4956064997631664	2.2360679774997898	11.627553482998906	12.598517878444937	60.536222078695218	53.108000000000018	0.88095238095238093	187.06756756756758	490.70270270270271	11
352	12	1004	442.0	529.0	2.5601611312008008	0.96537065759459995	1.0	0.40031897926634769	0.22459645996564767	78.20038314670721	75.026661927610775	9.4339811320566032	3.5428614622713921	3.0	32.0	20.401083676485456	-1.4303888493720855	237.01199999999972	0.62128712871287117	458.50398406374501	529.55876494023903	12
352	13	339	74.0	540.0	1.0139208708726757	0.37316480438289523	1.0	0.70041322314049592	0.82162224673383033	21.732632079773211	21.931712199461309	9.2195444572928871	3.6232923752610877	3.1622776601683795	18.949458230068604	20.162776965616157	-39.385024234861724	72.006000000000029	0.93259972489683618	73.253687315634224	539.57817109144548	13
353	1	0	0.0	0.0			0.0	0.0			0.0	0.0			0.0			0.0				1
353	2	414	432.0	119.0	1.8000488279779732	0.86405421724426101	1.0	0.30329670329670327	0.22981566908261053	38.927057109557047	39.924929555354261	7.2111025509279782	2.8760492190410418	2.8284271247461903	22.296416376198874	19.595832205662472	-43.839162632652993	150.458	0.53350515463917525	437.78743961352654	113.2487922705314	2
353	3	836	110.0	138.0	1.9299548504455208	0.89796021667334036	1.0	0.28630136986301369	0.086586332242135314	58.636437539244575	74.726166769077622	9.0553851381374173	3.5452807302926441	3.0	37.849732316381385	25.80452642705005	-80.47601583818043	348.3239999999995	0.40425531914893614	108.67224880382776	138.36602870813397	3
353	4	319	88.0	166.0	1.4083439956106847	0.55177821372741709	1.0	0.36751152073732718	0.1619734057394622	26.013420250748933	31.906112267087632	6.7082039324993694	2.4294702064177649	2.0	26.388213994846975	21.694955479617061	27.998257571550127	157.31799999999987	0.49843749999999998	86.090909090909093	167.0219435736677	4
353	5	652	221.0	238.0	3.4254570238201882	0.98342970269110541	1.0	0.1513814720222893	0.16746593652244524	74.127751780167301	90.906545418908095	7.0710678118654755	2.7601980112733742	2.2360679774997898	15.050230362431805	13.438611076565	-37.161865965288662	221.18999999999957	0.62995169082125602	222.69938650306747	235.47085889570553	5
353	6	488	634.0	268.0	2.2697674008326509	0.89883027772683499	1.0	0.29575757575757577	0.10470221867092637	48.635231140218828	52.924474489596967	7.2801098892805181	2.4282522127975419	2.0	29.15775609480999	21.316668780971437	-72.787597103769002	242.01199999999969	0.44729605866177818	633.88319672131149	261.95286885245901	6
353	7	1966	339.0	274.0	2.9376584176032181	0.95429170008786468	1.0	0.2450149551345962	0.14248591506535496	116.01665490863867	136.194713553794	16.0	5.0349605345154549	4.0	57.304047380214307	34.674688422281129	88.854820659131704	416.39999999999918	0.42175265472487394	336.91454730417092	293.80010172939978	7
353	8	0	0.0	0.0			0.0	0.0			0.0	0.0			0.0			0.0				8
353	9	283	642.0	343.0	1.4351519580851282	0.903866698147894	1.0	0.58958333333333335	0.51789718238158411	29.608247063643638	29.732137494637012	6.324555320336759	2.7446935369369965	2.2360679774997898	12.998673672393631	12.666828609056703	18.820151421032136	82.866000000000028	0.87345679012345678	642.79151943462898	343.52650176678446	9
353	10	1696	196.0	411.0	3.862758134168403	0.96618136301237678	1.0	0.17343286634625218	0.055350830851601182	124.86920121422261	142.70599146496969	13.341664064126334	3.6327772145507295	2.8284271247461903	48.7630002017846	32.199206636712326	-64.917163008358116	620.51999999999839	0.34584013050570955	200.01120283018867	408.1008254716981	10
353	11	573	642.0	413.0	10.10421176611011	0.99797192621886599	1.0	0.10056160056160056	0.13592198019063673	120.97474282293376	100.65783625729296	4.2426406871192848	1.8892172089106261	1.4142135623730951	9.7635225464992228	7.7007189532904095	-47.142192884917691	230.16399999999939	0.65448315248429456	620.1047120418848	437.09598603839441	11
353	12	705	409.0	462.0	6.3113030859766583	0.98828430725236105	1.0	0.18359375	0.075919455774484279	105.07011309451168	98.762341001011109	7.6157731058639087	2.6056075751151027	2.0	28.210840618178672	16.036235625962853	-71.558893466608438	341.60399999999925	0.37700534759358284	413.44964539007094	447.36170212765956	12
353	13	989	438.0	529.0	1.9441160503627661	0.91207887202136584	1.0	0.31698717948717947	0.13235944318837206	64.69493698844974	77.414468931847622	11.180339887498949	3.93325401928317	3.6055512754639891	35.325687588539424	26.5258812553277	3.767921425648594	306.4259999999997	0.51766553258309334	447.89180990899899	528.33569261880689	13
353	14	388	396.0	530.0	2.03934683246024	0.78119583277759552	1.0	0.24494949494949494	0.11201806683258947	38.093098898614457	48.373546489791295	7.6157731058639087	2.4977360670174233	2.0	28.613810742972234	23.780990201765206	25.40133915666631	208.62999999999994	0.40374609781477627	396.08505154639175	532.0850515463917	14
353	15	450	60.0	540.0	1.1887868653205884	0.6264367522127412	1.0	0.55147058823529416	0.44688373097623285	29.142394707121635	34.205262752974143	9.2195444572928871	3.4673405051922308	3.0	22.520827966744303	22.715688102801742	75.738587739698005	112.49000000000004	0.73170731707317072	59.86888888888889	540.06666666666672	15
354	1	0	0.0	0.0			0.0	0.0			0.0	0.0			0.0			0.0				1
354	2	553	443.0	104.0	2.5140650998009826	0.86571042484241589	1.0	0.26258309591642925	0.20787036091237193	53.188249999433438	53.338541412378348	7.2111025509279782	2.762064123504862	2.2360679774997898	31.272661886115465	26.623121271839096	-15.624200042839975	182.83999999999983	0.44293151782138573	443.13743218806508	109.70705244122966	2
354	3	1023	109.0	138.0	2.1795628064831329	0.80976401210055016	1.0	0.18245050829320492	0.05284331468796101	64.93977334388633	93.637599285757005	11.0	3.6053929379253882	3.0	56.846740053019438	38.103781791281342	73.603840976395531	493.22799999999916	0.28607382550335569	111.386119257087	145.40273704789834	3
354	4	310	92.0	166.0	2.1059705529656574	0.92953772664775369	1.0	0.32291666666666669	0.15248714083738182	38.274442380845059	47.381430961928537	6.7082039324993694	2.3561840052358289	2.0	18.141056698669178	14.11282105324741	3.473712999058816	159.83399999999995	0.46616541353383456	89.829032258064515	165.92903225806452	4
354	5	719	231.0	229.0	3.6413874284243071	0.9856553124475157	1.0	0.17262905162064826	0.17138778059529902	80.420240158154272	95.294281045611541	6.4031242374328485	2.72942372846593	2.2360679774997898	15.538321966714566	13.572593535774459	-34.036377923857593	229.60399999999956	0.67322097378277157	231.21557719054243	228.43254520166897	5
354	6	2185	342.0	278.0	2.435076748361356	0.92574720932297738	1.0	0.26902240827382418	0.15809662309157649	108.71792533870102	131.68523075880606	15.811388300841896	4.9948719098481131	4.1231056256176606	57.966014383683579	41.110918988666882	86.980879486543699	416.74399999999923	0.49507193837090746	339.5729977116705	293.04393592677343	6
354	7	1188	648.0	280.0	2.9159540530744956	0.83974073781042413	1.0	0.25961538461538464	0.094381943215835512	82.446253162927135	90.801982357215081	10.770329614269007	3.0830977393145962	2.2360679774997898	49.415236251286828	44.767290059802356	-8.5986167027249483	397.71199999999914	0.41064638783269963	660.11279461279457	271.60606060606062	7
354	8	453	555.0	284.0	2.1867838641109874	0.81433586186805795	1.0	0.31458333333333333	0.11589133697791207	43.442676098569535	49.040799340956916	6.4031242374328485	2.2622300560160542	2.0	29.504929351400392	25.213865139860697	23.173817933940811	221.62999999999974	0.43245823389021487	559.50551876379689	282.15452538631348	8
354	9	456	648.0	338.0	1.5591182164476807	0.91353567702620897	1.0	0.4935064935064935	0.48101548572863506	39.429578775256132	44.384682042344295	8.0622577482985491	3.2574666649965858	3.0	16.127616066858735	16.038320655078966	-17.934476771858577	109.14600000000004	0.90566037735849059	648.33114035087715	336.68421052631578	9
354	10	1287	199.0	401.0	2.373011791685089	0.95951142373904597	1.0	0.21839470558289495	0.15113264546364097	84.78549974265465	105.26157893552613	12.041594578792296	4.2312310925112167	3.6055512754639891	26.144794813843696	23.881507453239021	-50.286906698594578	327.12599999999924	0.69775006776904314	204.25796425796426	392.92307692307691	10
354	11	600	649.0	414.0	10.355309181738169	0.9979288049205407	1.0	0.094966761633428307	0.13038199909774079	125.31192693754215	108.2081327812286	5.0	1.9094430210334663	1.4142135623730951	10.590271297461937	8.0610741350893917	-43.546057070815507	240.47599999999926	0.71684587813620071	630.49666666666667	433.13833333333332	11
354	12	0	0.0	0.0			0.0	0.0			0.0	0.0			0.0			0.0				12
354	13	1717	429.0	521.0	3.0177744044820756	0.9409685970436148	1.0	0.2312769396551724	0.092890003885228459	108.64567966934705	119.85407794480753	12.0	3.9616529482446796	3.1622776601683795	50.699381242220369	36.775896465774217	2.8280842465910196	481.9539999999991	0.40629436819687648	443.14909726266745	527.30926033779849	13
354	14	530	62.0	542.0	1.3601980108745555	0.78121078586035475	1.0	0.43265306122448982	0.44215049019174507	36.365358071786211	38.418745424597091	9.4339811320566032	3.5091378526967767	3.0	23.600000000000001	22.701705242827632	-31.74601599955086	122.73200000000004	0.76423936553713046	62.311320754716981	544.52264150943392	14
355	1	0	0.0	0.0			0.0	0.0			0.0	0.0			0.0			0.0				1
355	2	0	0.0	0.0			0.0	0.0			0.0	0.0			0.0			0.0				2
355	3	0	0.0	0.0			0.0	0.0			0.0	0.0			0.0			0.0				3
355	4	468	455.0	118.0	1.9786134403333455	0.92389449281053593	1.0	0.37142857142857144	0.19376692215372326	45.353722373359439	59.539902586416787	7.6157731058639087	2.9665563837905307	2.8284271247461903	17.691590479355661	17.354480001202457	12.995091448037135	174.21599999999995	0.59203036053130942	452.99786324786322	116.88675213675214	4
355	5	840	103.0	155.0	1.7561212363384759	0.400426353525967	1.0	0.22875816993464052	0.068002921429065236	45.173490233211915	71.06335201775947	11.0	3.5514143272869774	3.0	48.413880017382738	41.393776646309043	-74.912574828282317	393.98599999999942	0.33843674456083811	102.50833333333334	153.33095238095237	5
355	6	170	102.0	178.0	1.4161427479578068	0.69008227937375177	1.0	0.37280701754385964	0.23378448668502874	20.115237225605629	24.083189157584592	5.3851648071345037	2.0724086743221051	2.0	15.493174675916539	14.558019186807018	26.532340900876562	95.592000000000027	0.52795031055900621	101.62941176470588	179.07647058823528	6
355	7	2120	338.0	292.0	3.376731974257452	0.9757409563180407	1.0	0.25193107546048721	0.11069811141381312	131.6732913814584	166.54428840401582	13.601470508735444	4.6125892606630901	4.0	34.801583619699052	28.827005513960348	79.742529547713588	490.57199999999909	0.55461085676913024	335.4617924528302	302.68726415094341	7
355	8	1281	658.0	284.0	2.4161191776441537	0.85728274574555086	1.0	0.1913939937247871	0.13686337604302365	78.847339824204823	109.07795377618706	12.083045973594572	3.7745485082035732	2.8284271247461903	42.026213209681849	40.594229106052026	-23.77996639572552	342.95399999999916	0.47700614410724268	663.51366120218574	281.41373926619826	8
355	9	472	567.0	290.0	1.5331627205674838	0.82201972570613413	1.0	0.32777777777777778	0.21710994800219582	37.322397146924814	39.824615503479755	7.6157731058639087	2.776977207600051	2.2360679774997898	25.615261679344357	21.253575542459021	31.71966809101248	165.28599999999992	0.55204678362573101	569.14830508474574	291.0	9
355	10	347	656.0	341.0	1.1179798599252624	0.75724855622908738	1.0	0.59013605442176875	0.51862984113112887	26.359359430953091	28.231188426986208	8.2462112512353212	3.4018419972733684	3.0	17.321357099393392	17.216004220695972	-23.739154931223343	91.694000000000017	0.83313325330132049	654.85014409221901	341.41786743515848	10
355	11	598	231.0	374.0	1.613430025064182	0.90087754028746814	1.0	0.41043239533287579	0.4116331527769469	45.469461651563329	52.839379254491625	10.0	3.6171251204084101	3.0	21.466252583997981	19.737080715589769	-64.622363222642008	135.114	0.77763328998699588	231.58361204013377	370.23076923076923	11
355	12	641	657.0	419.0	11.881737366256056	0.99625441480711319	1.0	0.080325814536340856	0.096538177040831549	138.50186732431575	119.63277142990545	5.0	1.8859619152388187	1.4142135623730951	20.771680648929976	11.976320598624858	-44.503617949248991	288.85799999999892	0.38143409699494207	636.55538221528866	437.9953198127925	12
355	13	2328	420.0	534.0	10.162814966190847	0.89609187034050752	1.0	0.10853146853146853	0.034030071095222783	223.89953423041186	195.72685048301369	8.4852813742385695	2.886258315944576	2.2360679774997898	100.90277245753359	99.381979317639207	72.686019482511497	927.18199999999774	0.14960478118372858	430.02233676975948	501.375	13
355	14	0	0.0	0.0			0.0	0.0			0.0	0.0			0.0			0.0				14
355	15	57	444.0	553.0	1.8715914439814401	0.74725680930058402	1.0	0.31318681318681318	0.19489268723971548	13.802793459789617	14.212670403551895	2.8284271247461903	1.2924946310764385	1.0	10.435516278555651	9.1724444897090489	-40.688827347673161	60.624000000000024	0.49781659388646288	444.4736842105263	552.84210526315792	15
356	1	194	49.0	15.0	1.0277790175526185	0.57227562640980256	1.0	0.68070175438596492	0.82530123900870056	17.4834100674369	18.248287590894659	7.0710678118654755	2.813612432983541	2.2360679774997898	14.0	14.337468752213505	-12.080756627536175	54.350000000000016	0.91725768321513013	49.154639175257735	15.072164948453608	1
356	2	0	0.0	0.0			0.0	0.0			0.0	0.0			0.0			0.0				2
356	3	0	0.0	0.0			0.0	0.0			0.0	0.0			0.0			0.0				3
356	4	322	191.0	78.0	1.1181895902643002	0.7254709781244183	1.0	0.5679012345679012	0.55813240062144964	24.989677021404784	26.305892875931811	8.2462112512353212	3.2414444214664768	2.8284271247461903	17.116793373310767	17.199214149748887	-16.663394126740609	85.146000000000043	0.8288288288288288	189.90062111801242	78.220496894409933	4
356	5	346	443.0	137.0	2.2874025620734031	0.8519287825090851	1.0	0.24643874643874644	0.10428997128514735	39.78434445144137	51.623637996561229	7.2111025509279782	2.4814610785250726	2.0	21.121925731484211	20.833376896939814	18.823230979071081	204.18399999999988	0.40302853814793244	441.31502890173408	135.7543352601156	5
356	6	892	65.0	164.0	1.8010829176761987	0.83210171982454217	1.0	0.28006279434850861	0.11593089342902096	55.907729594925321	72.718635850791372	10.63014581273465	3.599224672441002	3.0	33.988233257996804	31.0077155203095	-63.02722998702977	310.94799999999969	0.48650122716116723	63.912556053811656	162.90470852017938	6
356	7	366	71.0	197.0	2.6313987954683871	0.75772098270297761	1.0	0.20401337792642141	0.065453137933413799	41.479436252421195	46.324939287601879	6.0	2.0860740980038281	1.0	29.381162461366763	27.068595082387287	-29.400787265481991	265.08199999999965	0.33107191316146539	73.437158469945359	196.84972677595627	7
356	8	2045	287.0	267.0	5.112403292321293	0.98994909307928525	1.0	0.28867871259175609	0.13924081082591924	161.26059580114122	162.74212730574712	10.04987562112089	3.6736736316019032	3.1622776601683795	30.927747209346748	22.80614434776955	77.54938617185212	429.60399999999936	0.5827040889015529	299.98533007334964	307.14718826405868	8
356	9	110	732.0	269.0	3.4087720089735241	0.94428137056479822	1.0	0.19400352733686066	0.12753645534960423	29.391991382168392	32.015621187164243	4.0	1.4547553349013667	1.0	11.088337094091031	9.6740601120796814	-36.829565563198273	104.10800000000003	0.43222003929273084	730.5363636363636	270.44545454545454	9
356	10	0	0.0	0.0			0.0	0.0			0.0	0.0			0.0			0.0				10
356	11	631	550.0	304.0	1.2736000338039464	0.71664250972193067	1.0	0.39835858585858586	0.2195487140752079	37.120510007706905	46.61544808322666	9.8488578017961039	3.5954239605001117	3.0	29.599999999999998	25.88935403819471	33.534829310246884	190.04399999999981	0.61591020009760855	548.38351822503967	304.9904912836767	11
356	12	1530	638.0	289.0	2.7041425611326435	0.96493030479234676	1.0	0.3606789250353607	0.14454912876514692	99.143602627860886	103.84603988597736	9.8488578017961039	3.8483503200117042	3.6055512754639891	34.847133032438499	26.025810730431662	-79.695911152907527	364.70599999999922	0.60630077273627891	635.84836601307188	315.58954248366013	12
356	13	0	0.0	0.0			0.0	0.0			0.0	0.0			0.0			0.0				13
356	14	926	205.0	378.0	2.2678656308700922	0.9711963433034061	1.0	0.33071428571428574	0.4316457259386306	71.069926424116176	70.434366611761334	9.2195444572928871	3.7584823419143216	3.6055512754639891	17.677669529663689	16.934587456944204	-47.36689168986139	164.18999999999988	0.92461308037943091	204.71706263498919	376.8974082073434	14
356	15	645	624.0	432.0	13.243158025975028	0.99783897673684063	1.0	0.076430856736580163	0.09690964319942591	146.89978502556087	123.5556554755791	5.0	1.8077097751412468	1.4142135623730951	16.745490054956974	9.6523069011042413	-46.594184241507328	289.20199999999897	0.42814470627281781	604.62170542635658	450.30232558139534	15
356	16	1385	428.0	504.0	2.8290408026152467	0.94903611913278785	1.0	0.27371541501976282	0.14620968140535606	95.144201618783498	97.169954203961623	11.180339887498949	3.7387335011812821	3.1622776601683795	37.748274457678519	29.986343790238877	-31.419023808629639	345.01799999999957	0.56084227576432477	445.9971119133574	493.00144404332127	16
356	17	161	154.0	518.0	1.0270125652788518	0.35610406510642001	1.0	0.7155555555555555	0.74221265273597858	15.053328657601472	16.124515496597098	5.8309518948453007	2.5438757229066753	2.2360679774997898	13.576450198781712	14.066527325022982	51.249696860613597	52.210000000000015	0.8797814207650273	153.32298136645963	516.55900621118008	17
356	18	661	377.0	540.0	1.7374669095648576	0.73637584740481943	1.0	0.24141709276844411	0.17350370320069719	44.787936706097888	73.0	11.180339887498949	3.6784472345556494	3.0	32.310988842807021	30.302295032104173	-75.114171940094835	218.80199999999962	0.44511784511784513	379.47957639939483	536.57791225416031	18
357	1	0	0.0	0.0			0.0	0.0			0.0	0.0			0.0			0.0				1
357	2	0	0.0	0.0			0.0	0.0			0.0	0.0			0.0			0.0				2
357	3	0	0.0	0.0			0.0	0.0			0.0	0.0			0.0			0.0				3
357	4	467	191.0	84.0	1.8867379434412423	0.95542691543379399	1.0	0.57230392156862742	0.45015479624119054	45.429036722484803	47.169905660283021	7.0710678118654755	3.0452522973062308	3.0	15.7823027813143	13.411911134052886	-7.358455446260221	114.17800000000004	0.87453183520599254	193.1798715203426	83.796573875802991	4
357	5	490	447.0	136.0	1.8074383175058168	0.93372123266529994	1.0	0.37808641975308643	0.25254816501096056	44.713462639439435	53.460265618494638	7.6157731058639087	3.1427032549834188	2.9142135623730949	16.406325034507738	16.007460820578007	15.72891390608169	156.14599999999993	0.68008327550312286	449.17346938775512	135.71632653061224	5
357	6	878	78.0	208.0	1.128428147999148	0.67888623563180162	1.0	0.50810185185185186	0.33816185414957806	40.493135056200551	53.084837759947987	13.038404810405298	4.9507849491081437	4.1828731563684727	30.920827300957033	29.731820155660309	11.492197046613656	180.62999999999991	0.74124102997045171	76.421412300683372	209.09681093394079	6
357	7	1298	298.0	235.0	10.708635371337207	0.99601256819818673	1.0	0.21085120207927224	0.081464492308242237	187.0270179238511	171.54882686862069	10.0	2.8685042519402328	2.2360679774997898	23.749746893172738	16.685246195107727	83.129335726686591	447.46399999999949	0.46390278770550392	305.28736517719568	287.26040061633284	7
357	8	1718	254.0	231.0	6.4567658906513934	0.73012640820117514	1.0	0.070833676919271046	0.044495742123181595	138.52922888515357	187.64061394058589	10.63014581273465	3.0699342064956641	2.2360679774997898	102.90358010497785	94.658698507766829	42.97769465500204	696.55799999999806	0.14092941224724168	254.39115250291036	249.86845168800932	8
357	9	474	727.0	271.0	2.1650212436542517	0.94069971096095972	1.0	0.26421404682274247	0.16582173170571501	48.403197579570396	54.451813560247928	7.810249675906654	2.7259844430136742	2.2360679774997898	17.228438644962466	16.420320451021432	-63.001208338932436	189.52799999999993	0.56428571428571428	724.72995780590713	277.59704641350208	9
357	10	0	0.0	0.0			0.0	0.0			0.0	0.0			0.0			0.0				10
357	11	536	565.0	316.0	3.4560567616923894	0.93852890214640494	1.0	0.15952380952380951	0.077225285565794777	64.874488454645814	75.006666370396701	6.7082039324993694	2.4354956300750579	2.0	28.267450901837698	22.394716623679983	38.000363746731509	295.3299999999993	0.34986945169712796	562.23134328358208	312.29477611940297	11
357	12	1199	646.0	304.0	1.6621796299894476	0.81921898277526073	1.0	0.35791044776119402	0.14205707577372864	61.756165577524037	67.082039324993687	9.2195444572928871	3.6465912462858525	3.1622776601683795	47.361634159347823	35.415976871352775	-79.778615236291273	325.6739999999993	0.53972541075849656	644.58381984987489	317.23185988323604	12
357	13	2080	160.0	354.0	3.6497649235824352	0.94826073852929316	1.0	0.22351171287341501	0.073151849498402449	132.30184673834671	140.91131963046828	12.165525060596439	3.8349731689773883	3.0	62.499056596653503	42.004861620591456	2.6238735647551836	597.75599999999861	0.37013969214342912	178.84567307692308	359.61250000000001	13
357	14	33	200.0	379.0	3.4044629296101783	0.96344668280597312	1.0	0.26190476190476192	0.17641151058643254	16.409468314338714	15.264337522473747	2.0	1.0679588087005847	1.0	4.4112877325628466	4.3960989928224388	-55.385691173946391	48.484000000000009	0.63461538461538458	202.0	376.57575757575756	14
357	15	594	616.0	449.0	8.1399065106220885	0.99709274554895799	1.0	0.11619718309859155	0.14103573954613602	110.4659537662115	98.290386101591849	4.4721359549995796	1.9322761684252259	2.0	12.020815280171307	8.4172278937583389	-45.49067800973198	230.05599999999947	0.64077669902912626	602.83333333333337	462.4208754208754	15
357	16	1470	428.0	508.0	3.171561677762234	0.97582744703396962	1.0	0.24329692154915591	0.20546160647576603	106.29154095142856	117.64777940955791	12.165525060596439	3.9603683259070324	3.1622776601683795	32.170076050632026	23.229211624833379	-29.292608749464947	299.84599999999955	0.60668592653735043	435.61496598639457	501.243537414966	16
357	17	992	151.0	494.0	4.7532828840621351	0.93200367838729514	1.0	0.21278421278421278	0.095685624410230832	102.8766061712319	125.32358118087753	6.0	2.3308323708276233	2.0	36.0	37.287503994812383	5.7368737328380437	360.94199999999955	0.37675655146221043	147.44254032258064	498.60987903225805	17
358	1	0	0.0	0.0			0.0	0.0			0.0	0.0			0.0			0.0				1
358	2	0	0.0	0.0			0.0	0.0			0.0	0.0			0.0			0.0				2
358	3	244	193.0	86.0	1.0381821614071047	0.46837517349036201	1.0	0.5583524027459954	0.5763891629484359	19.086269849092911	22.360679774997898	8.0622577482985491	3.066718817529972	2.8284271247461903	15.652475842498529	16.86328590746762	59.074660077111503	72.936000000000021	0.83418803418803422	192.89344262295083	85.889344262295083	3
358	4	360	475.0	143.0	1.3930387172637526	0.16055351161977541	1.0	0.38793103448275862	0.1782307657846659	25.465457370892214	35.0	7.0	2.5772174968782151	2.0	25.28770078830415	25.135097490631978	32.788428163526135	159.31799999999993	0.54380664652567978	475.59722222222223	141.44444444444446	4
358	5	1073	86.0	213.0	1.2195146706472699	0.62533839332360719	1.0	0.44047619047619047	0.20767464074296085	45.499782667723515	59.808026217222718	14.0	4.7221150052495009	4.0	39.456558390209352	35.5059236586739	-4.8782792804321078	254.80799999999959	0.61951501154734423	84.331780055917989	213.56570363466915	5
358	6	3247	291.0	231.0	2.1639748373428964	0.7341972323059317	1.0	0.27276545698924731	0.15058229970697473	110.49971691155605	135.07405376311175	15.556349186104045	5.185998231510375	4.4721359549995796	87.348222189686666	75.022262816499136	2.3450739353264645	520.54599999999868	0.43578043215675749	280.62673236834002	240.41022482291345	6
358	7	591	737.0	272.0	3.3000076578720927	0.96661919384280393	1.0	0.2364	0.15251713101516617	68.208869542369825	63.031738037277698	7.810249675906654	2.5879069996718909	2.0	19.444847825817661	17.476296286971742	-51.862342699746634	220.66799999999972	0.58428077113198218	732.94585448392559	278.61082910321488	7
358	8	1909	652.0	314.0	1.1947819542159028	0.73715684562088413	1.0	0.51042780748663097	0.20433831586862533	63.097623185285002	71.28113354878694	16.970562748477139	6.1141306817916981	5.3851648071345037	53.063733616543708	42.636431762185907	-78.619901873155101	342.6359999999994	0.67515473032714413	648.66631744368783	315.98323729701417	8
358	9	557	572.0	311.0	1.6214581683485119	0.74444541462213931	1.0	0.24270152505446624	0.092826146009975255	39.893639594242487	53.488316481265329	8.0622577482985491	2.9005141911975483	2.2360679774997898	37.236998741308469	26.636317995314599	26.840221859423654	274.59799999999973	0.37955706984667803	572.32675044883308	311.03590664272889	9
358	10	0	0.0	0.0			0.0	0.0			0.0	0.0			0.0			0.0				10
358	11	4109	204.0	371.0	1.4289487326171531	0.81553823282686777	1.0	0.3853150787696924	0.23372541364619448	105.68110495676413	123.58397954427588	21.633307652783937	7.070028997980069	6.0	80.530497787021673	61.157993353895179	4.2914075938028731	470.02399999999903	0.64248299585646163	189.98491117060112	368.42638111462645	11
358	12	583	609.0	462.0	10.85802112356547	0.9984579259835642	1.0	0.084639953542392565	0.11852781247349649	126.55155805542553	113.86395390991831	4.1231056256176606	1.7977602485697644	1.4142135623730951	8.9245749864560473	7.0253442628882503	-45.852334330657889	248.61599999999927	0.73564668769716091	600.57632933104628	469.22126929674101	12
358	13	1037	446.0	491.0	6.3229599608352132	0.98758108184558302	1.0	0.1018764122212398	0.06477011142405513	127.43928305773169	142.80056022299073	7.6157731058639087	2.5420375464665232	2.0	26.004075728424006	20.022007938230157	-30.543625364691483	448.54599999999886	0.3694335589597435	443.9440694310511	497.01735776277724	13
358	14	1068	161.0	495.0	4.4517541817292283	0.94989194300850244	1.0	0.23544973544973544	0.12697253019184296	104.87256743420591	125.48306658669129	7.2111025509279782	2.6265400439436006	2.0	34.129942003707981	32.780906119966268	4.5961069056786812	325.11399999999958	0.42822774659182028	154.97191011235955	496.32490636704119	14
358	15	0	0.0	0.0			0.0	0.0			0.0	0.0			0.0			0.0				15
358	16	113	394.0	552.0	2.8921175851400167	0.93945705695852721	1.0	0.32471264367816094	0.17171831312349206	27.336206615582064	28.635642126552707	3.0	1.4272556888536994	1.0	9.8899606043056103	9.3672065484384319	76.340058250446674	90.936000000000021	0.48497854077253216	393.98230088495575	551.3451327433628	16
359	1	0	0.0	0.0			0.0	0.0			0.0	0.0			0.0			0.0				1
359	2	1655	115.0	64.0	8.4629502628446929	0.92001688399899328	1.0	0.11267701525054466	0.074797267167431486	175.51118148811548	145.03103116229988	8.9442719099991592	2.7795226674019564	2.2360679774997898	88.894455046032164	68.779097587943212	-14.179353182301625	527.30399999999861	0.22657266068861662	72.928700906344417	66.622356495468281	2
359	3	656	209.0	87.0	4.6013232382296056	0.83969743831846555	1.0	0.22177146720757268	0.061556645829506214	76.965478436584149	62.649820430708338	7.0	2.3119187860732371	2.0	43.209366909884899	41.796450976513789	-65.066978604123577	365.94799999999924	0.31230659366817426	194.4390243902439	111.17225609756098	3
359	4	125	189.0	96.0	2.3339011455366809	0.75759415265397245	1.0	0.26041666666666669	0.13483021840445342	22.877395180002448	23.0	3.6055512754639891	1.4999092006762438	1.0	16.486714794217868	14.932668346846173	-73.837223998336526	107.93600000000002	0.37707390648567118	188.304	100.06399999999999	4
359	5	502	475.0	138.0	2.2869379546441637	0.89632538054597011	1.0	0.24463937621832357	0.090385873220114724	49.419165180499135	61.911226768656427	9.0	2.9575130004755161	2.2360679774997898	25.72388230429787	21.91230471181122	28.108808695267463	264.18399999999968	0.44464127546501336	472.3565737051793	138.83067729083666	5
359	6	0	0.0	0.0			0.0	0.0			0.0	0.0			0.0			0.0				6
359	7	0	0.0	0.0			0.0	0.0			0.0	0.0			0.0			0.0				7
359	8	1206	92.0	209.0	1.5648930513996788	0.87393411939702748	1.0	0.32367149758454106	0.13949936307362737	62.308070825927373	75.584389922787622	12.529964086141668	4.2406898076187041	3.6055512754639891	39.354796403996296	30.284488655047149	-38.582180440976046	329.60399999999942	0.53433761630482945	93.324212271973465	209.18822553897181	8
359	9	202	58.0	217.0	2.8223247604299848	0.86954544703429715	1.0	0.21107628004179729	0.11963787652714915	34.191827413353508	40.607881008493905	5.0	1.8781999749160336	1.0	19.293650349797073	16.885734118025734	60.155624144277425	145.66199999999998	0.3720073664825046	56.400990099009903	212.3910891089109	9
359	10	3206	294.0	208.0	2.8148603773191807	0.8295179768872325	1.0	0.24032983508245878	0.091623624300202183	132.13378439885247	144.28097587693259	16.401219466856727	4.9607179202368803	4.0	89.306731592261883	73.794077758988962	-12.341590958446321	663.10599999999795	0.41883859167809778	281.99625701809106	224.85277604491577	10
359	11	0	0.0	0.0			0.0	0.0			0.0	0.0			0.0			0.0				11
359	12	1623	656.0	299.0	1.1275651670761606	0.68519537965409527	1.0	0.49092558983666063	0.27191496957317723	55.149422691325078	63.953107821277925	18.027756377319946	6.1987147680990207	5.3851648071345037	47.601344215151251	40.168595732335191	-73.994581187209576	273.87199999999973	0.68611287254280295	654.88539741219961	302.4947627849661	12
359	13	576	585.0	313.0	1.7633127239938005	0.85176981192346379	1.0	0.28097560975609759	0.14096789110531308	45.049221910648825	50.219518117958877	7.2801098892805181	2.7702051303495461	2.2360679774997898	30.725211579571621	23.602017279920478	37.25968136200197	226.5979999999997	0.47980008329862556	579.15277777777783	309.69965277777777	13
359	14	733	235.0	351.0	1.4917195201912381	0.86587351812357671	1.0	0.37939958592132506	0.2832928902019981	47.187626671396096	54.644304369257	10.440306508910551	3.7335613261803684	3.1622776601683795	27.603217276131861	23.606222806326329	-66.452544617037432	180.31799999999981	0.66971219735038834	233.82810368349249	356.80763983628924	14
359	15	3347	184.0	359.0	1.1619445819910199	0.57212451465517833	1.0	0.41366950933135582	0.18224210816892494	76.856830866723769	94.831429389206193	24.166091947189145	8.0945824671594391	7.0	72.388375607392405	63.035419151631586	-3.0422769469506439	480.40599999999876	0.65371093749999998	181.21810576635792	362.92082461906182	15
359	16	612	560.0	506.0	11.518621333636974	0.99873593863474674	1.0	0.079937304075235111	0.10525829748042059	133.57789184370836	120.21647141718975	4.0	1.7523992181301975	1.4142135623730951	8.0197928992784391	6.7142324808566558	-44.569113190085858	270.30399999999906	0.69545454545454544	594.98039215686276	472.03267973856208	16
359	17	0	0.0	0.0			0.0	0.0			0.0	0.0			0.0			0.0				17
359	18	654	165.0	501.0	1.4496661585396555	0.33840332884614288	1.0	0.37095859330686332	0.19196614823095531	35.791738354456903	42.059481689626182	9.2195444572928871	3.3679802515112636	2.9142135623730949	36.476860207004258	33.68006738421591	47.032737409128892	206.90999999999974	0.55873558308415205	163.21559633027522	501.13149847094803	18
360	1	0	0.0	0.0			0.0	0.0			0.0	0.0			0.0			0.0				1
360	2	0	0.0	0.0			0.0	0.0			0.0	0.0			0.0			0.0				2
360	3	469	204.0	88.0	2.6724385541952604	0.97665871935332405	1.0	0.28168168168168167	0.34867100085225816	55.207378768993173	55.0	5.6568542494923806	2.6417783243455295	2.2360679774997898	11.313708498984761	11.85837865661037	43.514376353302836	130.01200000000006	0.87581699346405206	213.4413646055437	98.336886993603414	3
360	4	1274	176.0	116.0	2.9385071296726974	0.95766374483719763	1.0	0.2432226040473463	0.10695910328292975	93.705422360602441	105.60303025955268	9.4339811320566032	3.4614138720885208	2.8284271247461903	36.226070440376532	26.976772625825287	62.729471317345109	386.88399999999928	0.47413472273911428	176.83202511773939	120.86499215070644	4
360	5	990	472.0	144.0	6.407410024476456	0.97765517181295425	1.0	0.1413478012564249	0.12413666072432254	124.17585430888259	120.41594578792295	10.0	3.0085536614931261	2.2360679774997898	33.13211864104516	26.103632766907847	63.153557876293512	316.57199999999926	0.35817655571635315	476.64646464646466	162.5151515151515	5
360	6	0	0.0	0.0			0.0	0.0			0.0	0.0			0.0			0.0				6
360	7	851	119.0	195.0	3.6960734420554937	0.91979071364064735	1.0	0.16017316017316016	0.055145225697019323	83.217851209893411	97.452552557642122	8.4852813742385695	2.8248898531509314	2.0	35.380650126511775	32.655457083876726	-51.085775037108121	440.36799999999891	0.31143641354071361	116.5593419506463	199.83666274970622	7
360	8	0	0.0	0.0			0.0	0.0			0.0	0.0			0.0			0.0				8
360	9	75	282.0	206.0	2.5697203979869996	0.8112169361712549	1.0	0.2077562326869806	0.14891796245504846	19.188376277779344	18.973665961010276	3.0	1.2440951438582035	1.0	11.906308453734731	11.220313115374909	30.721859497977825	79.554000000000016	0.37220843672456577	278.85333333333335	205.10666666666665	9
360	10	272	99.0	225.0	3.8311399665715622	0.91576489180987763	1.0	0.18655692729766804	0.10524272292489441	47.795622989624846	56.302753041036986	5.0	1.912784547786921	1.4142135623730951	24.347074600042642	19.200202133555987	10.99038388474534	180.21599999999989	0.30699774266365687	95.066176470588232	221.04044117647058	10
360	11	298	64.0	229.0	1.6507415004327677	0.708504013817291	1.0	0.29130009775171067	0.14785454296471001	28.953229809296246	37.735924528226413	5.8309518948453007	2.2329621342500805	2.0	25.275690576611929	20.4324906422301	73.500107619684414	159.14599999999993	0.42970439798125448	63.053691275167786	229.32885906040269	11
360	12	2795	311.0	257.0	2.9012156685702113	0.9096581345226028	1.0	0.28781793842034809	0.082956181079291272	132.48887011497916	119.86659251017358	17.720045146669349	5.0420993306645352	4.0	70.074535648937101	55.030281831761506	78.708062597755656	650.68599999999833	0.39552819641972686	301.56958855098389	231.02540250447228	12
360	13	1413	654.0	286.0	1.1663508128390017	0.50559231322651188	1.0	0.4060344827586207	0.15736428035638858	49.02844177620873	66.528189513919585	17.029386365926403	5.4989981284509293	5.0	52.280059121805088	42.300392022531135	86.873334664583339	335.90999999999951	0.55739644970414204	654.18612880396324	286.18612880396319	13
360	14	445	726.0	281.0	1.8960875331554281	0.63916829067797798	1.0	0.2584204413472706	0.086855805094780483	36.757268754638623	52.630789467763066	8.0	2.6700041221194448	2.0	35.06341963109724	28.26879872203483	-34.032258440743796	253.73799999999963	0.37442153975599496	723.27415730337077	279.55730337078654	14
360	15	4	629.0	295.0	1.1780972450961724	0.91667440776829656	1.0	0.66666666666666663	1.5712708505917754	3.3229778075560406	2.2360679774997898	1.0	1.0	1.0	0.70710678118654757	1.3279778075560402	31.717474411461005	5.6559999999999997	1.3333333333333333	630.0	295.5	15
360	16	599	575.0	311.0	1.6529277423072852	0.81269060075613808	1.0	0.31197916666666664	0.12339941869065323	43.388167810451769	48.60041152089147	7.6157731058639087	2.9517090676313522	2.2360679774997898	29.313643112791024	25.282087966686067	36.12400130164233	246.97999999999965	0.50020876826722338	581.60434056761267	316.09015025041737	16
360	17	122	645.0	321.0	3.178139216525913	0.73582190161537775	1.0	0.25684210526315787	0.10990338376854765	26.062152736484364	26.0	4.0	1.3819541283116854	1.0	16.574538559705164	17.64864113653659	30.880761152302458	118.10800000000002	0.37712519319938176	650.23770491803282	320.51639344262293	17
360	18	1714	231.0	365.0	3.1500112729672023	0.91708027754160315	0.0	0.25957897925185519	0.069762361069546808	108.75957790597505	92.265920035514739	11.180339887498949	3.5318900789418834	3.0	64.05187010831861	43.362726662977259	15.86515861270027	555.64799999999866	0.39879013494648674	206.09918319719952	358.66627771295214	18
360	19	852	170.0	387.0	3.5492566466928883	0.89906189299903561	1.0	0.30959302325581395	0.089637954615487944	80.299072967241685	65.520989003524662	8.2462112512353212	2.7571457098173138	2.2360679774997898	40.301360612531404	35.156664857173837	-4.7790277472159879	345.60399999999936	0.39335180055401664	184.06690140845072	380.11502347417843	19
360	20	668	596.0	473.0	10.973729062995698	0.99811162009476717	1.0	0.077234362354029362	0.09538627941387412	136.12911652666631	124.57929201917949	5.0	1.814502263564864	1.4142135623730951	14.682016888806295	8.3619118288622172	-44.980092322828277	296.65399999999886	0.47208480565371025	589.81886227544908	481.73053892215569	20
360	21	0	0.0	0.0			0.0	0.0			0.0	0.0			0.0			0.0				21
360	22	749	164.0	508.0	1.5616649214344909	0.8333950500069125	1.0	0.34643848288621648	0.25437838564520182	47.760162837860079	52.478567053607705	9.0	3.4655746400664511	3.0	34.993178839891996	26.395979132873567	-46.745039958552425	192.35599999999974	0.62080397845006219	168.29105473965288	506.21495327102804	22
360	23	369	409.0	532.0	2.2588979667669657	0.79409661577150514	1.0	0.230625	0.097196678634225514	39.383039066832765	53.310411741047361	6.4031242374328485	2.4640341942187276	2.0	27.358137642661848	23.936678246976491	-30.30601586324407	218.41999999999979	0.39109697933227344	405.15176151761517	535.70731707317077	23
361	1	238	581.0	440.0	1.0093059372402953	0.22827834578105843	1.0	0.73456790123456794	0.83735092984816439	17.772935809434895	18.867962264113206	8.0622577482985491	3.139559029257307	2.8284271247461903	16.263455967290593	17.303657620778985	-39.609507484355838	59.764000000000024	0.91187739463601536	580.86134453781517	440.35714285714283	1
362	1	10	50.0	83.0	5.1836278784231586	0.99996620484831944	1.0	1.0	0.25963575649502424	11.555402479843368	9.0	1.0	1.0	1.0	0.0	0.095000000000000001	90.0	22.0	1.0	50.0	87.5	1
362	2	225	586.0	442.0	1.0069655830673863	0.40004124666147695	1.0	0.73529411764705888	0.80459252261699876	17.762440838288306	17.804493814764857	8.0622577482985491	3.0947050785481802	2.8284271247461903	15.556349186104045	16.279226163185495	40.50122448649585	59.280000000000022	0.92213114754098358	585.51999999999998	441.56888888888886	2
363	1	23	592.0	393.0	6.7897855197499117	0.97939972964110134	1.0	0.19166666666666668	0.18473827396680759	19.607850901249623	15.652475842498529	1.0	1.0	1.0	3.3524654196939752	3.9594349220860736	-65.391651127767602	39.554000000000009	0.5	591.3478260869565	395.26086956521738	1
363	2	146	602.0	400.0	1.040938194649405	0.42862990286958674	1.0	0.61344537815126055	0.68842941049110373	14.660214595323428	16.278820596099706	5.8309518948453007	2.4300967869131305	2.2360679774997898	12.6	13.245213083811839	-70.371534060149642	51.624000000000017	0.85630498533724342	601.48630136986299	400.60273972602738	2
363	3	2	594.0	410.0	0.78539816339744828	0.99896640799254133	1.0	1.0	0.69813170079773179	2.0900000000000003	1.0	1.0	1.0	1.0	0.0	0.095000000000000001	0.0	6.0	1.0	594.5	410.0	3
364	1	1	593.0	386.0	0.0	0.0	1.0	1.0	0.78539816339744828	0.095000000000000001	0.0	1.0	1.0	1.0	0.0	0.095000000000000001	0.0	4.0	1.0	593.0	386.0	1
364	2	185	608.0	400.0	1.0161897697667319	0.48478842134331557	1.0	0.77731092436974791	0.91958325487708215	16.52896200389959	16.492422502470642	7.0	2.8433516997606714	2.8284271247461903	13.0	14.456750129215976	84.626957575274773	50.280000000000008	0.93198992443324935	608.21621621621625	399.22162162162164	2
364	3	14	597.0	401.0	4.7742133256083958	0.99349246999299712	1.0	0.31818181818181818	0.28379776733191975	13.034212682620243	10.440306508910551	1.0	1.0	1.0	1.0988845115895123	1.4845683336632001	73.661955598402756	24.898000000000003	1.0769230769230769	596.35714285714289	400.14285714285717	3
365	1	220	77.0	67.0	1.0473883441388703	0.36657518977963094	1.0	0.60941828254847641	0.5558828866550567	17.788641259311103	18.867962264113206	7.0710678118654755	2.807281684353188	2.2360679774997898	16.675916973184766	16.550346008878925	4.4194687002049626	70.52200000000002	0.80000000000000016	76.468181818181819	67.913636363636357	1
365	2	9	35.0	133.0	4.654211338651546	0.99995825553926831	1.0	1.0	0.28274333882308139	10.397135700911729	8.0	1.0	1.0	1.0	0.0	0.095000000000000001	90.0	20.0	1.0	35.0	135.0	2
365	3	255	615.0	400.0	1.096835714551966	0.62752817136926542	1.0	0.52685950413223137	0.49126339389283824	21.110201989906979	23.323807579381203	7.810249675906654	2.9680369332139498	2.8284271247461903	15.942345217712605	16.436273589097034	28.838821376835462	80.764000000000024	0.8133971291866029	615.91764705882349	399.65098039215684	3
365	4	25	19.0	443.0	9.9372848199054058	0.99730777283023941	1.0	0.23809523809523808	0.14283716706151148	25.123284866855759	20.396078054371138	1.0	1.0	1.0	1.7378533390904767	1.8422763214555464	80.721815311921858	46.89800000000001	0.76923076923076927	19.52	445.48000000000002	4
365	5	8	91.0	508.0	4.1233403578366037	0.999947113553879	1.0	1.0	0.31028075591010301	9.2372385114369013	7.0	1.0	1.0	1.0	0.0	0.095000000000000001	0.0	18.0	1.0	87.5	508.0	5
366	1	10	34.0	133.0	5.1836278784231586	0.99996620484831944	1.0	1.0	0.25963575649502424	11.555402479843368	9.0	1.0	1.0	1.0	0.0	0.095000000000000001	90.0	22.0	1.0	34.0	135.5	1
366	2	11	18.0	167.0	5.2871281322623123	0.99568420107689937	1.0	0.55000000000000004	0.27514638674962072	12.189862502233078	9.0553851381374173	1.0	1.0	1.0	0.9938837346736189	1.1312935674129136	-87.661291070559116	22.414000000000001	1.1000000000000001	18.09090909090909	167.09090909090909	2
366	3	290	617.0	399.0	1.1064962664727573	0.54359848464588056	1.0	0.46474358974358976	0.51852235561444182	21.942800981246275	25.495097567963924	8.0622577482985491	3.030645507049162	2.8284271247461903	17.600000000000001	18.417588896659947	58.852906710416626	83.834000000000032	0.79234972677595628	616.67586206896556	398.91379310344826	3
366	4	44	19.0	461.0	4.6285974407885702	0.9314550819509515	1.0	0.25730994152046782	0.15680246988102026	21.461295994451358	18.248287590894659	1.0	1.0	1.0	6.5421041445053891	7.8088284396595453	-81.576720227285222	59.382000000000012	0.35059760956175301	22.0	456.63636363636363	4
366	5	9	759.0	461.0	4.654211338651546	0.99995825553926831	1.0	1.0	0.28274333882308139	10.397135700911729	8.0	1.0	1.0	1.0	0.0	0.095000000000000001	0.0	20.0	1.0	760.0	461.0	5
367	1	203	90.0	72.0	1.0922239963490517	0.58582680016528554	1.0	0.63437500000000002	0.55667990928628519	18.517922094978189	21.931712199461309	7.0	2.7156748030862077	2.2360679774997898	14.925588627464201	15.007595853345537	-16.225034572831621	67.694000000000017	0.81037924151696605	89.793103448275858	72.349753694581281	1
367	2	297	626.0	397.0	1.037100185401401	0.57495733627100565	1.0	0.64565217391304353	0.69829110030543484	21.725081676248934	22.022715545545239	8.0622577482985491	3.3107973197783762	3.0	17.595062003202823	17.775100997748094	64.287011526061576	73.108000000000018	0.89457831325301207	626.14478114478118	396.8989898989899	2
368	1	12	66.0	57.0	5.1123602673000574	0.98979270786841456	1.0	0.59999999999999998	0.32153971652422741	12.44904689845805	9.0553851381374173	1.0	1.0	1.0	1.0	1.7741702506592456	88.095775335890124	21.656000000000006	0.63157894736842102	66.25	55.416666666666664	1
368	2	307	93.0	70.0	1.1345203799382009	0.72850081879656048	1.0	0.59844054580896688	0.61162957039903298	24.616782509882015	26.0	7.810249675906654	3.1050731257390205	2.8284271247461903	17.835541970376152	16.863602067370742	4.9141352584604414	79.42000000000003	0.85041551246537406	91.534201954397389	70.439739413680783	2
368	3	1690	330.0	95.0	4.0558123515685089	0.93495444402627426	1.0	0.11739372047791054	0.059092937634140301	124.3147075727186	164.7573974060042	11.180339887498949	3.3409052782505291	2.8284271247461903	52.684706627813732	44.102854556096716	44.873255735419697	599.48799999999812	0.31808770939205727	337.28816568047336	108.20887573964497	3
368	4	302	631.0	401.0	1.1439139174548496	0.61158384126219023	1.0	0.5033333333333333	0.44168592483886449	23.306759730170359	26.40075756488817	8.0622577482985491	3.0566319656986707	2.8284271247461903	21.02940920478143	18.439833513008779	34.151768670586911	92.694000000000017	0.77835051546391754	630.50993377483439	399.35430463576159	4
369	1	355	85.0	68.0	1.7446864131996531	0.9413400094869866	1.0	0.70019723865877714	0.51920034211191013	37.649060837275819	38.118237105091836	6.0	2.8248994544413826	2.8284271247461903	12.0	12.705037284243561	-1.4882861924022928	92.694000000000031	0.9137709137709138	83.222535211267612	68.081690140845069	1
369	2	2047	319.0	85.0	3.7740608028644815	0.94406869384699066	1.0	0.11334440753045404	0.063275638911169288	132.98565415816745	177.2596964907703	10.770329614269007	3.5637124523668136	3.0	59.588309860218736	43.851865964920819	43.956138776697749	637.59599999999773	0.29383478073638125	334.82120175867124	103.70444553004397	2
369	3	517	253.0	214.0	4.3130221645405742	0.93019775691057316	1.0	0.15291333924874298	0.1638064742449184	70.676677420143079	73.925638313104884	8.0	2.7012290629024611	2.0	30.904001564893644	25.942493550284837	28.994183260712102	199.15199999999965	0.4032761310452419	257.86653771760155	216.26112185686654	3
369	4	242	633.0	399.0	1.0256973425492459	0.44186769644700508	1.0	0.70760233918128657	0.78226214476570044	18.767583620405723	18.681541692269406	7.810249675906654	3.0681165495266911	2.8284271247461903	16.687720036002521	16.836028228434053	35.575546536685806	62.350000000000023	0.89463955637707948	632.76033057851237	399.29338842975204	4
370	1	202	61.0	73.0	1.7062257326782524	0.83214177704076664	1.0	0.29705882352941176	0.23357468397052999	25.956311731540069	33.734255586865999	5.0	2.1274103815104577	2.0	17.740129512547284	14.394408743899104	-30.699501891627694	104.24800000000003	0.52263906856403619	63.32673267326733	70.232673267326732	1
370	2	2113	325.0	102.0	4.3171788597433709	0.96784391003252357	1.0	0.1101898206090947	0.086652899241313391	147.5497561101939	183.09560344257315	12.529964086141668	3.7064807689521095	3.0	51.464752806198973	37.116365014160309	40.386069428716233	553.55799999999817	0.32887159533073929	323.09654519640321	96.94699479413157	2
370	3	642	251.0	210.0	2.7508903128145143	0.8746544248262067	1.0	0.17483660130718953	0.17333712760020437	60.308755960579852	72.235725233432802	9.4339811320566032	3.0975982306043663	2.2360679774997898	36.838316172994915	29.234487475761465	40.013055660680095	215.73799999999957	0.41933376877857609	256.78348909657319	211.16355140186917	3
370	4	229	633.0	400.0	1.0595524705529396	0.67212859042030837	1.0	0.66959064327485385	0.78563134752969122	20.033806260998055	19.313207915827967	7.2111025509279782	2.9665567093435969	2.8284271247461903	14.015925008580554	14.833720092893996	37.227106766215627	60.52200000000002	0.92338709677419351	632.5938864628821	399.34934497816596	4
370	5	606	35.0	467.0	3.6784216772547897	0.98584773098111433	1.0	0.45122859270290394	0.17926387915451311	74.227178439225554	78.006409993025571	6.0	2.6122447244579297	2.0	15.698486483610647	12.443683671616192	88.977317590483963	206.10799999999992	0.69936526255049025	34.849834983498347	450.36798679867985	5
370	6	3	131.0	557.0	1.3962634015954636	0.99959850182162469	1.0	1.0	0.58904862254808621	3.3528213579016271	2.0	1.0	1.0	1.0	0.0	0.095000000000000001	0.0	8.0	1.0	130.0	557.0	6
371	1	13	50.0	42.0	5.4452366066772564	0.99096298379579206	1.0	0.59090909090909094	0.25639272108515393	13.379254665147956	10.04987562112089	1.0	1.0	1.0	1.0	1.7946346293105546	-86.915747960235691	25.242000000000004	0.65000000000000002	49.692307692307693	39.846153846153847	1
371	2	0	0.0	0.0			0.0	0.0			0.0	0.0			0.0			0.0				2
371	3	424	64.0	68.0	1.8145296013900043	0.94064535637828606	1.0	0.48512585812356979	0.36534295877387801	41.923487389312328	46.097722286464439	7.0	2.8905863618274985	2.8284271247461903	16.496619700364725	14.228458177551602	-13.235980365365132	120.76400000000004	0.77231329690346084	63.523584905660378	68.995283018867923	3
371	4	427	367.0	111.0	14.159825235963936	0.99890259571504603	1.0	0.082896524946612302	0.089227274349860816	123.73664671906694	110.92339699089638	3.1622776601683795	1.5549393917605201	1.4142135623730951	6.1155181075593292	5.7953208380140264	63.089977568909546	245.22799999999944	0.77145438121047882	373.67213114754099	123.2576112412178	4
371	5	544	257.0	204.0	3.0639773393390777	0.90467500262256706	1.0	0.15454545454545454	0.14815211663561317	59.900261056961874	70.661163307718056	8.0622577482985491	2.6656926813335882	2.2360679774997898	31.752165280497014	25.52363686770817	37.40823960111684	214.80799999999968	0.41781874039938555	261.11580882352939	207.72426470588235	5
371	6	372	339.0	303.0	1.3788604928544046	0.82708834262203845	1.0	0.5636363636363636	0.49501332600338394	31.539473470356153	30.870698080866262	7.2111025509279782	2.9359073754068574	2.8284271247461903	19.132213031752006	17.727453257874007	15.557303454982412	97.178000000000026	0.7931769722814499	336.58064516129031	300.45161290322579	6
371	7	1151	462.0	356.0	1.5697337729959882	0.62553802108166334	1.0	0.3290451686678102	0.066926172607560661	53.450381046428141	68.007352543677214	11.401754250991379	3.9807210154544164	3.0	51.233261255004344	41.701649687065107	-38.21842660793498	464.88399999999888	0.42122598353156449	465.06950477845351	350.17984361424845	7
371	8	435	137.0	380.0	2.4568152131253069	0.93368773475378097	1.0	0.18954248366013071	0.18511882837066548	49.105240144125027	64.536811201050213	7.0	2.7235184320114492	2.2360679774997898	21.693045781865617	17.584010824289219	-48.608001710582798	171.8399999999998	0.52315093205051111	139.54942528735631	379.32873563218391	8
371	9	269	636.0	401.0	1.0631541916904876	0.5280801250420728	1.0	0.55693581780538304	0.61434440129054169	20.620784684301075	22.803508501982758	7.6157731058639087	3.0183915938134653	2.8284271247461903	17.473056181094719	17.511057943749066	31.398972185911934	74.178000000000026	0.83800623052959511	634.72490706319707	399.89962825278809	9
371	10	624	34.0	470.0	4.1818323519772198	0.98738317903512018	1.0	0.43881856540084391	0.22867341379223766	80.419390835575072	78.638413005350003	6.7082039324993694	2.5016723588228613	2.0	15.61304951102219	12.734343313027496	89.232416338133802	185.17799999999988	0.69798657718120805	35.179487179487182	457.95833333333331	10
372	1	0	0.0	0.0			0.0	0.0			0.0	0.0			0.0			0.0				1
372	2	8	746.0	11.0	2.2334760271614935	0.9629453353873747	1.0	0.40000000000000002	0.55292008144041049	6.6085110217063194	5.0	1.0	1.0	1.0	1.2	1.7822932599611419	-37.719862190321564	13.483999999999998	1.28	747.625	10.125	2
372	3	22	53.0	34.0	5.3815411346241371	0.97254990480923575	1.0	0.24175824175824176	0.22171134327331668	16.980250951269394	13.416407864998739	1.4142135623730951	1.018827889198777	1.0	3.4317736032107753	3.9512092655135898	-66.256937134509599	35.311999999999998	0.61111111111111116	51.363636363636367	37.454545454545453	3
372	4	65	36.0	90.0	12.348744183255326	0.99263748502292792	1.0	0.089531680440771352	0.068135635217022761	44.875030932673873	38.275318418009277	1.0	1.0	1.0	5.4730902588146737	5.4354061887169278	-55.587210938867614	109.49000000000005	0.36931818181818182	44.323076923076925	80.092307692307699	4
372	5	392	66.0	79.0	1.7388655147170002	0.91816886134782205	1.0	0.40833333333333333	0.30572173359128474	38.75119362753437	40.26164427839479	7.0710678118654755	2.6885751875496418	2.2360679774997898	16.443933957799409	15.352807329521621	-11.883484948894091	126.93600000000004	0.7133757961783439	67.257653061224488	80.08163265306122	5
372	6	2	43.0	92.0	0.78539816339744828	0.99896640799254133	1.0	1.0	0.69813170079773179	2.0900000000000003	1.0	1.0	1.0	1.0	0.0	0.095000000000000001	0.0	6.0	1.0	43.5	92.0	6
372	7	445	372.0	127.0	13.460690623817513	0.99863373436796743	1.0	0.08309990662931839	0.08460699366615379	123.12780836830521	115.39497389401325	4.0	1.621993505109844	1.4142135623730951	8.0061797603254039	6.4341373555282928	64.900951565830411	257.0879999999994	0.62986553432413306	373.89213483146068	129.48539325842697	7
372	8	431	262.0	216.0	2.5212333326468008	0.89764648236697142	1.0	0.18018394648829431	0.15028363247596591	48.130366635267116	55.901699437494742	7.0	2.4883059211071386	2.0	31.752165280497014	21.211833585059939	33.265990911383881	189.83999999999969	0.39944392956441149	262.55452436194895	219.1786542923434	8
372	9	440	337.0	316.0	1.4883984116258251	0.70471269877286624	1.0	0.47930283224400871	0.39890868973777904	33.330687886601289	34.785054261852174	7.6157731058639087	2.8877496133874625	2.8284271247461903	25.553289186233819	23.647882579826476	0.12899805506409986	117.73200000000004	0.68589243959469992	337.70681818181816	312.76136363636363	9
372	10	2322	467.0	367.0	1.7334461426166996	0.84739040919112307	1.0	0.46301096709870387	0.10366587394562757	89.307764154881951	87.920418561333065	15.0	4.8744975979545018	4.0	57.55383079269378	47.419773263112461	84.499674689994791	530.53999999999905	0.57553600198289756	466.7037037037037	348.85443583118001	10
372	11	483	125.0	383.0	3.1738136478736512	0.9650515074119107	1.0	0.27822580645161288	0.18546444118785624	60.399241473602473	63.600314464631381	5.3851648071345037	2.2867335993839366	2.0	21.58458055295629	15.828241865963738	-75.480002533963884	180.90399999999988	0.57602862254025045	122.8136645962733	394.07039337474117	11
372	12	211	633.0	410.0	1.1140368694473086	0.74559057748651636	1.0	0.62058823529411766	0.65214056154595879	20.418032773942258	21.470910553583888	6.4031242374328485	2.7606539958319041	2.2360679774997898	12.758104513180269	13.606664833574223	34.52848304279285	63.764000000000031	0.88284518828451886	634.66824644549763	411.00473933649289	12
373	1	420	368.0	104.0	15.77134221135141	0.99888556729645595	1.0	0.070070070070070073	0.073547108674118747	129.50652340457307	121.67168939404104	4.1231056256176606	1.587352238902247	1.0	7.1995387692939072	6.1124108101113617	65.351868662614137	267.88399999999939	0.61046511627906985	375.21904761904761	120.05952380952381	1
373	2	367	265.0	208.0	2.3824382951498966	0.83213412040713985	1.0	0.16681818181818181	0.079597989139012143	41.275004486563212	52.55473337388365	6.7082039324993694	2.3197026181988361	2.0	32.19937887599697	22.890062355971111	54.576473590976754	240.70599999999934	0.34395501405810686	265.08174386920979	206.81471389645776	2
373	3	369	337.0	309.0	2.1079739403699218	0.96393172369976232	1.0	0.34166666666666667	0.32664596426431047	43.01327220211688	46.324939287601879	5.8309518948453007	2.5688091918862801	2.2360679774997898	12.042709231629896	11.447967006607614	-32.682794860415463	119.14600000000004	0.83673469387755106	342.28997289972898	304.89972899728997	3
373	4	1431	461.0	312.0	3.3552676859915849	0.87220863365297396	1.0	0.24050420168067227	0.04026641524639727	99.194270265824116	89.899944382630181	12.041594578792296	3.2808326630426965	2.2360679774997898	61.656991819733555	48.519293175856731	86.908584740648294	668.27199999999846	0.34602829162132753	461.27603074772884	335.23549965059397	4
373	5	191	634.0	400.0	1.0968202745006956	0.73602846599601335	1.0	0.59133126934984526	0.7404049705475394	19.187970532477877	19.313207915827967	6.324555320336759	2.6776722875571237	2.2360679774997898	12.71997456007632	12.989307915355027	33.313774204166037	56.936000000000021	0.88837209302325582	633.70157068062827	400.27748691099475	5
373	6	186	119.0	416.0	1.0411329455639473	0.59017856317314565	1.0	0.64583333333333337	0.74703335763063405	17.339622457111748	17.262676501632068	6.7082039324993694	2.7448632463719682	2.2360679774997898	13.693814221947276	13.997804390010327	87.266277361746205	55.936000000000014	0.91176470588235292	119.2741935483871	416.56989247311827	6
374	1	473	369.0	104.0	17.262717996543788	0.99898315767488954	1.0	0.061040134210865918	0.064525402007986413	143.78926442737446	135.95587519485872	4.2426406871192848	1.6222289586104992	1.4142135623730951	8.9441383725450052	6.4827285527799843	64.611178448966825	303.50799999999913	0.56343061346039314	370.76744186046511	110.17124735729386	1
374	2	609	266.0	207.0	4.0357425664858608	0.96535704442075432	1.0	0.16916666666666666	0.14525567424071503	76.469372670399551	75.960516059331766	6.324555320336759	2.311476407655646	2.0	31.016285619888425	19.953345643880724	58.570863750241742	229.53399999999934	0.412741443578448	271.57635467980293	209.6568144499179	2
374	3	524	337.0	311.0	2.2743727560023381	0.93534607661834446	1.0	0.27122153209109728	0.2442752614204235	51.920089213440995	55.21775076911409	8.0622577482985491	2.8223760586263724	2.2360679774997898	25.434682559903848	18.365898944303645	-39.398135599492221	164.184	0.60824143934997088	339.00381679389312	307.42938931297709	3
374	4	2278	458.0	352.0	1.2318332769375844	0.59755269989805693	1.0	0.3920826161790017	0.12855621565955111	65.889077499304605	86.400231481171389	18.439088914585774	6.0289953507921492	5.0	57.300471202251032	52.831815260878059	-36.017960567140022	471.88399999999922	0.59610100745780448	458.99078138718176	351.37971905179984	4
374	5	227	635.0	400.0	1.0948317651170776	0.57437818387363504	1.0	0.5675	0.55388862482731738	19.521229324328502	20.0	7.0	2.8573431109538858	2.8284271247461903	16.89827577411172	15.979884469399165	10.720875417273332	71.764000000000024	0.82545454545454544	635.29515418502206	400.18061674008811	5
374	6	1016	121.0	420.0	2.6892051202252665	0.82444759939155998	1.0	0.32131562302340289	0.12504588941193379	72.524202548225404	71.28113354878694	8.9442719099991592	2.9903097243224401	2.8284271247461903	48.815551521350585	41.044223671573263	-14.273613687282806	319.53399999999942	0.43114788881816252	128.99212598425197	427.03248031496065	6
375	1	0	0.0	0.0			0.0	0.0			0.0	0.0			0.0			0.0				1
375	2	357	249.0	41.0	1.7988939628672658	0.94317396155704813	1.0	0.54420731707317072	0.47103116616934687	38.394267653729401	40.11234224026316	6.324555320336759	2.7692740346581615	2.2360679774997898	12.830750517595039	12.75839135378043	-83.457283449024075	97.592000000000027	0.85406698564593297	248.45098039215685	45.344537815126053	2
375	3	31	37.0	56.0	5.3591936710897023	0.9009832490516424	1.0	0.20666666666666667	0.11362095129116299	18.936481976913747	16.124515496597098	1.0	1.0	1.0	6.9592409415652954	8.2156660862065838	-27.942763527329369	58.554000000000016	0.35428571428571426	38.548387096774192	54.0	3
375	4	462	365.0	98.0	17.045026946657181	0.99893971845881091	1.0	0.068081343943412906	0.071794370594054663	141.20434526282261	128.80993750483694	4.1231056256176606	1.6637095922938319	1.4142135623730951	7.6026311234992852	6.5006758433365999	64.768496800438015	284.36799999999926	0.60313315926892963	369.46103896103898	107.88744588744589	4
375	5	10	23.0	94.0	2.9970793915246623	0.92322166135034212	1.0	0.33333333333333331	0.28967747483764927	8.2488184484610265	6.4031242374328485	1.0	1.0	1.0	2.4987801902176972	3.1697555528101145	-38.137044736512813	20.827999999999999	0.7407407407407407	23.699999999999999	94.200000000000003	5
375	6	688	263.0	206.0	4.2559956330372595	0.95785402565973665	1.0	0.1712294673967148	0.16405261904062954	82.899663318836929	86.034876648949762	7.2111025509279782	2.4314547074194168	2.0	32.557363229421526	23.813376047276396	64.653803776085027	229.56599999999955	0.42679900744416871	268.96656976744185	211.46947674418604	6
375	7	478	341.0	305.0	2.7086514285700587	0.94972412737647449	1.0	0.22859875657580106	0.20993434111660911	54.773311756921444	61.400325732035007	7.0710678118654755	2.4436752113027587	2.2360679774997898	23.199999999999999	17.148865418541344	-37.040241346628292	169.15199999999982	0.54225751559841184	340.92677824267781	304.17154811715483	7
375	8	2768	441.0	354.0	1.3044945844263449	0.82078768623061338	1.0	0.41215008933889219	0.24394334574075219	83.167391847620493	113.6001760562016	22.472205054244231	7.4363266597307014	6.324555320336759	53.031451633774097	47.507990329496515	-36.778348552278764	377.60999999999927	0.71524547803617566	440.99494219653178	354.14703757225436	8
375	9	203	635.0	401.0	1.0812460706018372	0.689342590760325	1.0	0.63437500000000002	0.734420157299014	19.205339754677961	19.416487838947599	6.4031242374328485	2.7543067747802552	2.2360679774997898	13.435028842544403	13.913029893316713	30.842335666414275	58.936000000000021	0.91031390134529144	635.07881773399015	400.49261083743841	9
375	10	1155	123.0	423.0	2.8086816641001469	0.48592387891198796	1.0	0.25873655913978494	0.11380174181804122	68.364806684958083	74.330343736592525	10.0	2.8090565345785894	2.2360679774997898	57.010303027644227	59.75091863365207	35.792849997101769	357.12599999999924	0.35752979414951253	128.65281385281386	422.03982683982684	10
375	11	523	37.0	495.0	6.8794205996099542	0.99519073611637188	1.0	0.34183006535947713	0.12115955181368908	95.127877836266705	89.022469073824283	4.1231056256176606	1.938680337620954	2.0	15.023826309415075	9.3183565069632781	85.437045925991498	232.9039999999998	0.53945332645693655	36.562141491395792	483.56596558317398	11
376	1	0	0.0	0.0			0.0	0.0			0.0	0.0			0.0			0.0				1
[truncated: 3,806 more rows]
