# Supplementary material for: A Novel Automated High-Content Analysis Workflow Capturing Cell Population Dynamics from Induced Pluripotent Stem Cell Live Imaging Data
Source: J Biomol Screen. 2016 Jun 2;21(9):887–96. doi: 10.1177/1087057116652064 (PMC5030730; doi:10.1177/1087057116652064)
Supplement: Supplementary material [file Comparison_masked_novel_pipeline_cells.csv]

ImageNumber	ObjectNumber	AreaShape_Area	AreaShape_Center_X	AreaShape_Center_Y	AreaShape_Compactness	AreaShape_Eccentricity	AreaShape_EulerNumber	AreaShape_Extent	AreaShape_FormFactor	AreaShape_MajorAxisLength	AreaShape_MaxFeretDiameter	AreaShape_MaximumRadius	AreaShape_MeanRadius	AreaShape_MedianRadius	AreaShape_MinFeretDiameter	AreaShape_MinorAxisLength	AreaShape_Orientation	AreaShape_Perimeter	AreaShape_Solidity	Location_Center_X	Location_Center_Y	Number_Object_Number	Parent_novel_pipeline_cells
1	1	293	130.0	144.0	1.2167935282386129	0.8347955264865925	1.0	0.61684210526315786	0.7020377140449533	26.441972878312431	24.738633753705962	7.0	3.0625128076422423	2.8284271247461903	13.927150363278889	14.557895358055971	-23.98094498853715	72.42000000000003	0.90571870170015456	126.51194539249147	145.32423208191128	1	24
3	1	91	718.0	160.0	1.0317960953816681	0.48588312795327099	1.0	0.68939393939393945	0.85254969954753212	11.714383350018586	11.704699910719626	5.0	2.0643561343930972	2.0	9.3914855054991175	10.238649736342179	31.160664170289536	36.624000000000009	0.914572864321608	718.71428571428567	160.08791208791209	1	36
4	1	56	44.0	128.0	5.5735649002542482	0.96479116917262764	2.0	0.16666666666666666	0.12138699100597003	27.308987734332678	24.413111231467404	2.0	1.118872397312364	1.0	7.6822127959737587	7.182731017087935	-49.23707075256835	76.140000000000001	0.39160839160839161	40.517857142857146	131.44642857142858	1	35
6	1	220	44.0	135.0	1.8796094558951397	0.87200815600278825	3.0	0.26442307692307693	0.18190611280782404	29.186935098970739	36.891733491393431	5.8309518948453007	2.2283445589142543	2.0	16.816308610813422	14.286752089244125	-50.972451456581886	123.28000000000003	0.5282112845138055	44.336363636363636	137.03636363636363	1	42
7	1	11	82.0	64.0	113.59772444175023	0.99951639006947635	2.0	0.043650793650793648	0.26525698038612117	56.338940917018299	35.510561809129406	1.0	1.0	1.0	1.2164973373633337	1.7519381422529776	-79.773900464567802	22.828000000000003	0.28205128205128133	80.454545454545453	69.909090909090907	1	14
9	1	231	658.0	90.0	2.5937467054421024	0.6848729511322037	2.0	0.20000000000000001	0.083125328883751612	31.597242789966813	37.443290453698111	5.0	1.7485744652735657	1.0	25.272000972403653	23.023725965665736	-27.847008814492042	186.87199999999979	0.31818181818181818	659.58441558441564	93.03463203463204	1	25
10	1	49	657.0	52.0	1.0758143700994109	0.72587062376456146	1.0	0.68055555555555558	0.8575629425783593	9.6309055338973941	8.6023252670426267	3.6055512754639891	1.6662582374074753	1.4142135623730951	5.6568542494923806	6.6244378555745183	-41.308711823635505	26.796000000000006	0.92452830188679247	657.34693877551024	51.571428571428569	1	24
10	2	2949	532.0	103.0	1.5159023522990889	0.77382928442334797	5.0	0.37404870624048708	0.14714086948957533	90.020682470489632	114.0175425099138	18.027756377319946	5.9100289636820564	5.0	67.955350173932231	57.018580002703473	-65.278153523543736	501.85199999999895	0.53676738259919921	538.6368260427264	98.102407595795185	2	25
10	3	209	660.0	80.0	4.3355788626500162	0.73363977597978491	8.0	0.13750000000000001	0.075910568368588588	39.740575802031366	46.75467891024384	5.0	1.7326373990640398	1.0	29.336381265277574	27.005254372632109	-15.058255225106828	186.00599999999991	0.22163308589607636	663.88516746411483	82.722488038277518	3	30
10	4	1	498.0	90.0	0.0	0.0	1.0	1.0	0.78539816339744828	0.095000000000000001	0.0	1.0	1.0	1.0	0.0	0.095000000000000001	0.0	4.0	1.0	498.0	90.0	4	36
10	5	5	588.0	121.0	1.6084954386379742	0.87182065759269367	1.0	0.625	0.67388432448854385	4.1679184861757621	3.0	1.0	1.0	1.0	1.0	2.0415515675079696	87.144703431250178	9.6559999999999988	0.83333333333333337	587.60000000000002	120.59999999999999	5	46
10	6	19	549.0	143.0	1.0058226370146064	0.42307188373147225	1.0	0.76000000000000001	0.87869519850013422	5.2560464055266927	4.4721359549995796	2.2360679774997898	1.2575222224732721	1.0	4.0	4.7624832618875024	0.0	16.483999999999998	0.86363636363636365	549.10526315789468	143.0	6	52
11	1	46	698.0	69.0	4.5726995231978673	0.94863969605215093	1.0	0.31292517006802723	0.13022857509311217	22.124383042117092	20.09975124224178	2.0	1.1012359619454863	1.0	6.0	6.9992375610745059	-88.33337063349758	66.624000000000024	0.431924882629108	697.93478260869563	64.413043478260875	1	24
12	1	762	699.0	63.0	1.3952580367969472	0.49944683612398605	1.0	0.3527777777777778	0.1704146399346344	39.329638388805627	48.507731342539614	10.63014581273465	3.7169245451090815	3.0	37.386691561066925	34.073017385204821	-20.656722059953854	237.04399999999987	0.550578034682081	695.94225721784778	63.286089238845143	1	19
13	1	25	723.0	40.0	1.660771540393708	0.85703747820895093	1.0	0.46296296296296297	0.45976796321698293	9.2312474684615626	8.2462112512353212	2.0	1.1862741699796953	1.0	4.5254833995939041	4.7564378677645909	-1.1349126863425514	26.140000000000008	0.66666666666666663	723.72000000000003	40.439999999999998	1	8
15	1	11	34.0	163.0	4.6073545152571578	0.99187406673034217	2.0	0.20370370370370369	0.30433656479438098	11.346436544977056	9.4339811320566032	1.0	1.0	1.0	1.1094003924504583	1.443534118736401	-57.606993047179174	21.311999999999998	1.1323529411764663	33.0	165.45454545454547	1	30
21	1	72	107.0	25.0	1.4600803691331796	0.74952235883884033	2.0	0.36734693877551022	0.37102656889613694	13.718739665144454	18.384776310850235	3.1622776601683795	1.592540260503772	1.4142135623730951	9.8386991009990741	9.0815179498378811	-72.523306171390487	49.382000000000005	0.5393258426966292	107.16666666666667	26.069444444444443	1	10
21	2	32	85.0	51.0	2.5508183026553355	0.88923622347004982	3.0	0.30476190476190479	0.28619891562049105	13.192329854452717	14.317821063276353	2.2360679774997898	1.2779038195935053	1.0	4.9319696191607187	6.0348087452169121	-77.268608533260021	37.484000000000009	0.52032520325203258	85.15625	49.375	2	15
24	1	124	94.0	501.0	5.6559424115550048	0.97143701735124977	1.0	0.16337285902503293	0.13696578898680523	41.126961906011651	35.341194094144583	3.0	1.3869830844382403	1.0	10.307468284648001	9.7593267865518314	58.764562401187973	106.66200000000003	0.38932496075353218	89.822580645161295	494.62903225806451	1	-117
25	1	317	137.0	492.0	1.7131346768401943	0.8399208797714196	1.0	0.3652073732718894	0.34213226906654898	32.715762312932746	31.32091952673165	7.2801098892805181	2.646608862244141	2.0	18.373855741837442	17.755134340198602	-37.734250291932597	107.90400000000004	0.63336663336663335	139.45110410094637	488.66876971608832	1	110
26	1	411	134.0	491.0	1.1981316288324024	0.67181272769489442	1.0	0.54800000000000004	0.45020246240100315	28.491000616846517	29.832867780352597	8.2462112512353212	3.2571840170274884	3.0	23.211917272131483	21.103883603867587	-65.116210358163698	107.10800000000002	0.73920863309352536	133.98296836982968	487.64233576642334	1	111
27	1	496	150.0	448.0	1.1796594431802816	0.77174416155783887	1.0	0.52100840336134457	0.47752303728263701	32.601048958944631	34.885527085024819	9.0553851381374173	3.7121219237451952	3.1622776601683795	23.003597919485973	20.732087189557667	-66.532695197569552	114.24800000000003	0.80323886639676112	150.57459677419354	449.01209677419354	1	101
27	2	72	29.0	496.0	2.8425905492888393	0.87608880073741913	1.0	0.22500000000000001	0.23639499969829139	20.626700768294114	23.021728866442675	3.0	1.343656413655868	1.0	10.52446835617546	9.9451592989153834	35.771380885302754	61.866000000000021	0.50883392226148405	29.986111111111111	495.09722222222223	2	116
27	3	13	76.0	528.0	8.6139982454369193	0.97001525929847443	2.0	0.1326530612244898	0.16736920768397512	16.479324013756724	14.317821063276353	1.0	1.0	1.0	3.3919932160203521	4.0052011914730024	-29.551029314615054	31.242000000000001	0.35135135135135137	75.92307692307692	525.30769230769226	3	122
28	1	221	69.0	86.0	1.3578118509976156	0.74643228264217487	1.0	0.40036231884057971	0.35111303463008359	23.065317937561783	25.942243542145693	6.4031242374328485	2.5936111994561388	2.2360679774997898	15.776237818798958	15.349078290278012	44.300503205841601	88.936000000000021	0.67584097859327219	69.366515837104075	86.054298642533936	1	25
28	2	55	749.0	145.0	3.5363334164645912	0.83077341136960625	3.0	0.28645833333333331	0.25355090621415427	19.509930114465373	16.552945357246848	3.0	1.3135025579476234	1.0	11.0	10.859437042817088	88.526691493828267	52.210000000000008	0.34055727554179566	750.27272727272725	142.45454545454547	2	44
28	3	13	34.0	172.0	4.8217798943581167	0.89625375902172977	3.0	0.18571428571428572	0.17382900390525957	11.634717736806103	9.4868329805051381	1.0	1.0	1.0	3.7947331922020551	5.1604819567589963	63.224084883089965	30.656000000000006	0.41269841269841268	33.307692307692307	170.92307692307693	3	48
28	4	561	145.0	472.0	1.1826121245521177	0.78672852326767317	1.0	0.59052631578947368	0.61487728177251844	34.999520676375234	37.336309405188942	10.198039027185569	3.8752004480944686	3.6055512754639891	22.070741878306301	21.605174082892471	-76.146517980061191	107.07600000000004	0.87383177570093473	145.99821746880571	469.77005347593581	4	113
28	5	7	49.0	510.0	5.0192209159393775	0.94368722325453358	2.0	0.23333333333333334	0.40007623019159494	9.0714504947010788	5.8309518948453007	1.0	1.0	1.0	2.1213203435596424	3.0011893462368877	45.258082114882413	14.827999999999999	0.53846153846153844	47.714285714285715	507.42857142857144	5	-126
29	1	515	155.0	469.0	1.161466802835744	0.80631006993840271	1.0	0.60023310023310028	0.61902394602737187	33.619719070419748	34.176014981270121	10.0	3.9292340335602298	3.6055512754639891	20.692079696399833	19.885831392797563	-67.347487665966199	102.24800000000003	0.89332176929748486	155.70097087378642	468.72038834951456	1	127
30	1	262	27.0	163.0	3.2121295935918974	0.81920235317799761	4.0	0.19969512195121952	0.13095554160637687	40.169874192574305	45.650848842053307	6.324555320336759	2.1715682420904607	2.0	24.449257798480339	23.037606871825201	23.693778167444179	158.55999999999997	0.30045871559633025	27.996183206106871	167.07251908396947	1	50
30	2	525	158.0	470.0	1.3552412099948477	0.86717301284191417	2.0	0.45572916666666669	0.37681771501452321	38.120846352730602	40.224370722237531	8.5440037453175304	3.529956833970417	3.1622776601683795	23.76148604734313	18.984448090363184	-63.476515650401147	132.31800000000001	0.77319587628865982	159.16190476190476	468.03809523809525	2	122
31	1	17	23.0	196.0	1.0307851328285662	0.57147678986299089	1.0	0.68000000000000005	0.74814912759544483	5.2543254970991926	4.4721359549995796	2.2360679774997898	1.2289954251171866	1.0	3.5355339059327378	4.3117952868388976	62.93491175886065	16.897999999999996	0.89473684210526316	22.941176470588236	195.8235294117647	1	56
31	2	7	39.0	199.0	2.711112027587693	0.83649392267391809	2.0	0.34999999999999998	0.38733023506104097	6.1941841408510951	4.4721359549995796	1.0	1.0	1.0	2.4253562503633299	3.3942654964386358	-61.452621461493962	15.07	0.53846153846153844	40.714285714285715	196.57142857142858	2	59
31	3	2	55.0	205.0	0.78539816339744828	0.99896640799254133	1.0	1.0	0.69813170079773179	2.0900000000000003	1.0	1.0	1.0	1.0	0.0	0.095000000000000001	0.0	6.0	1.0	55.5	205.0	3	63
31	4	538	162.0	472.0	1.2400456473958625	0.79760012426628524	2.0	0.43387096774193551	0.44456901901699308	35.317295835293343	44.944410108488462	10.63014581273465	3.9828836083563228	3.6055512754639891	22.259955480133559	21.302918640261261	-62.384774686045873	123.31800000000005	0.82642089093701987	162.78810408921933	471.31784386617102	4	-127
31	5	1376	113.0	500.0	1.6990323030359851	0.89386813639734919	3.0	0.46675712347354137	0.18027232489825246	70.344367507759443	68.308125431752259	11.661903789690601	4.1577688202926035	3.6055512754639891	42.646448265263082	31.53748760434112	80.971688381638231	309.70599999999945	0.58404074702886255	114.90697674418605	516.41715116279067	5	-118
31	6	62	88.0	529.0	1.214650383747127	0.82816785078017663	1.0	0.57407407407407407	0.6499008056478538	12.162680811519252	11.045361017187261	3.1622776601683795	1.669418437055104	1.4142135623730951	5.8137767414994528	6.8169413000781294	-25.068479006222905	34.624000000000002	0.88571428571428568	89.596774193548384	528.35483870967744	6	-104
32	1	17	36.0	159.0	1.9106612759874417	0.91453686634974807	1.0	0.42499999999999999	0.59817339929004953	8.5244721799628174	7.2111025509279782	2.0	1.0831890330807703	1.0	3.1235807588017885	3.4481708093348713	-20.558213816618753	18.898000000000003	0.89473684210526316	37.0	158.64705882352942	1	31
32	2	464	165.0	469.0	1.1067379230723875	0.70535510919778177	1.0	0.59487179487179487	0.6903336077262523	29.536049747692687	29.410882339705484	9.4339811320566032	3.775076557192405	3.1622776601683795	20.351959296122111	20.936750687337593	-56.071371688749004	91.904000000000039	0.88549618320610668	166.26508620689654	467.7844827586207	2	-113
33	1	542	168.0	467.0	1.0729311572897795	0.63447525991362386	1.0	0.62731481481481477	0.63891907617496269	30.476224920021426	32.572994949804659	10.63014581273465	4.0198494632712931	3.6055512754639891	23.323807579381203	23.556389909327116	-56.582852396046398	103.24800000000003	0.87278582930756843	168.11439114391143	466.88560885608854	1	-125
34	1	36	37.0	153.0	2.6435812667167187	0.94212742728169774	2.0	0.21428571428571427	0.20568552056857659	14.837076933275219	17.029386365926403	2.0	1.1964185503295965	1.0	4.4376015698018332	4.9742041329680413	35.900985415398615	46.898000000000003	0.58064516129032262	39.972222222222221	154.86111111111111	1	40
34	2	460	168.0	470.0	1.2109287861404381	0.8289804024618036	1.0	0.57499999999999996	0.61123236029880246	32.90145378772548	34.438350715445125	9.2195444572928871	3.6987512590912646	3.1622776601683795	18.335757415498275	18.401047830834404	-59.290967135194848	97.248000000000033	0.90999010880316522	169.58478260869566	468.59347826086957	2	-123
35	1	460	170.0	470.0	1.3703566089234787	0.87819565954641976	1.0	0.40069686411149824	0.35068632310680165	36.167397700695915	41.484937025383083	8.5440037453175304	3.4139597512332416	3.0	16.099689437998485	17.298922788847442	-59.828214445775849	128.38800000000003	0.80419580419580416	170.99347826086955	468.83043478260868	1	-106
35	2	222	716.0	511.0	2.9409617388481548	0.97457348413631983	1.0	0.42940038684719534	0.21425484503040887	39.799356603388986	46.173585522460783	5.0	1.9090585127685484	2.0	9.0509667991878082	8.9177671550322248	88.32701326263836	114.10800000000003	0.65102639296187681	715.19819819819816	507.09459459459458	2	-94
36	1	1136	168.0	480.0	5.8653294522993491	0.96252217264826667	10.0	0.14545454545454545	0.073487822276631823	125.51520035016647	110.64357188738983	9.2195444572928871	2.9609866965975771	2.2360679774997898	66.817230175071714	34.040098869333896	-6.5449953324794876	440.74399999999923	0.22486144101346001	138.6769366197183	481.93133802816902	1	-112
36	2	143	716.0	500.0	1.0160248588259764	0.44891453023079758	1.0	0.68095238095238098	0.77871056304744357	14.40709728929966	14.035668847618199	5.8309518948453007	2.4857786596606677	2.2360679774997898	12.6	12.873817638701491	33.737152572453951	48.038000000000018	0.88819875776397517	715.41958041958037	499.02797202797206	2	-103
37	1	1449	146.0	467.0	3.8328481180302658	0.94270945738991474	8.0	0.17882265827471308	0.082445612467336685	112.64248815101418	111.12605455067681	9.0	3.142344884611715	2.8284271247461903	69.38351971805119	37.579208612592737	-7.1804436880301816	469.95399999999921	0.28168740279937798	140.93167701863354	471.8647342995169	1	-107
37	2	3	189.0	447.0	1.3962634015954636	0.99959850182162469	1.0	1.0	0.58904862254808621	3.3528213579016271	2.0	1.0	1.0	1.0	0.0	0.095000000000000001	90.0	8.0	1.0	189.0	447.0	2	-105
38	1	950	171.0	465.0	1.4183323977077746	0.78471040983034712	1.0	0.48125633232016213	0.41071035043954535	49.773794603968781	46.690470119715009	11.180339887498949	4.1597557470098341	4.0	35.512702739403736	30.852910917627199	30.567924717659327	170.4899999999999	0.75337034099920697	163.63052631578947	462.8884210526316	1	-120
38	2	22	116.0	545.0	4.765496294213218	0.95213828460577998	2.0	0.26190476190476192	0.35521099888559138	15.699956950654586	13.341664064126334	2.0	1.1019382130508768	1.0	5.0	4.7989682972752794	-78.859013989181364	27.89800000000001	0.44897959183673469	115.0	546.36363636363637	2	-89
39	1	936	171.0	467.0	1.9813419654415185	0.8212675357598106	3.0	0.35135135135135137	0.19471829994141654	59.652373569853104	78.721026416072604	9.8488578017961039	3.516003369657267	3.0	35.0	34.034260894827433	-0.47492093637227545	245.77599999999947	0.47070656273573042	162.03311965811966	465.91025641025641	1	-105
40	1	119	97.0	470.0	28.82363194107705	0.99619301404917004	4.0	0.10042194092827005	0.069654815988628799	92.974896605576532	79.075912893876861	2.2360679774997898	1.1376319630355523	1.0	8.2403630210477505	8.1050856168531116	82.669435699100731	146.52199999999996	0.2612513721185511	97.537815126050418	484.73949579831935	1	-105
40	2	862	173.0	462.0	1.5359590491856756	0.74147304331510955	1.0	0.47545504688361834	0.39337294729801847	48.205550973628327	48.0	9.0553851381374173	3.5822833998106147	3.1622776601683795	32.973429588435735	32.345088675951764	29.354243309505101	165.94199999999989	0.74632034632034627	163.61252900232017	461.17169373549882	2	-98
41	1	1	50.0	69.0	0.0	0.0	1.0	1.0	0.78539816339744828	0.095000000000000001	0.0	1.0	1.0	1.0	0.0	0.095000000000000001	0.0	4.0	1.0	50.0	69.0	1	20
41	2	987	174.0	462.0	1.7428439885258202	0.71685007392823763	1.0	0.3576086956521739	0.26768532040436666	54.264042531670356	59.135437767890075	9.2195444572928871	3.4984705311316255	3.1622776601683795	41.14365078599613	37.834374338086839	27.10676951109474	215.25399999999965	0.62036455059710871	163.12056737588654	457.62006079027356	2	-113
42	1	159	24.0	432.0	1.0861149886799164	0.48867692238037652	1.0	0.5845588235294118	0.5249538559348188	15.863160117840735	16.492422502470642	6.0	2.430566580678021	2.0	14.699555199968572	13.840049167708969	21.313502936307383	61.694000000000024	0.77372262773722633	23.408805031446541	431.33962264150944	1	-101
42	2	779	172.0	470.0	3.6553479126662101	0.89625151961345617	11.0	0.23851806491120636	0.10341479250124128	77.760274418080272	75.292761936324268	10.770329614269007	3.3392631619693138	2.8284271247461903	40.597221902853256	34.490272656182505	6.3612258587344561	307.66799999999949	0.31769983686786296	161.14249037227214	465.38639281129656	2	-94
42	3	209	710.0	496.0	1.874497965335191	0.74003075937634066	1.0	0.30158730158730157	0.2003646210672449	26.252808581520902	32.062439083762797	6.324555320336759	2.2374242302481728	2.0	18.171929943487946	17.656930906214736	3.3658613185410009	114.49000000000004	0.50180072028811529	712.44497607655501	497.53588516746413	3	-79
43	1	6	52.0	82.0	1.5417075059283245	0.85614077913620501	1.0	0.5	0.55496045413318262	4.41455022116169	3.1622776601683795	1.0	1.0	1.0	1.5811388300841898	2.281186379717429	78.760282801448454	11.655999999999999	1.0	51.0	80.833333333333329	1	27
43	2	1296	170.0	474.0	1.7497297082195085	0.89027821383842487	1.0	0.432	0.3220654223766623	69.097887565475546	75.504966724050675	13.0	4.5961260482428239	4.0	36.710116017601351	31.46835706715455	6.5565294111473698	224.87199999999982	0.67535174570088585	158.44444444444446	469.73842592592592	2	-92
44	1	10	716.0	83.0	2.7457519792374785	0.96867453608228316	1.0	0.33333333333333331	0.36105452965777451	8.2064620085328865	6.4031242374328485	1.0	1.0	1.0	1.4142135623730951	2.0379413486072213	42.422758508099761	18.655999999999999	0.86956521739130432	715.20000000000005	81.299999999999997	1	23
44	2	19	735.0	100.0	1.4436944225273409	0.90473246966123011	1.0	0.79166666666666663	0.76591191312600315	7.7843935598998151	7.0	2.0	1.1796954506512156	1.0	2.0	3.3159977772378677	87.144703431250178	17.655999999999999	0.97435897435897434	734.84210526315792	100.63157894736842	2	35
44	3	1226	86.0	155.0	1.9668212714018398	0.90166014202202904	4.0	0.28229334561363112	0.167718143052457	71.858307270369778	101.43470806385751	10.295630140987001	3.6733631531172231	3.0	38.999462832648938	31.074791465406541	-25.752497247125859	303.08199999999965	0.51093977912065014	95.886623164763463	147.96655791190864	3	43
44	4	62	92.0	465.0	1.5884863059040131	0.91969317402619088	1.0	0.484375	0.48187390366842936	14.818584543874771	15.033296378372908	3.0	1.5301976127050716	1.4142135623730951	5.3758720222862451	5.8183368809131712	-14.13985435244796	40.210000000000008	0.82666666666666666	89.483870967741936	465.72580645161293	4	-115
44	5	963	147.0	474.0	2.3543869879426587	0.70384457284411783	2.0	0.30707908163265307	0.16855246630935369	61.898827628360593	64.536811201050213	10.295630140987001	3.1893353017548192	2.8284271247461903	44.714478811505963	43.970080322283671	21.67803966565091	267.94799999999964	0.51663090128755362	139.39667705088266	465.52544132917967	5	-108
45	1	1151	156.0	478.0	2.1271650317763964	0.5409911106637818	2.0	0.3106612685560054	0.1808430431859383	60.380969167067391	66.037867924396224	10.770329614269007	3.4068687441188614	3.0	47.249044202612325	50.782104453351998	71.679721420311068	282.80799999999954	0.50043478260869578	151.52041702867072	465.40139009556907	1	-86
46	1	1217	156.0	479.0	2.0310448255370339	0.83209185346522241	2.0	0.34397964951950255	0.18890803039070261	69.319409411291048	73.661387442811588	9.4868329805051381	3.4128285277118486	3.0	44.087708597104012	38.447168370634472	-54.070761077353076	284.52799999999968	0.5981813713443106	163.44617912900574	463.95480690221859	1	-99
47	1	101	720.0	95.0	2.5472641526088671	0.86665727996212671	1.0	0.28857142857142859	0.16504085987002601	22.960286619458621	26.0	3.0	1.439388154467631	1.0	13.0	11.454977866213383	20.934783625025542	87.694000000000017	0.41995841995841998	721.61386138613864	93.940594059405939	1	26
47	2	600	160.0	475.0	1.0997959570875353	0.58484184207961565	1.0	0.5357142857142857	0.42465839704275704	31.859909206782039	41.012193308819754	11.313708498984761	4.1898796019492517	3.6055512754639891	25.308958813558789	25.843080852461537	-43.905820567491283	133.24800000000005	0.76873798846893016	159.88333333333333	475.88333333333333	2	-101
48	1	582	165.0	476.0	1.1182444845606816	0.7303424006977679	3.0	0.53888888888888886	0.56680980760788979	33.640826631050231	42.43819034784589	10.63014581273465	4.2049314942717118	4.0	23.302712147787069	22.979417503353069	-48.060354741093214	113.59200000000004	0.82145377558221611	164.93470790378007	477.62371134020617	1	-91
68	1	70	715.0	48.0	1.5245608757298192	0.86593360985948786	1.0	0.44871794871794873	0.42259191789892064	14.820868997527905	14.422205101855956	3.0	1.5047006888692767	1.0	8.2679834640496068	7.4127903951702807	35.37192301826051	45.624000000000017	0.70351758793969854	712.24285714285713	46.357142857142854	1	4
68	2	1075	57.0	467.0	4.9012262768544987	0.96699130755303098	2.0	0.20176426426426428	0.18500221162767136	112.07619767937602	99.76472322419383	8.0622577482985491	2.8838700258865724	2.8284271247461903	30.10805223257648	28.558064459942734	-43.129429157995318	270.22199999999947	0.4948216340621403	76.970232558139529	447.26883720930232	2	-121
68	3	3	58.0	427.0	1.3962634015954636	0.99959850182162469	1.0	1.0	0.58904862254808621	3.3528213579016271	2.0	1.0	1.0	1.0	0.0	0.095000000000000001	90.0	8.0	1.0	58.0	428.0	3	-119
70	1	78	711.0	52.0	1.9787945129594033	0.77296284598654208	1.0	0.35294117647058826	0.25270117362119543	16.809087564209317	18.357559750685819	3.0	1.3911178693041368	1.0	11.907334520564012	10.664547280115373	-72.860541509161322	62.280000000000015	0.49523809523809526	711.06410256410254	50.46153846153846	1	14
73	1	139	731.0	258.0	1.0037771392492953	0.35490121686936316	1.0	0.70918367346938771	0.87443234760577127	13.83277873393097	13.341664064126334	6.324555320336759	2.5468937053492708	2.2360679774997898	12.020815280171307	12.932317484364411	55.184043201211288	44.69400000000001	0.92666666666666664	730.91366906474821	258.24460431654677	1	44
74	1	146	726.0	255.0	1.0550242705433193	0.45240883068382787	1.0	0.57936507936507942	0.65049329834927128	14.844226665242944	17.262676501632068	6.324555320336759	2.5043477682654309	2.2360679774997898	12.521980673998822	13.23823955147015	-71.385838219590724	53.108000000000025	0.83667621776504297	725.55479452054794	254.5958904109589	1	49
74	2	27	666.0	525.0	5.8851193579821617	0.80509276754935866	2.0	0.17532467532467533	0.15268433144994109	17.369604676973339	13.038404810405298	1.0	1.0	1.0	8.9019044276505461	10.302762172138074	61.241031521237765	47.140000000000008	0.30681818181818182	665.96296296296293	521.92592592592598	2	95
75	1	9	691.0	63.0	4.2232658443319577	0.98386859222938861	1.0	0.5625	0.2713914445006983	9.7684686847661091	7.0710678118654755	1.0	1.0	1.0	1.0	1.7475076044082807	89.1321477055358	20.414000000000001	0.59999999999999998	690.77777777777783	62.888888888888886	1	9
75	2	327	690.0	480.0	1.2485704336029166	0.71332120809227184	1.0	0.53694581280788178	0.35590050960820602	26.447355567618882	29.732137494637012	7.0	2.8062426239251446	2.8284271247461903	19.516147160748712	18.535292004240649	-58.768089638858378	107.45200000000001	0.70932754880694138	693.11620795107035	479.24770642201833	2	81
77	1	168	718.0	112.0	7.4853611311736525	0.93777293565888808	3.0	0.13526570048309178	0.071786295949096746	53.438120704628204	53.600373133029585	3.0	1.2587179234223866	1.0	20.62290255005442	18.55633806577864	-89.527951225989369	171.48999999999984	0.21677419354838712	716.125	104.03571428571429	1	8
77	2	190	701.0	498.0	3.4725046369685555	0.82495358976296029	3.0	0.17163504968383017	0.10432789223516883	35.707307467115342	40.311288741492746	5.0	1.9530366969310344	1.4142135623730951	25.738543135533643	20.181787071795242	74.114544657439595	151.28000000000003	0.26063100137174211	698.15263157894742	497.68947368421055	2	103
80	1	248	708.0	513.0	4.3189311211729526	0.87519439796451159	2.0	0.19450980392156864	0.070339391769770873	47.009932510906516	50.990195135927848	4.0	1.5972919375736114	1.0	22.029464298917876	22.742060782768601	-76.621380005562088	210.48999999999987	0.28587896253602296	702.36693548387098	513.23790322580646	1	118
89	1	173	710.0	32.0	2.0958784099668777	0.93191255423613273	1.0	0.3802197802197802	0.26470949071169664	28.608413087690444	35.440090293338699	5.0	1.9905453373897379	2.0	10.988845115895122	10.375786376255116	18.747001053530806	90.624000000000009	0.69477911646586343	706.8901734104046	31.433526011560694	1	4
90	1	164	700.0	30.0	1.7974938527851847	0.92334917306343767	3.0	0.42051282051282052	0.2882606734051727	25.628394072550012	28.653097563788805	5.0	2.0461474952414238	2.0	10.027321168254298	9.8403123295175821	16.957657223959384	84.554000000000016	0.7068965517241379	699.07926829268297	30.097560975609756	1	5
95	1	35	85.0	53.0	3.7835400177437344	0.88201702772977575	1.0	0.19886363636363635	0.15575242179270204	16.684314303369675	16.552945357246848	2.0	1.0571428571428572	1.0	7.3401668087644847	7.8619414149982143	-55.918078798175799	53.140000000000008	0.39106145251396646	84.828571428571422	54.457142857142856	1	14
96	1	58	747.0	158.0	1.1110345662132675	0.76413105869467379	1.0	0.65909090909090906	0.76850949156202664	10.848081399071043	10.440306508910551	3.6055512754639891	1.7205700580763748	1.4142135623730951	6.640783086353597	6.9976744995395306	11.871899609006443	30.796000000000003	0.89230769230769236	747.67241379310349	158.41379310344828	1	39
98	1	10	754.0	140.0	3.2232740625831275	0.96865740171218417	1.0	0.47619047619047616	0.40311153322421223	8.882063502672553	6.324555320336759	1.0	1.0	1.0	1.6439898730535729	2.2063095462295448	-79.215702132437414	17.655999999999999	0.64516129032258063	754.60000000000002	138.90000000000001	1	30
99	1	209	697.0	553.0	1.0240706785995448	0.5315288942075943	1.0	0.68300653594771243	0.82711959443523142	17.871680692272317	17.720045146669349	7.2111025509279782	2.9535532049661719	2.8284271247461903	14.142135623730951	15.138031293829807	55.379771190840259	56.350000000000023	0.91466083150984678	697.1961722488038	553.59330143540672	1	-126
102	1	146	725.0	186.0	1.3147071465328877	0.70755265935656808	1.0	0.42318840579710143	0.42735464524659145	18.118368677993406	22.561028345356956	5.6568542494923806	2.1976963424256089	2.0	12.265565191089607	12.803537673873183	-60.703344457254815	65.52200000000002	0.72098765432098766	724.56849315068496	187.47260273972603	1	44
102	2	33	743.0	182.0	1.0245559145190857	0.53539964754928293	1.0	0.67346938775510201	0.81522342746390297	7.1733412114677719	6.7082039324993694	2.8284271247461903	1.4876660679802911	1.4142135623730951	4.9497474683058327	6.0585957377901654	51.626857813247575	22.554000000000002	0.89189189189189189	742.66666666666663	181.15151515151516	2	45
104	1	188	756.0	248.0	1.0674235667659842	0.63264538937581838	1.0	0.69117647058823528	0.8121013696156022	17.933379055380165	18.027756377319946	7.0710678118654755	2.7298011109593339	2.2360679774997898	13.435028842544403	13.888354994726578	39.919893025715872	53.936000000000021	0.8995215311004785	756.78723404255322	249.0159574468085	1	61
105	1	106	35.0	459.0	1.0173770012238152	0.47163680226327265	1.0	0.67948717948717952	0.88181206509467458	12.498947096358894	12.369316876852981	5.3851648071345037	2.2462522628019981	2.0	9.8994949366116654	11.021482865588743	-72.384752206272779	38.866000000000014	0.90212765957446805	35.29245283018868	458.87735849056605	1	116
108	1	270	147.0	552.0	2.1065244623544257	0.8369415328235611	3.0	0.33498759305210918	0.11499501040644561	33.413931483210064	37.013511046643494	6.324555320336759	2.1671498952781483	1.4142135623730951	18.6260948119094	18.287187688095173	55.879460078035891	171.76999999999992	0.49769585253456211	143.98888888888888	549.22962962962958	1	-112
109	1	23	720.0	97.0	5.6402523156912512	0.94025727061412212	1.0	0.23469387755102042	0.1499851396167709	17.276516150537415	13.038404810405298	1.0	1.0	1.0	5.6387605409306225	5.8820452357729582	6.4923701263807807	43.898000000000003	0.36799999999999999	723.56521739130437	96.347826086956516	1	17
109	2	83	734.0	114.0	1.1321638690608771	0.71770235854865727	1.0	0.70940170940170943	0.7954830070406983	12.771249187923077	13.0	4.1231056256176606	1.9176272799448477	2.0	8.0	8.8932593906594928	78.693614328344495	36.210000000000008	0.87368421052631584	733.85542168674704	112.28915662650603	2	23
112	1	147	734.0	110.0	6.9182106668489078	0.93857346507477801	2.0	0.17753623188405798	0.12922763192867526	48.09942750504208	37.0	3.1622776601683795	1.477750048617873	1.0	18.284385854242906	16.598125650606086	-73.481952051870138	119.56000000000004	0.30122950819672129	733.2789115646259	121.84353741496598	1	20
116	1	665	110.0	106.0	1.3385288333781873	0.86198893526738007	3.0	0.52777777777777779	0.4294823895616699	42.472739719036824	48.373546489791295	9.8488578017961039	3.9287267794957228	3.6055512754639891	25.005575586435157	21.530582387832894	-22.578587346493016	139.49000000000001	0.72361262241566926	106.55338345864662	107.1203007518797	1	29
117	1	689	174.0	61.0	1.6609749430209999	0.90469767286142089	1.0	0.37122844827586204	0.32833805405115807	49.654318610411096	61.741396161732524	10.770329614269007	3.8332148970286735	3.1622776601683795	23.467257937857827	21.15542745972332	-25.21707376360434	162.38799999999989	0.70485933503836318	168.05079825834542	63.574746008708274	1	18
117	2	33	101.0	96.0	1.8942045696074714	0.94238731725915215	1.0	0.45833333333333331	0.41649995757551461	12.048799104005418	11.045361017187261	2.0	1.2268267083102595	1.0	3.6380343755449944	4.0306095485031959	-15.192105503693144	31.554000000000006	0.8571428571428571	97.757575757575751	97.151515151515156	2	33
117	3	1333	99.0	119.0	2.1520974867345219	0.96057691919991628	1.0	0.43083387201034262	0.28813443077157264	82.254112148673357	90.669730340395304	11.0	4.2627803221509248	4.0	31.903419354656069	22.867824040783141	2.7263053738984744	241.11399999999978	0.69535732916014603	111.44561140285072	117.72243060765192	3	34
118	1	772	212.0	80.0	1.7153285858620588	0.92589510368677086	4.0	0.32274247491638797	0.34367390772393358	54.301590085266	56.797887284651708	8.6023252670426267	3.6632270054513936	3.1622776601683795	24.29621127568949	20.514092690266089	41.908391693423241	168.01199999999994	0.65065318162663299	207.32512953367876	76.176165803108802	1	16
122	1	171	737.0	80.0	1.0097632845439433	0.32726401306940756	1.0	0.66796875	0.81493895590447074	15.300536760663396	15.132745950421556	6.7082039324993694	2.7315012856656051	2.2360679774997898	13.3128047094055	14.457981222500148	44.056978664927435	51.350000000000023	0.91689008042895437	736.84795321637432	79.643274853801174	1	11
125	1	22	702.0	556.0	9.3563285340570523	0.818987733635126	6.0	0.10576923076923077	0.091966092981892358	19.920526663922985	15.297058540778355	1.0	1.0	1.0	10.52469623168435	11.430617819115721	-58.518279145700326	54.828000000000003	0.16236162361623616	699.18181818181813	556.4545454545455	1	122
127	1	142	101.0	102.0	1.0522585578831274	0.66159261000798186	1.0	0.67619047619047623	0.90022045695118769	15.673465950733968	15.231546211727817	5.6568542494923806	2.4829711271206287	2.2360679774997898	10.606601717798213	11.752959509797526	56.561774850314471	44.52200000000002	0.94352159468438535	100.52112676056338	101.51408450704226	1	24
127	2	30	83.0	532.0	1.2966632789483203	0.84869261090723769	1.0	0.625	0.64692895150900187	8.8894868600422612	8.6023252670426267	2.2360679774997898	1.3181067922288352	1.0	4.0249223594996213	4.7015289392930129	29.648197744904287	24.140000000000001	0.88235294117647056	84.266666666666666	532.06666666666672	2	-123
128	1	38	712.0	20.0	4.5162398254204348	0.96169311288347747	1.0	0.31932773109243695	0.1997152683592317	20.223285209227544	16.124515496597098	1.4142135623730951	1.0109003569045552	1.0	5.2397760370351651	5.543775966764632	0.10094648487974944	48.898000000000003	0.4175824175824176	717.15789473684208	20.236842105263158	1	9
131	1	403	67.0	134.0	5.1410304098803872	0.99350265349175615	1.0	0.3030075187969925	0.17457972813771877	72.093393412048528	70.83078426785913	4.4721359549995796	1.994574604789721	2.0	8.9739871809280451	8.2048735343544656	13.21927825841691	170.31799999999993	0.78025169409486927	71.774193548387103	136.05210918114145	1	38
134	1	99	60.0	98.0	1.7790699206367373	0.90586983165533275	1.0	0.41596638655462187	0.4106953359580785	19.566713032026335	17.088007490635061	3.0	1.6337164774324187	1.4142135623730951	8.5978530414910512	8.2876024690823371	-53.052302644325991	55.038000000000018	0.69964664310954061	57.444444444444443	100.52525252525253	1	30
135	1	14	72.0	80.0	3.4094981495591847	0.93735560038656129	2.0	0.21875	0.24630315308442324	10.499379501039469	8.6023252670426267	1.0	1.0	1.0	3.3999999999999999	3.6577113549022928	-44.196316039014185	26.726000000000003	0.5957446808510638	71.785714285714292	79.0	1	20
136	1	34	48.0	110.0	12.318905449095739	0.97825206282950583	3.0	0.061705989110707807	0.076868230252662373	32.007752624341109	33.286633954186478	1.0	1.0	1.0	6.9592409415652954	6.6390361031189853	-58.378015789367993	74.554000000000016	0.23611111111111116	47.588235294117645	111.41176470588235	1	22
140	1	323	95.0	53.0	2.7066057815554094	0.90917063309653223	1.0	0.23005698005698005	0.14186946220816882	43.562876320617036	50.990195135927848	5.0	1.9942461109797018	2.0	20.837406393251182	18.140617382684756	-55.979387730627167	169.14599999999996	0.48244958924570575	93.860681114551085	49.309597523219814	1	9
140	2	76	43.0	469.0	1.0951374886620777	0.70180766979733678	1.0	0.6333333333333333	0.66854674038299622	11.935599362288364	11.180339887498949	4.1231056256176606	1.8752147627310283	1.7071067811865475	7.9056941504209481	8.5025208439691848	-9.6600330054002459	37.796000000000014	0.87356321839080475	43.026315789473685	468.44736842105266	2	118
145	1	231	731.0	44.0	1.2601867497300943	0.8081170300284034	1.0	0.59230769230769231	0.56474997567834406	23.512880847845501	25.019992006393608	7.0710678118654755	2.7015523260935188	2.2360679774997898	14.0	13.849603090707069	-77.697682681834593	71.694000000000017	0.81338028169014098	731.40692640692646	41.649350649350652	1	7
145	2	28	715.0	32.0	1.1686518590203285	0.80148129817980707	1.0	0.5714285714285714	0.66699339978316852	7.9265048960717444	6.7082039324993694	2.2360679774997898	1.3431321024682512	1.0	4.0	4.7402071872850078	49.274065518245386	22.968000000000004	0.86153846153846159	715.28571428571433	32.178571428571431	2	8
146	1	65	746.0	55.0	1.7889203793113224	0.93575964306440684	1.0	0.51587301587301593	0.37411576663810808	16.301839559964556	17.11724276862369	3.0	1.4772601912536016	1.0	5.7871539155683314	5.7486557580233573	2.3299837951473963	46.726000000000013	0.79268292682926833	744.95384615384614	54.753846153846155	1	3
150	1	107	757.0	153.0	1.1830027660021618	0.81019368284296667	1.0	0.60795454545454541	0.67523764706946643	15.562354471521168	15.132745950421556	4.2426406871192848	2.0524664897783826	2.0	8.4970583144992009	9.1220648843163286	68.629861247197852	44.624000000000009	0.89166666666666672	757.44859813084111	153.2336448598131	1	30
151	1	50	29.0	462.0	1.4293995246421276	0.59958117220986107	1.0	0.45454545454545453	0.43425469259139765	10.610706519676167	10.770329614269007	3.0	1.3770067911246062	1.0	8.134892168199606	8.4918964428555537	12.262292010849936	38.038000000000011	0.61349693251533743	29.260000000000002	462.75999999999999	1	107
158	1	179	130.0	550.0	2.9297106423785397	0.92101278477900284	2.0	0.39955357142857145	0.28067474884838145	34.080660756222372	32.893768406797051	5.0	1.9213598606703612	2.0	12.670493331906432	13.275519811678606	9.1854936748034852	89.52200000000002	0.51510791366906472	127.81005586592178	549.28491620111731	1	-92
167	1	319	713.0	137.0	1.0206053684687568	0.50631113868986732	1.0	0.72997711670480547	0.86240652343705015	21.852388988160168	22.561028345356956	9.2195444572928871	3.5864459543095353	3.0	18.0	18.844426754964704	-1.5201048122600715	68.178000000000026	0.93548387096774188	713.49529780564262	137.50470219435738	1	35
168	1	50	730.0	175.0	1.7534610900452199	0.90988533654454984	1.0	0.38461538461538464	0.41896195371806949	13.881364474765295	15.0	3.0	1.4074326178322247	1.0	5.7565554834886079	5.7588204357950206	30.64721664533068	38.726000000000006	0.78125	728.60000000000002	175.08000000000001	1	39
169	1	109	111.0	79.0	1.0159028138363844	0.15956148082872215	1.0	0.69871794871794868	0.82998643580702103	12.01596679841694	12.369316876852981	5.3851648071345037	2.2407467737117788	2.0	10.733126291998991	11.862018149584969	-17.154507691724483	40.624000000000009	0.90833333333333333	111.25688073394495	78.715596330275233	1	10
170	1	441	197.0	39.0	1.059416104486016	0.6504147803899053	1.0	0.71590909090909094	0.71273480149556923	27.504392297714045	29.410882339705484	10.198039027185569	3.9538955551129003	3.6055512754639891	20.984426459785691	20.891765246283253	-81.414376332435481	88.178000000000026	0.90368852459016391	196.68253968253967	39.875283446712018	1	6
170	2	233	98.0	534.0	1.3843799701535209	0.75074252346133952	2.0	0.34518518518518521	0.2808317754562672	23.963369487402488	29.698484809834994	6.0	2.5243005485792192	2.0	20.199999999999999	15.830080424013433	-6.9272351153726559	102.10800000000003	0.58322903629536926	96.716738197424888	534.49356223175971	2	104
171	1	17	97.0	83.0	3.6499513264177783	0.9184045994373623	1.0	0.26984126984126983	0.26201422790658158	11.773820993595232	8.9442719099991592	1.0	1.0	1.0	4.0249223594996213	4.6582240308756191	30.361290051919024	28.554000000000002	0.54838709677419351	98.411764705882348	82.882352941176464	1	19
171	2	721	138.0	502.0	2.5346211173129762	0.92586901048298798	2.0	0.4621794871794872	0.34053570395758542	63.76891037686088	51.788029504896208	8.9442719099991592	3.4954313643849555	3.0	26.399850463577902	24.094741275709968	1.6734755477562178	163.11399999999989	0.59341563786008245	124.77808599167822	501.75312066574202	2	107
172	1	346	111.0	503.0	1.2675799638436815	0.71778600861798414	3.0	0.39770114942528734	0.33655447965980301	27.466071800083768	36.878177829171548	8.0622577482985491	3.1925357895744328	2.8284271247461903	23.970648718797744	19.123630864645889	37.37266853053454	113.66200000000003	0.52543659832953682	111.73988439306359	504.33526011560696	1	114
175	1	65	31.0	444.0	5.1610318624413525	0.94120008018956813	2.0	0.19230769230769232	0.17608686681581751	27.734900157307809	25.96150997149434	2.0	1.1883483182633736	1.0	9.3914855054991175	9.3702272568836129	-78.837612891363761	68.108000000000033	0.37463976945244959	29.984615384615385	448.2923076923077	1	127
179	1	18	716.0	44.0	2.8226929877932978	0.78826157867614877	1.0	0.2857142857142857	0.28218977278959539	9.7745641301945678	8.2462112512353212	1.0	1.0	1.0	5.3357837507993251	6.0146832145446592	2.7884293249619141	28.312000000000005	0.55384615384615388	718.88888888888891	41.111111111111114	1	16
186	1	4	106.0	529.0	1.1780972450961724	0.91667440776829656	1.0	0.66666666666666663	1.5712708505917754	3.3229778075560406	2.2360679774997898	1.0	1.0	1.0	0.70710678118654757	1.3279778075560402	31.717474411461005	5.6559999999999997	1.3333333333333333	105.0	528.5	1	-88
193	1	368	586.0	98.0	1.0158591402598238	0.51250951569421466	1.0	0.72727272727272729	0.81823141023765766	23.451369294977731	23.086792761230392	9.8488578017961039	3.8059603945263847	3.1622776601683795	19.41450686788302	20.137258026760676	52.391041026481837	75.178000000000026	0.92929292929292928	586.6521739130435	98.369565217391298	1	19
193	2	303	315.0	367.0	1.0715693460982918	0.68925810758974104	1.0	0.77493606138107418	0.78778549077829285	23.334283627034285	22.803508501982758	8.0	3.3339750415499925	3.0	16.0	16.906059048281975	-1.6611535858298752	69.52200000000002	0.91679273827534036	315.93399339933995	366.25082508250824	2	74
194	1	371	585.0	102.0	1.0155028357088833	0.39014727071976146	1.0	0.70666666666666667	0.79116775746757151	22.827982772841924	24.020824298928627	10.0	3.7876263613286705	3.1622776601683795	20.0	21.018921475347025	74.968964934454803	76.764000000000024	0.91604938271604941	585.11051212938003	102.43935309973045	1	21
194	2	320	616.0	125.0	2.5146838512158998	0.8014094396151068	5.0	0.20125786163522014	0.093157804842966513	38.863518830674103	52.345009313209601	6.0827625302982193	2.1019997100491645	2.0	28.213831795212219	23.244897647837522	-21.486055937176008	207.7639999999999	0.29104138244656669	618.75625000000002	126.80625000000001	2	29
194	3	471	312.0	364.0	3.5791837505874295	0.95817296614365177	5.0	0.2694508009153318	0.26301394094674496	62.946360884616873	50.47771785649585	8.6023252670426267	3.1249301417687847	2.8284271247461903	18.72094463122875	18.014602619246496	53.651568689223993	150.01199999999992	0.56104824300178679	307.71549893842888	357.77282377919323	3	80
194	4	10	331.0	374.0	2.814867017616455	0.96916335730612968	2.0	0.2857142857142857	0.46247115710533387	8.3113003476822414	7.2111025509279782	1.0	1.0	1.0	1.4142135623730951	2.0480633877774386	-50.767310326822368	16.483999999999998	1.1111111111111112	332.60000000000002	373.60000000000002	4	85
195	1	291	660.0	30.0	1.2059588141519884	0.82558706643086333	1.0	0.63260869565217392	0.69859549725471937	26.08264726626636	24.839484696748443	7.2111025509279782	3.0698179342381757	2.8284271247461903	14.699555199968572	14.717779317616294	-56.934236590398342	72.350000000000023	0.917981072555205	662.02749140893468	27.171821305841924	1	5
195	2	1132	599.0	58.0	2.8767934640172332	0.93446786978520924	3.0	0.35003092145949288	0.21797007564273929	85.688527300494641	76.105190361761785	10.0	3.5016641779690265	3.0	38.275249944309437	30.509183286665532	83.95444723641701	255.46399999999963	0.53371051390853375	606.10512367491162	83.458480565371019	2	14
195	3	115	644.0	69.0	8.6895290871200608	0.99073975122212388	2.0	0.24572649572649571	0.14088356055242737	49.967157518514568	38.209946349085598	3.0	1.336955082546452	1.0	7.1831271349073038	6.7842714403813806	8.4385409830173401	101.28000000000003	0.44921875	654.50434782608693	70.756521739130434	3	18
195	4	366	321.0	321.0	1.0206281356080713	0.46834757503197016	1.0	0.69714285714285718	0.69913905702724355	23.155637151988135	25.079872407968907	9.8994949366116654	3.6970263815492532	3.1622776601683795	20.0	20.459031466159121	-23.42898867378311	81.108000000000018	0.8970588235294118	322.04644808743171	320.30327868852459	4	71
196	1	571	574.0	72.0	3.7618523805037327	0.89083574333696303	5.0	0.24718614718614718	0.10103331029642301	67.28122588711129	56.648036153074187	6.0	2.3181652609913841	2.0	39.283119176895212	30.567577957392249	-18.849434682888091	266.49599999999958	0.33907363420427555	585.56567425569176	60.309982486865152	1	5
196	2	595	333.0	326.0	1.4334742990398648	0.80017921436953909	3.0	0.37187500000000001	0.14606875652751211	39.978686756909568	49.040799340956916	10.04987562112089	3.3697294170446348	3.0	30.343057078639646	23.97765607382027	-5.5636468605957337	226.24799999999985	0.49832495812395311	332.62857142857143	326.0420168067227	2	70
197	1	27	595.0	39.0	1.4339312299878424	0.90576400902169674	1.0	0.55102040816326525	0.61521863921850295	9.2338833168271446	8.4852813742385695	2.0	1.2248543634024249	1.0	3.5355339059327378	3.9131576409049975	40.737309497169171	23.484000000000002	0.88524590163934425	595.92592592592598	39.407407407407405	1	5
197	2	283	575.0	74.0	1.3882212618141034	0.86963789464501351	1.0	0.53598484848484851	0.44890839963794066	28.404687394494324	32.249030993194197	6.7082039324993694	2.8956137130943116	2.8284271247461903	14.034686095282055	14.023113459646554	88.264241846215029	89.006000000000029	0.75567423230974629	574.65017667844518	68.484098939929325	2	7
197	3	389	612.0	59.0	1.2766565614685967	0.77142887829573858	1.0	0.48322981366459627	0.42691676063377226	30.038279506762454	37.735924528226413	9.2195444572928871	3.3688660894594711	3.0	19.645850947705458	19.113824500226844	-64.690191343605804	107.00600000000003	0.75533980582524274	610.86632390745501	60.786632390745503	3	10
197	4	404	339.0	329.0	1.4425191027431663	0.61849549252174241	3.0	0.31562499999999999	0.25186834724331225	30.31950883925925	45.793012567421243	9.4339811320566032	3.2202356385893096	2.8284271247461903	28.800000000000001	23.824716722028981	-11.26477233007939	141.97399999999999	0.45139664804469276	340.60148514851483	328.7227722772277	4	65
198	1	14	619.0	37.0	1.1929808837611386	0.79915735334458582	1.0	0.77777777777777779	0.80015246038318988	5.6871038080493461	5.0	2.0	1.1428571428571428	1.0	2.0	3.4186425800618219	90.0	14.827999999999999	0.93333333333333335	618.85714285714289	37.5	1	12
198	2	884	617.0	59.0	2.074060605708719	0.53468228187415423	2.0	0.28516129032258064	0.1874684564129119	52.161739764123162	67.97793759742936	10.198039027185569	3.6965951658567038	3.1622776601683795	43.592864528932232	44.079443457760881	-38.702463647782629	243.42599999999973	0.48438356164383561	606.36990950226243	63.24660633484163	2	16
198	3	468	354.0	324.0	1.3182616786682326	0.80371263685978889	1.0	0.39393939393939392	0.26171539728857368	34.089282976726253	43.185645763378368	9.8488578017961039	3.56623272928229	3.0	20.589244306969487	20.283724861956429	-31.799570132655159	149.90399999999994	0.65000000000000002	354.34188034188037	323.60683760683759	3	77
199	1	86	598.0	25.0	1.0132423612512484	0.3827456088975118	1.0	0.65151515151515149	0.81332775333114415	11.012804276677086	11.045361017187261	5.0	2.0608346058908178	2.0	9.1923881554251174	10.174220812020613	-21.717357239249598	36.452000000000012	0.89119170984455987	598.32558139534888	24.953488372093023	1	9
199	2	36	628.0	41.0	3.6142859926715909	0.97991097127962135	1.0	0.27692307692307694	0.35647329505564396	17.91582772573835	14.422205101855956	2.2360679774997898	1.1589263708816209	1.0	3.7999999999999998	3.5730506996815525	-56.95597994786413	35.624000000000009	0.8571428571428571	630.25	37.75	2	11
199	3	552	364.0	327.0	1.253470802636115	0.82297750049439178	1.0	0.53488372093023251	0.31127603722978664	36.518999436447658	42.953463189829058	9.0553851381374173	3.6929854552549961	3.1622776601683795	22.736141420584818	20.745492935276296	-5.5801171066138391	149.27999999999997	0.70050761421319796	368.50362318840581	326.69384057971013	3	82
200	1	977	596.0	54.0	1.8774658149590844	0.88308005128832989	1.0	0.52668463611859839	0.34631266084602175	61.831568872915994	53.488316481265329	10.816653826391969	3.8746083133049281	3.1622776601683795	33.80934781979682	29.01275466197794	3.1376523605927233	188.2859999999998	0.68899858956276416	606.71545547594678	55.516888433981578	1	10
200	2	10	637.0	38.0	1.1623892818282235	0.82374614166056337	1.0	0.66666666666666663	0.88769124140892475	4.8335549697266087	4.1231056256176606	1.4142135623730951	1.0828427124746189	1.0	2.0	2.7404265816460036	-69.379277842736002	11.898	0.95238095238095233	637.20000000000005	38.100000000000001	2	11
200	3	784	262.0	227.0	2.5098165594606789	0.96545201044341911	1.0	0.4500574052812859	0.29593757215552235	68.439713971875392	67.683085036070864	9.4868329805051381	3.512597538542547	3.0	22.642266998244281	17.834083587035252	75.903007181951693	182.45799999999991	0.7306616961789375	265.59311224489795	235.80102040816325	3	70
200	4	452	362.0	323.0	1.1870161377347888	0.54450199174993164	1.0	0.48917748917748916	0.30412544294877791	28.3518074172793	36.715119501371639	9.8488578017961039	3.3548579265842222	2.8284271247461903	26.460292115234278	23.780349201666269	-54.343411726248775	136.66200000000001	0.65317919075144504	362.94247787610618	322.03318584070797	4	97
201	1	1111	606.0	80.0	2.080949604575379	0.92137754075807921	1.0	0.38113207547169814	0.30453260197684778	71.452627645222819	63.820059542435402	11.0	4.0253669081169186	3.6055512754639891	34.65618708999137	27.771406243385027	-32.899346564786107	214.11399999999978	0.64951768488745976	618.40774077407741	70.369036903690372	1	11
201	2	481	363.0	326.0	1.1070597758025924	0.64432437728198355	1.0	0.50104166666666672	0.5158401930564025	29.283241043857537	31.256999216175569	9.4339811320566032	3.7028229029742246	3.1622776601683795	23.048357948533152	22.394426255357182	29.534790415961883	108.24800000000003	0.81594571670907545	361.77338877338877	324.93762993762994	2	83
202	1	928	638.0	57.0	3.704122981873367	0.91639839383974853	3.0	0.22739524626317079	0.19354512023487794	86.757067291029131	79.404030124421269	9.2195444572928871	3.2767143639329626	3.0	41.365622451646765	34.726024917951584	-54.108691104924674	245.46399999999954	0.4010371650821089	623.125	74.433189655172413	1	9
202	2	23	735.0	151.0	1.1980759359461362	0.73445560787381781	1.0	0.54761904761904767	0.52407513711205822	7.0231172772775352	6.0827625302982193	2.0	1.2459501847605383	1.0	4.0249223594996213	4.7662858207491006	-78.781270262716859	23.483999999999998	0.76666666666666672	735.04347826086962	152.21739130434781	2	38
202	3	176	272.0	226.0	2.1617154608521791	0.69105185922594548	6.0	0.26190476190476192	0.1816259324095009	25.270786225656149	31.780497164141408	5.0	1.9741012120920054	1.4142135623730951	16.956280957731437	18.265855180030812	78.951280272231102	110.35000000000004	0.41755634638196915	270.38068181818181	223.11363636363637	3	52
202	4	1256	291.0	283.0	1.7079143191742505	0.77373251658982822	3.0	0.24303405572755418	0.17414950338527738	62.389410911765751	75.026661927610775	12.206555615733702	4.1831858404953932	3.1622776601683795	48.705193305460561	39.524467008035771	69.326085374597497	301.0499999999995	0.44817127564674397	288.93232484076435	284.7269108280255	4	64
202	5	96	337.0	261.0	1.7380286397260594	0.91114489080571848	1.0	0.41025641025641024	0.46185252767616936	19.124892035114907	18.027756377319946	3.6055512754639891	1.6500024378614631	1.4142135623730951	7.864626436982789	7.8811029640151329	-58.591991917245345	51.108000000000011	0.78688524590163933	334.83333333333331	264.14583333333331	5	66
202	6	609	368.0	323.0	1.6226154386123994	0.67071129094999404	2.0	0.36423444976076558	0.24673990568754836	40.296279268219315	45.310043036836767	9.0	3.3432175777558211	3.0	33.590809245289471	29.888496655133054	-9.8393681434549176	176.11399999999992	0.53025685676969969	361.37931034482756	323.32512315270935	6	77
203	1	348	637.0	54.0	1.1904904675129151	0.71571319222285956	1.0	0.47282608695652173	0.42027898281353143	26.671000980036286	31.144823004794873	8.0622577482985491	3.0994652129459013	2.8284271247461903	20.571825392998065	18.626875598325416	-76.931707488929405	102.00600000000004	0.73109243697478987	637.34482758620686	54.25	1	8
203	2	24	345.0	256.0	1.2321842713949553	0.77769393535610354	1.0	0.5	0.44137724468830375	7.439256259247836	7.2801098892805181	2.2360679774997898	1.2726334902860439	1.0	3.5355339059327378	4.6766370912588666	-58.819946397006213	26.140000000000004	0.82758620689655171	344.70833333333331	256.0	2	66
203	3	569	360.0	327.0	2.0857228723265884	0.52021272419173292	2.0	0.23708333333333334	0.16063476949688979	41.800530306508371	60.016664352494629	10.0	3.1759166775543877	2.2360679774997898	37.599801541640311	35.699187857938469	-85.796909243710218	210.97999999999976	0.38576271186440669	355.5641476274165	325.30931458699473	3	75
204	1	4	643.0	47.0	1.9634954084936207	0.99978257701124984	1.0	1.0	0.50265482457436694	4.5559556151120804	3.0	1.0	1.0	1.0	0.0	0.095000000000000001	90.0	10.0	1.0	643.0	48.5	1	15
204	2	361	639.0	66.0	1.4125976115881682	0.7941760302745825	3.0	0.34380952380952379	0.36317269818510189	30.829954341967195	40.36087214122113	8.6023252670426267	3.3122958775322284	3.0	18.018384005291988	18.734986384128987	36.550855933908828	111.76400000000002	0.66482504604051562	640.7146814404432	67.548476454293635	2	21
204	3	622	366.0	334.0	1.5703774945080342	0.8965821278430105	1.0	0.64389233954451341	0.43058484032106792	45.601762845175237	43.657759905886145	9.8488578017961039	3.5322610316724927	3.0	21.705109184380582	20.195995137683465	-2.1345315623460182	134.73200000000003	0.76506765067650673	360.09324758842445	333.10128617363347	3	92
205	1	455	639.0	54.0	1.3979963616010245	0.8465023823748421	1.0	0.55555555555555558	0.50716839212928921	35.550248106367363	38.052595180880893	9.8488578017961039	3.4302093698712239	3.0	19.95760211931637	18.926416447838143	89.87496968131191	106.17800000000003	0.8096085409252668	638.69010989010985	50.129670329670333	1	10
205	2	538	374.0	319.0	2.0944008588540441	0.95530107759384963	1.0	0.31242740998838558	0.33120576775372224	51.353184529921293	53.814496188294839	8.4852813742385695	3.0726818457832645	2.8284271247461903	16.462615196712953	15.18178115763491	-41.905734425036215	142.87199999999999	0.74982578397212551	375.99628252788102	316.1635687732342	2	70
206	1	613	368.0	324.0	1.1267191219590007	0.30216461578905696	1.0	0.50040816326530613	0.40546896553372497	30.376988804041925	36.400549446402593	10.816653826391969	3.8826904526233412	3.1622776601683795	31.038119544599748	28.957039564712286	20.656894019762547	137.83399999999995	0.70177447052089292	366.08646003262641	321.78466557911906	1	87
207	1	375	638.0	60.0	1.1061127476622612	0.59545729276172688	1.0	0.60876623376623373	0.65587072449488582	25.377216690726677	27.658633371878661	9.0553851381374173	3.425280022667089	3.0	19.677398201998148	20.387725049375209	75.832439378876998	84.764000000000024	0.86306098964326827	639.58933333333334	59.533333333333331	1	13
207	2	442	368.0	328.0	1.4801095391293726	0.52771786055129144	2.0	0.33333333333333331	0.31973349322041444	31.132342158954433	39.849717690342551	9.8488578017961039	3.4112899752166226	3.0	27.163768078766054	26.444425340000123	-13.173708705581504	131.80200000000002	0.53317249698431846	367.41402714932127	326.26470588235293	2	71
208	1	660	367.0	327.0	1.3248990171449377	0.80274382225790353	1.0	0.43882978723404253	0.37492548650435115	40.539664632308472	46.0	11.0	3.9109138930990479	3.3839144678161843	26.937403344776335	24.174776428750409	-2.9752686733483888	148.73199999999994	0.68714211348256116	368.2772727272727	326.46515151515149	1	85
209	1	328	637.0	51.0	1.1335424714171998	0.68287460657622245	1.0	0.6074074074074074	0.50300861850794987	24.89116984194062	26.248809496813376	8.0	3.2304395395513406	3.0	18.52635098808862	18.183885845546069	-88.495090403000887	90.52200000000002	0.79902557856272838	637.80487804878044	52.615853658536587	1	15
209	2	595	371.0	322.0	1.754370360339375	0.83650267608724993	3.0	0.27469990766389657	0.13915296747954561	45.214112976438251	57.489129407219238	9.4868329805051381	3.3262395640292528	2.8284271247461903	27.987899914134871	24.775653708360263	-13.824412171739949	231.80199999999982	0.44905660377358497	369.35126050420166	321.76134453781515	2	84
210	1	16	640.0	30.0	5.9503114762084017	0.98345984728909097	1.0	0.22222222222222221	0.16740675447494352	15.391269264676399	11.704699910719626	1.0	1.0	1.0	2.4776372073786068	2.7877633235936647	-14.720396663827941	34.656000000000006	0.55172413793103448	634.8125	32.0	1	8
210	2	355	639.0	57.0	1.0190068881385197	0.41403194303282509	1.0	0.67107750472589789	0.71908907404348166	22.487949937379852	22.561028345356956	9.4339811320566032	3.5956569794934357	3.1622776601683795	19.600000000000001	20.469934210055968	45.232218661724694	78.764000000000024	0.90909090909090895	638.44225352112676	57.157746478873243	2	15
210	3	528	365.0	322.0	1.1466087433454566	0.66659205264173182	1.0	0.45714285714285713	0.39656183951972057	31.508121212732551	34.132096331752024	9.8488578017961039	3.6660062309970471	3.0	26.791502671269026	23.486869498120306	31.641220878872893	129.35000000000002	0.71159029649595684	366.80492424242425	322.782196969697	3	80
211	1	502	634.0	65.0	1.6116664812933503	0.86630981535297336	2.0	0.3826219512195122	0.37145376851694861	40.618464598197001	40.11234224026316	8.6023252670426267	3.1036183157124908	2.8284271247461903	28.144271175498577	20.289209867038352	-85.869120962026656	130.31800000000004	0.61784615384615382	635.40637450199199	59.330677290836654	1	15
211	2	765	366.0	333.0	1.1626418722011476	0.6806676012584324	2.0	0.45945945945945948	0.34509431832688059	38.402215182435043	44.011362169330773	11.180339887498949	4.1659000616907527	3.6055512754639891	32.449961479175904	28.13317077769312	-14.161236558395549	166.90399999999991	0.71030640668523681	366.68627450980392	333.31633986928102	2	90
212	1	541	608.0	88.0	1.4515013889924466	0.74587439400446653	1.0	0.38809182209469151	0.38111347851331923	37.233747649363686	40.447496832313369	9.2195444572928871	3.391283681334615	3.0	27.076224498358368	24.800901206257677	-10.516500224582622	133.56000000000003	0.64829239065308564	606.04805914972269	87.536044362292046	1	23
212	2	698	338.0	357.0	1.3004268150260987	0.80203289778970077	1.0	0.49857142857142855	0.33806764957461449	41.284101637399345	49.648766349225639	11.661903789690601	4.092142494373979	3.6055512754639891	25.524800707827069	24.658162435893249	12.857303271925462	161.07599999999988	0.67898832684824906	340.78510028653295	356.95415472779371	2	97
213	1	428	616.0	91.0	1.0908187704223835	0.65536810223783548	1.0	0.56763925729442966	0.61627408723573551	27.551173038111411	28.160255680657446	9.2195444572928871	3.583360444273421	3.1622776601683795	20.506096654409877	20.809666557847098	-25.571526989997558	93.420000000000044	0.86903553299492386	617.33878504672896	89.836448598130843	1	20
213	2	3	625.0	109.0	1.3962634015954636	0.99959850182162469	1.0	1.0	0.58904862254808621	3.3528213579016271	2.0	1.0	1.0	1.0	0.0	0.095000000000000001	0.0	8.0	1.0	624.0	109.0	2	30
213	3	767	350.0	355.0	1.3510564863653591	0.60182019709495138	2.0	0.27314814814814814	0.11357182081066997	40.143519225515988	53.0	11.401754250991379	3.8113331974322429	3.0	40.600000000000001	32.05988343732394	82.024648437863789	291.3179999999997	0.45859491778774292	350.72750977835722	353.41460234680574	3	60
213	4	10	328.0	370.0	2.8965484266097894	0.96410736200620628	1.0	0.35714285714285715	0.29948862346578858	8.3920555114611073	6.7082039324993694	1.0	1.0	1.0	1.6712580435934667	2.2281973278937115	-20.039030031410142	20.484000000000002	0.83333333333333337	325.5	370.19999999999999	4	96
214	1	1017	621.0	95.0	2.0284040716806842	0.87145152711922202	3.0	0.31359851988899168	0.1568713934705791	65.023832330741328	69.856996786291916	9.8488578017961039	3.6046686226691942	3.0	38.155490131245855	31.892995702221612	-10.664141315510456	285.42599999999959	0.51861295257521667	639.59882005899703	91.188790560471972	1	18
214	2	118	582.0	100.0	4.6760749416581318	0.78638437999087585	3.0	0.17302052785923755	0.15383795913932022	31.921953299673596	30.805843601498726	4.0	1.4508502290049414	1.0	19.307786098536663	19.719387316406536	-37.048485323750313	98.178000000000026	0.31341301460823373	586.22881355932202	94.211864406779668	2	26
214	3	47	291.0	288.0	5.8874565310543829	0.75147777464282672	3.0	0.1492063492063492	0.09009089434813379	22.211626703488101	21.540659228538015	1.4142135623730951	1.0352522180743058	1.0	13.151918984428583	14.65430742738546	-72.448335983834539	80.968000000000018	0.23737373737373738	293.31914893617022	282.08510638297872	3	81
214	4	38	306.0	296.0	2.2956206997801503	0.87158509484228064	1.0	0.3392857142857143	0.24509181220032092	13.463262464483597	13.038404810405298	2.0	1.1443495098483834	1.0	6.324555320336759	6.6002869791177607	14.442731550998932	44.140000000000008	0.51006711409395977	306.78947368421052	295.57894736842104	4	85
214	5	2174	352.0	362.0	5.0080733611472894	0.88125395986318333	3.0	0.182627688172043	0.068322751308876911	150.2781843216876	127.01574705523721	10.770329614269007	3.2491366746415684	2.8284271247461903	72.040793205366924	71.027940262567398	-76.197673515234655	632.34199999999873	0.28752810474804918	338.56715731370747	366.5252989880405	5	86
214	6	42	284.0	363.0	2.5243668860477739	0.97175753261980702	1.0	0.40000000000000002	0.38262677351693836	16.063115046433655	14.560219778561036	2.0	1.2020305089104422	1.0	3.4340140987172258	3.7905989858017595	75.555738699022811	37.140000000000008	0.8936170212765957	284.64285714285717	363.78571428571428	6	101
214	7	10	329.0	375.0	2.921681167838508	0.97502785039518669	1.0	0.33333333333333331	0.53597683911147509	8.5096874677317782	6.4031242374328485	1.0	1.0	1.0	1.3416407864998738	1.889853704455541	-28.99730839595825	15.311999999999998	0.86956521739130432	331.5	373.0	7	107
215	1	629	625.0	96.0	1.9042574097480156	0.88455172025322981	3.0	0.35942857142857143	0.18699187577126952	50.04013426382636	69.028979421689272	10.63014581273465	3.3504266904296385	2.8284271247461903	24.0	23.340826465960895	-0.026101976409390062	205.59799999999967	0.5222083852220839	619.85532591414949	94.723370429252782	1	26
215	2	2779	435.0	198.0	3.8378890895074522	0.74930738085092108	11.0	0.18169336384439358	0.064800874003815692	137.1703950840234	160.1998751560063	10.63014581273465	3.7052429290008146	3.1622776601683795	83.367730765364939	90.837302228378249	71.767848722522928	734.10599999999795	0.31977446637132501	443.90860021590498	241.61281036344008	2	36
215	3	14	613.0	121.0	7.2838237835780868	0.97495002883509219	2.0	0.16666666666666666	0.22604336292719471	15.801156665815224	12.083045973594572	1.0	1.0	1.0	2.967994064017808	3.5145566655442546	-58.450806202196823	27.898	0.48275862068965519	614.28571428571433	119.78571428571429	3	38
215	4	2169	358.0	359.0	2.6218461922742295	0.87140814660516008	5.0	0.31489547038327526	0.13152596072439807	107.88268952641796	98.290386101591849	13.0	4.0923481025537845	3.6055512754639891	66.737692065013903	52.922792353715643	-37.012567684576815	455.2279999999991	0.4631151916301911	339.14061779621943	380.49100968188105	4	88
216	1	653	629.0	94.0	2.4258246997096808	0.66504052933491253	4.0	0.21187540558079168	0.17303220535573538	50.866856044405388	67.268120235368556	9.8488578017961039	3.2262567585048036	2.8284271247461903	40.089718912018341	37.987737753551187	1.0658161022589425	217.76999999999975	0.3701814058956916	624.97243491577331	96.949464012251156	1	29
216	2	99	744.0	194.0	4.0856870618779562	0.9383949141528255	3.0	0.27197802197802196	0.23231860277538383	30.371955498374039	25.179356624028344	4.0	1.5753301650046845	1.0	12.600509057486333	10.495476710006731	82.850329311067554	73.178000000000026	0.41949152542372881	744.5454545454545	197.46464646464648	2	55
216	3	802	361.0	361.0	1.4636780394298905	0.63673507757800019	3.0	0.31450980392156863	0.15803932058143688	43.294334413104394	52.201532544552748	10.295630140987001	3.3310419309897528	3.0	43.982087433515261	33.383509768166981	-7.6293299806955392	252.52799999999965	0.47134880987364092	359.63092269326683	358.32044887780546	3	83
217	1	137	731.0	113.0	1.0076591547734226	0.34003385971168426	1.0	0.69897959183673475	0.90175139427619855	13.722186827788791	13.341664064126334	5.8309518948453007	2.4846397929555772	2.2360679774997898	11.627553482998906	12.904525534632729	65.839361311382333	43.694000000000017	0.91333333333333333	731.64963503649631	113.34306569343066	1	18
218	1	55	735.0	122.0	2.1087332903518763	0.26967202481060359	0.0	0.26190476190476192	0.11998083767597775	12.444941582454923	14.560219778561036	2.0	1.1680480124930777	1.0	11.384199576606166	11.983884260498852	76.439934036532392	75.89800000000001	0.41509433962264153	734.25454545454545	122.8	1	30
219	1	662	678.0	23.0	1.5924471870917691	0.84541557590974925	1.0	0.45034013605442175	0.36231146019345889	45.700994046650742	43.011626335213137	7.810249675906654	3.1495923986828158	3.0	30.118272199525283	24.409315657343313	29.336259028771163	151.52799999999991	0.67310625317742745	687.20694864048335	29.803625377643506	1	4
220	1	883	685.0	21.0	2.1206946320123321	0.87486981408521813	5.0	0.34465261514441842	0.18302771519889571	62.106648458616768	60.440052945046304	8.6023252670426267	3.2811172051450752	3.0	36.651347855692691	30.081860768686045	-0.83050288918238502	246.22199999999972	0.52202187407626377	688.02944507361269	28.742921857304644	1	1
222	1	87	51.0	112.0	1.9744855655265059	0.89139485420949649	1.0	0.34799999999999998	0.26039504936283442	19.116565550365213	24.186773244895647	4.0	1.6510802050169997	1.0	8.1818382944241943	8.6641542069745547	-80.309954005904871	64.796000000000021	0.68774703557312244	50.758620689655174	112.31034482758621	1	25
223	1	801	216.0	28.0	1.5041257940693156	0.79269063113129778	1.0	0.37783018867924528	0.3233830141434979	47.287460384139649	55.461698495448189	10.0	3.599746639254509	3.0	29.78520509514335	28.82757625426396	-31.348577316018964	176.42599999999987	0.6822827938671211	216.86891385767791	27.742821473158553	1	2
223	2	150	699.0	46.0	5.0635064071416256	0.89716336463714685	3.0	0.17857142857142858	0.16568442216145793	40.243041681944653	34.365680554879162	3.6055512754639891	1.5460611810660561	1.0	22.567607476569041	17.77530628198593	81.448135415940897	106.66200000000003	0.29527559055118108	700.34666666666669	39.74666666666667	2	7
224	1	906	219.0	27.0	1.4955948672556745	0.81481032175030876	1.0	0.36829268292682926	0.34470419830692528	50.80404809126145	61.98386886924694	10.440306508910551	3.9008034967155019	3.6055512754639891	30.628904819692167	29.452511033371287	-28.872693544035982	181.73799999999972	0.66422287390029322	219.00110375275938	27.82008830022075	1	3
224	2	17	561.0	67.0	6.7653267402768202	0.97919511304254281	2.0	0.21794871794871795	0.28638599618916033	16.839353410213018	12.165525060596439	1.4142135623730951	1.073096511007017	1.0	2.8942914637131967	3.4170583649993467	-14.671854917012386	27.312000000000005	0.43037974683544306	564.05882352941171	66.470588235294116	2	21
224	3	111	63.0	114.0	1.6514901963632447	0.74531039153462253	1.0	0.28030303030303028	0.23608276319667695	18.041314479614268	21.470910553583888	4.2426406871192848	1.7560123473262652	1.4142135623730951	11.180339887498949	12.028462731184391	-61.639317239441745	76.866000000000028	0.50112866817155755	62.45945945945946	112.97297297297297	3	29
225	1	263	671.0	20.0	1.1922278260110339	0.80841333503123314	1.0	0.56926406926406925	0.67769108939558231	24.402903466957198	22.803508501982758	7.0	2.903611851144305	2.8284271247461903	14.342245291445828	14.363920445245526	41.472995520785538	69.834000000000032	0.90689655172413797	669.77946768060838	18.528517110266161	1	2
225	2	739	219.0	28.0	1.5798351948627993	0.80735657111497183	1.0	0.40716253443526168	0.3683981264474871	46.954300100361728	55.785302723925412	10.440306508910551	3.7870470563451688	3.0	30.228554666761347	27.70603588705027	-25.708399344909996	158.7699999999999	0.66546600630346675	221.77131258457374	26.315290933694182	2	3
225	3	409	105.0	72.0	1.6621397960758504	0.91323105657763781	1.0	0.48345153664302598	0.23549626161572607	38.549688612837883	46.270941205037097	7.2111025509279782	2.879522864388036	2.8284271247461903	17.0	15.706764779439071	-88.791338681176953	147.73199999999994	0.64561957379636936	105.46210268948656	73.894865525672373	3	9
225	4	11	81.0	80.0	1.5011667375530493	0.7838321982823534	1.0	0.55000000000000004	0.46497249959117176	5.606151937085766	5.0	1.4142135623730951	1.0376557783975542	1.0	2.8284271247461903	3.4812672634109045	-27.601986860865843	17.242000000000001	0.91666666666666663	80.727272727272734	80.545454545454547	4	24
225	5	1494	623.0	145.0	4.1983076033224185	0.90450286542781322	1.0	0.20457346296042722	0.11672138320689443	116.07504868374909	108.22661410207751	7.810249675906654	2.7435027367330158	2.8284271247461903	64.123342683636494	49.502240979127535	81.596137123470314	401.05599999999919	0.34788683199441145	627.04283801874158	156.05957161981257	5	35
226	1	792	220.0	25.0	1.2895013273603653	0.79594873559881796	1.0	0.48529411764705882	0.45621972142348188	43.628414557495788	50.328918128646478	11.401754250991379	4.0875287589753899	3.6055512754639891	30.00695321720135	26.411072912396811	-20.953720314044645	147.69999999999996	0.76374156219865008	221.41161616161617	24.155303030303031	1	7
226	2	120	712.0	28.0	1.4944527164305752	0.72864827760313411	2.0	0.18181818181818182	0.31325461708924157	17.696001662676817	35.805027579936315	5.0	2.0091226577418571	2.0	12.651542928099262	12.119780672446673	-53.298939131279425	69.382000000000019	0.41958041958041958	712.33333333333337	28.716666666666665	2	9
226	3	267	108.0	69.0	2.5165423811655852	0.90189006627843349	3.0	0.26023391812865498	0.15438614094289463	37.992839481665186	53.235326616824658	5.8309518948453007	2.2484029619633774	2.0	16.829141392239833	16.4116009673874	77.884112360422009	147.41999999999996	0.4533106960950764	108.64044943820225	69.31086142322097	3	14
226	4	7	641.0	74.0	1.612012556944034	0.83799700740620553	1.0	0.4375	0.64745386315537978	4.8067680529049355	3.6055512754639891	1.0	1.0	1.0	1.9414506867883019	2.6229323202222874	-40.268838895987187	11.655999999999999	1.1666666666666667	640.14285714285711	74.428571428571431	4	28
226	5	268	70.0	102.0	1.2639062829407235	0.83050983266076228	1.0	0.44816053511705684	0.40144825393257788	25.706397795862063	31.400636936215164	7.0710678118654755	2.8548024602854043	2.2360679774997898	14.799999999999999	14.31856551727067	49.18575195802547	91.592000000000041	0.76244665718349913	67.559701492537314	99.089552238805965	5	32
227	1	816	220.0	25.0	1.3693652136721226	0.81381054915155293	1.0	0.44835164835164837	0.40927480869109806	46.117412367575326	52.630789467763066	12.083045973594572	4.0360203129326058	3.6055512754639891	31.285878372949835	26.80022427624457	-15.745598698914121	158.28599999999994	0.71484888304862026	222.70833333333334	22.988970588235293	1	2
228	1	765	221.0	40.0	1.4044064171357007	0.83604727591307659	1.0	0.47962382445141066	0.41080531459538194	45.855293287118791	55.317266743757322	12.0	3.9373630492504441	3.1622776601683795	27.145126045393575	25.158846403332976	-13.038193628142359	152.97399999999999	0.74235807860262004	223.34640522875816	38.500653594771244	1	8
228	2	2	647.0	61.0	10.210176124166829	0.99991504087674843	2.0	0.16666666666666666	0.39269908169872414	7.2880747945506581	3.6055512754639891	1.0	1.0	1.0	0.0	0.095000000000000001	56.309932474020215	8.0	0.43425854591066487	648.0	62.5	2	18
229	1	742	221.0	25.0	1.6547375292451487	0.88843796258588648	1.0	0.36860407352210633	0.30311959906821667	50.805968232094926	60.406953242155822	11.0	3.563401398812823	3.0	28.252322405182387	23.319772645752753	-4.8665095458960312	175.38799999999986	0.63445917058572043	224.35983827493263	23.574123989218329	1	4
229	2	86	614.0	16.0	1.224293360043639	0.83775630218481545	1.0	0.60139860139860135	0.66272395097700532	14.448510491166546	14.422205101855956	4.1231056256176606	1.8597299738363842	1.7071067811865475	7.7781745930520225	7.8895268049595728	-52.400711970708791	40.382000000000012	0.87755102040816324	613.1395348837209	16.779069767441861	2	6
229	3	122	639.0	31.0	2.3237586370430194	0.94340984577931641	1.0	0.33795013850415512	0.36905993239327289	25.55297599490995	25.45584412271571	3.1622776601683795	1.581498291776555	1.4142135623730951	8.6542498001825887	8.4741105440044855	42.06933018028024	64.452000000000012	0.71764705882352942	636.78688524590166	31.450819672131146	3	11
229	4	3	659.0	59.0	1.3962634015954636	0.99959850182162469	1.0	1.0	0.58904862254808621	3.3528213579016271	2.0	1.0	1.0	1.0	0.0	0.095000000000000001	0.0	8.0	1.0	660.0	59.0	4	21
230	1	672	219.0	24.0	1.4051439180047596	0.82631127768138868	1.0	0.41176470588235292	0.38014575225366576	42.731464865279897	50.487622245457352	10.295630140987001	3.5829866751058663	3.0	25.244846345393327	24.066946452498133	-6.0634543438011805	149.04400000000004	0.70256142185049664	220.13839285714286	22.861607142857142	1	2
230	2	501	539.0	76.0	3.1706411338902627	0.87603249396748506	2.0	0.2232620320855615	0.088991725283428802	57.258158393981319	57.454329688892898	7.0	2.2284757382052236	2.0	39.973364419494374	27.612866032855205	-17.680740754898753	265.97999999999962	0.31147031395710284	528.36327345309383	77.309381237524946	2	17
231	1	454	223.0	27.0	1.2318085435747694	0.78141796083041359	1.0	0.49134199134199136	0.46039958867857328	32.046334926357105	35.355339059327378	8.4852813742385695	3.4211797544681257	3.0	23.14451964956104	19.997169016217526	58.334636559429669	111.31800000000004	0.75227837613918802	221.3876651982379	23.98898678414097	1	6
231	2	315	531.0	84.0	1.4794652817792213	0.77294780863442714	2.0	0.3860294117647059	0.2830953982015102	29.126273690800748	34.205262752974143	7.6157731058639087	2.8028996925167529	2.2360679774997898	21.071782079359117	18.479735489011805	-78.572225008100645	118.24800000000003	0.52587646076794659	532.08253968253973	84.453968253968256	2	25
232	1	377	219.0	27.0	1.4347507956624046	0.889799736336639	1.0	0.49867724867724866	0.41696729496265139	33.793722109190846	37.0	7.6157731058639087	3.1181929513864275	3.0	15.325220563538423	15.421806061825009	74.003301625629092	106.59200000000003	0.79201680672268926	219.0583554376658	24.395225464190982	1	5
232	2	184	616.0	56.0	4.8775742648789375	0.80658475271706098	3.0	0.1251700680272109	0.086796502726052896	41.162659512373331	48.010415536631214	3.0	1.3645591451831063	1.0	24.4225136216081	24.332008002529278	-33.75308167498757	163.21599999999998	0.22674060382008626	607.179347826087	58.255434782608695	2	8
232	3	9	114.0	49.0	1.2755986631859793	0.85425330123454868	1.0	0.59999999999999998	0.67984143157103494	4.8989127594054427	4.0	1.4142135623730951	1.0460237291525663	1.0	1.8973665961010275	2.5467340756695789	-82.661803431275004	12.897999999999998	0.8571428571428571	114.22222222222223	48.111111111111114	3	20
232	4	646	510.0	86.0	1.6892962804886729	0.79490510775000456	1.0	0.39680589680589679	0.16019072692831471	45.067709587424176	47.434164902525687	7.0710678118654755	2.8434853801478135	2.8284271247461903	34.136177782868089	27.344101418062273	-20.707988672312855	225.11399999999978	0.54606931530008462	517.12693498452018	83.828173374613002	4	26
233	1	409	218.0	24.0	1.2182434698272702	0.77239831349076371	1.0	0.53255208333333337	0.53809579644691563	30.103738044116096	33.61547262794322	9.0	3.3697099112177158	3.0	19.289893727027113	19.120041393716463	68.741273642627931	97.732000000000042	0.81150793650793662	218.42298288508559	22.488997555012226	1	1
233	2	1132	102.0	68.0	1.1629620473822349	0.74345476364843655	3.0	0.45388933440256618	0.334843064256578	48.117513085810693	57.428216061444921	14.0	5.4577835625311506	5.0	35.946138836993526	32.180329920769474	-5.3206648854641676	206.11399999999981	0.67703349282296654	107.6386925795053	67.083922261484105	2	19
233	3	655	518.0	83.0	1.4122427011811303	0.48458087431134689	1.0	0.37321937321937321	0.22666667593068257	36.539657965847979	47.634021455258214	9.0	3.3040451245700044	3.0	36.660974169094679	31.962936600792339	84.379298066883791	190.55999999999995	0.56247316444826101	518.33893129770991	76.145038167938935	3	22
233	4	289	67.0	89.0	1.3973529900885089	0.85947499640853642	1.0	0.58620689655172409	0.50958544047592358	28.596111138480115	28.861739379323623	7.2111025509279782	2.8467685782206296	2.2360679774997898	15.80895559241903	14.617696826093239	-19.178256929340506	84.42000000000003	0.8537666174298375	63.463667820069205	90.913494809688586	4	30
234	1	174	117.0	76.0	2.0179249826728172	0.66658005405038667	1.0	0.39816933638443935	0.31999802265927713	24.020527365783149	24.413111231467404	5.0	1.9477672580994092	1.4142135623730951	17.53624817342638	17.905704636061248	1.5812810751605106	82.662000000000035	0.54037267080745344	118.06321839080459	73.459770114942529	1	2
234	2	398	217.0	23.0	1.2508295034144052	0.81231342451460697	1.0	0.53494623655913975	0.587731567789606	30.791651433929612	34.0	8.0622577482985491	3.2576830104199876	3.0	18.755229155882237	17.95834211013041	62.807840597956471	92.248000000000047	0.86899563318777306	218.54020100502512	24.429648241206031	2	5
234	3	197	626.0	59.0	5.1308872614235295	0.93114810373877299	2.0	0.13912429378531074	0.12748589701499985	47.6593478912107	58.309518948453004	5.0	1.957774916277625	1.4142135623730951	20.929843755304319	17.37856207853704	2.9961484984206996	139.35000000000002	0.22656699252443932	620.24873096446697	56.319796954314718	3	6
234	4	346	511.0	62.0	4.3813284425452785	0.7546625203189774	2.0	0.19222222222222221	0.052819537229094493	51.928181385832737	53.150729063673246	4.4721359549995796	1.6273001224406891	1.0	32.118804962853361	34.07076324940995	-22.337105933094531	286.90999999999974	0.31612608497030609	523.34971098265896	70.505780346820814	4	19
234	5	88	86.0	66.0	1.0222973511596329	0.33810540592428517	1.0	0.66666666666666663	0.8061158890812028	11.092364952751888	11.180339887498949	5.0	2.0608351880349165	2.0	9.4299033358288948	10.439116147044476	-4.3338973072183613	37.038000000000004	0.90256410256410258	86.102272727272734	65.534090909090907	5	21
234	6	48	99.0	81.0	1.326154798178764	0.85728736692509599	1.0	0.59999999999999998	0.66399468867607025	11.405036535034132	10.816653826391969	3.0	1.5053745918538317	1.2071067811865475	5.6461766129680697	5.8717484621491973	-61.991367030738274	30.140000000000001	0.83478260869565213	99.729166666666671	80.0625	6	26
235	1	13	655.0	11.0	1.4699850923487969	0.70961370581909755	1.0	0.43333333333333335	0.44921249751259817	5.7964531124951533	5.0990195135927845	1.4142135623730951	1.0637251634420148	1.0	3.3999999999999999	4.0841283298553872	-51.229123220002464	19.07	0.8666666666666667	654.76923076923072	10.461538461538462	1	4
235	2	399	218.0	37.0	1.2529072027642307	0.74773469541920168	1.0	0.47956730769230771	0.55186508365321429	29.758904274400319	33.241540277189323	8.0622577482985491	3.2328001275507341	3.0	19.827271361818106	19.759841296059683	63.375176574195947	95.31800000000004	0.86457204767063922	218.41102756892229	36.70426065162907	2	12
235	3	1159	102.0	84.0	1.6292994600761797	0.88541503204517424	1.0	0.42145454545454547	0.30906204344766114	62.840935900473994	61.400325732035007	12.083045973594572	4.3396949341064373	4.0	36.704497089948624	29.20854684392333	-30.311078914908766	217.08199999999977	0.68458357944477255	111.12165660051768	79.333908541846412	3	28
236	1	2512	101.0	61.0	2.9303873300096321	0.89823290403506029	6.0	0.20954287620954287	0.10360099631327239	125.14129690470837	134.6291201783626	14.212670403551895	4.3141317032965469	3.6055512754639891	67.010973705832697	55.002077149049533	-51.220423626610426	551.99199999999882	0.39671509791535059	86.856289808917197	77.617436305732483	1	9
236	2	21	591.0	30.0	2.9716393095180416	0.94257549970167354	1.0	0.31818181818181818	0.30356825466299486	12.040728660527753	11.180339887498949	1.4142135623730951	1.0394489107021996	1.0	3.4729725684978368	4.0215209497780329	58.347931615891362	29.484000000000002	0.75	591.14285714285711	31.0	2	10
236	3	4	612.0	44.0	1.3744467859455345	0.90562382685282905	1.0	0.66666666666666663	0.71001061223581108	3.5504413610999106	2.2360679774997898	1.0	1.0	1.0	0.89442719099991586	1.5056780284671625	-71.56505117707799	8.4139999999999997	0.92307692307689981	611.75	43.25	3	18
236	4	406	191.0	61.0	1.2505116252263655	0.77738091268635567	1.0	0.47764705882352942	0.43265351251685996	30.470545825992208	34.785054261852174	8.0622577482985491	3.3287211623406741	3.0	20.48380352611672	19.16689169620415	70.837109661680728	108.59200000000003	0.77777777777777779	190.90147783251231	59.093596059113302	4	19
236	5	1476	472.0	155.0	10.651471628407446	0.97170848807475929	6.0	0.085456229735988889	0.053848538712278356	194.35346800262604	174.00287353949071	8.4852813742385695	2.5849949059812971	2.0	50.028893924835231	45.903069362293834	-44.263265358242819	586.89599999999871	0.26066225165562906	499.45054200542006	126.03184281842819	5	21
236	6	706	680.0	87.0	2.3612876982595652	0.95986244413070887	2.0	0.29713804713804715	0.35656762234010958	62.690017440091452	58.600341295934449	8.9442719099991592	3.2548066108436422	2.8284271247461903	20.744066475252929	17.582743784430189	-37.920669111192929	157.73799999999994	0.73810768426555162	670.34277620396597	95.026912181303118	6	33
236	7	335	726.0	167.0	2.6711401904215997	0.90885336576145404	2.0	0.25769230769230766	0.13669414821636677	44.060950260451115	52.172789842982326	4.4721359549995796	1.8959549478281843	2.0	20.2140545165981	18.378516875882919	-79.952941974427986	175.48999999999992	0.41614906832298137	724.94925373134333	170.47462686567164	7	47
236	8	8	475.0	213.0	3.5097480426823471	0.95446820937227705	1.0	0.33333333333333331	0.25132741228718347	8.1956810109715956	5.8309518948453007	1.0	1.0	1.0	1.7149858514250884	2.4448753229659341	26.707340850153297	20.0	0.76190476190476186	474.875	212.125	8	75
236	9	1839	68.0	521.0	2.8948483980988504	0.93137571131637886	10.0	0.2526098901098901	0.1122962051519887	109.2484143324172	115.43396380615195	11.401754250991379	4.0453769086740241	3.6055512754639891	62.645751473952345	39.772917820624826	17.924853749878093	453.64199999999909	0.36186540731995276	73.843393148450247	532.0750407830343	9	-95
237	1	651	337.0	37.0	1.537972599225967	0.71937985686936046	1.0	0.44834710743801653	0.28131925295332316	41.47534645820285	43.185645763378368	9.4339811320566032	3.3298007225956479	2.8284271247461903	31.338537778651226	28.809476098529839	-70.808228187276825	170.52799999999985	0.6095505617977528	341.18279569892474	31.764976958525345	1	4
237	2	339	200.0	64.0	1.5149778096685735	0.90378037950070678	1.0	0.44025974025974024	0.43763266707197879	33.278124128449555	36.055512754639892	6.324555320336759	2.8294493820348174	2.2360679774997898	14.910020953446537	14.242921493950066	58.462530944240385	98.662000000000035	0.80522565320665085	199.42772861356931	62.044247787610622	2	23
237	3	28	686.0	74.0	1.6884343170122258	0.91999908276721698	1.0	0.46666666666666667	0.5918739712631812	10.304548149303386	9.0553851381374173	2.0	1.1897753035351701	1.0	3.5282114253639856	4.0385637863556623	-20.768831659470745	24.382000000000005	0.84848484848484851	683.71428571428567	74.535714285714292	3	27
237	4	1319	67.0	116.0	3.3207834525650108	0.93409432507464585	6.0	0.26390556222488998	0.11506766077178533	99.328466131712318	100.68763578513501	10.770329614269007	3.6684648845422729	3.0	46.440057834315638	35.462876552105399	-10.524383931878159	379.53399999999931	0.43959340109981676	75.893100833965121	115.00227445034116	4	36
237	5	549	109.0	142.0	2.3048671723219463	0.96242786139118364	1.0	0.4798951048951049	0.39446091948109074	54.756655610813858	52.497618993626752	7.6157731058639087	3.0307809096167975	2.8284271247461903	16.960000000000001	14.868485142203108	-76.249080864184492	132.24800000000002	0.80204528853177504	108.52094717668488	149.88888888888889	5	46
237	6	513	724.0	178.0	1.4166837298639865	0.80239088935831449	1.0	0.53437500000000004	0.29209454585444861	36.96046410868793	39.924929555354261	8.5440037453175304	3.1037870216305521	2.8284271247461903	21.798263696974576	22.057962268478239	-74.145019335662951	148.56	0.66927592954990212	726.16959064327489	175.57894736842104	6	56
237	7	254	138.0	210.0	1.8531432517377735	0.68352545579274848	1.0	0.31358024691358027	0.15237525787819281	28.00132682835444	29.154759474226502	5.0	1.807755554072153	1.4142135623730951	22.742708045234394	20.438915395211076	-79.069557536309347	144.73199999999994	0.46014492753623187	140.33464566929135	208.58661417322836	7	63
237	8	567	53.0	519.0	1.4658819346731706	0.87655165616402209	1.0	0.47727272727272729	0.37786614598399626	41.464574611282472	41.109609582188931	8.0622577482985491	3.2484292934312657	3.0	22.048189075509896	19.957223000389384	-55.531596681251109	137.31800000000001	0.77142857142857146	49.153439153439152	526.02998236331575	8	-99
237	9	1367	124.0	532.0	2.9318488034238808	0.96627819554748684	3.0	0.40599940599940598	0.16057025211751819	97.700139242787017	92.195444572928878	9.2195444572928871	3.4558468844776522	3.0	33.9437123744015	25.157823570941083	7.5562435481695793	327.08199999999954	0.59785698666083531	115.55815654718361	529.62253108997811	9	-98
238	1	1280	89.0	36.0	2.1440494892489945	0.94045063055629752	2.0	0.31968031968031968	0.20815782074016986	79.065576071493751	77.103826104804938	11.401754250991379	3.9453716395914604	3.6055512754639891	34.341738213693596	26.876785299303588	25.19160544775124	277.97999999999962	0.60391601792875682	101.41562500000001	42.2265625	1	6
238	2	3	552.0	17.0	1.3962634015954636	0.99959850182162469	1.0	1.0	0.58904862254808621	3.3528213579016271	2.0	1.0	1.0	1.0	0.0	0.095000000000000001	0.0	8.0	1.0	553.0	17.0	2	9
238	3	1614	665.0	82.0	4.866122887479766	0.92767232167653457	10.0	0.16243961352657005	0.039429010441531707	132.26948807750949	139.83204210766573	9.8994949366116654	2.6875489189101351	2.0	63.525484899065589	49.388807578507148	1.4995158208610122	717.21399999999812	0.27148864592094196	632.91140024783147	76.643122676579921	3	14
238	4	340	201.0	57.0	1.4652423625533155	0.89247836746698739	1.0	0.50595238095238093	0.49393164104395559	32.500514828268237	34.438350715445125	7.0	2.9089230051100841	2.8284271247461903	16.259657763564253	14.660663556293246	56.905763873890194	93.006000000000029	0.82524271844660191	204.34117647058824	61.126470588235293	4	19
238	5	656	114.0	156.0	5.0155210647881097	0.97456495850430813	4.0	0.26929392446633826	0.078636540051193818	89.205452259218262	83.294657691835198	6.7082039324993694	2.3607564331178459	2.0	27.58135684566523	19.991405916370883	-86.356507211324057	323.77599999999944	0.38520258367586613	114.82317073170732	144.84908536585365	5	35
238	6	293	729.0	185.0	2.8697143707549992	0.74194204851968126	2.0	0.25701754385964914	0.10821376153213891	38.446966598826918	39.217343102255157	4.0	1.7076212164743643	1.4142135623730951	27.195587877448062	25.777307625643793	82.439200838039	184.45799999999988	0.36262376237623761	728.26962457337879	175.81569965870307	6	53
238	7	338	144.0	212.0	2.0228174456244759	0.81649850063844132	1.0	0.25960061443932414	0.13306449242141297	36.157852533073878	41.773197148410844	7.0710678118654755	2.2250056206516753	2.0	25.698397679857433	20.875647728678505	-71.069405689833019	178.66199999999992	0.44857332448573323	145.22781065088756	209.29585798816569	7	58
238	8	8	153.0	236.0	4.3933209765044765	0.95169344035269499	2.0	0.26666666666666666	0.29648557843127421	9.1343871647002697	6.4031242374328485	1.0	1.0	1.0	2.1213203435596424	2.8047119886903231	-47.302243578490753	18.414000000000001	0.64000000000000001	150.875	238.375	8	79
239	1	625	356.0	31.0	1.2404667924514698	0.52263616306940774	1.0	0.6109481915933529	0.43802891540630273	33.829717473709714	37.643060449437421	9.2195444572928871	3.655307230825394	3.0	28.776726707532251	28.84172281552005	11.216938444657686	133.904	0.74493444576877232	353.88319999999999	33.569600000000001	1	6
239	2	1899	662.0	72.0	5.6509338629327699	0.97864931336180128	4.0	0.25239234449760767	0.11115851560349489	161.62772226889982	132.18547575282241	11.180339887498949	3.9341960405491609	3.1622776601683795	39.274768456530296	33.220501956959751	-13.682408380264	463.33599999999888	0.43675252989880403	630.15113217482883	85.666666666666671	2	22
239	3	851	127.0	144.0	3.6278707988460965	0.96932072724479024	1.0	0.28272425249169436	0.11154151199211135	86.000125135149332	85.37564055396598	7.0710678118654755	2.8165562442383001	2.2360679774997898	28.905987546097304	21.138776130511204	-77.346480534703986	309.63599999999946	0.46745399615490257	126.07755581668626	142.95299647473561	3	36
239	4	3	647.0	111.0	1.3962634015954636	0.99959850182162469	1.0	1.0	0.58904862254808621	3.3528213579016271	2.0	1.0	1.0	1.0	0.0	0.095000000000000001	0.0	8.0	1.0	648.0	111.0	4	39
239	5	319	725.0	176.0	3.2533759025063289	0.84624427423255966	3.0	0.21210106382978725	0.094739690951314418	45.370305096764582	51.429563482495162	5.0	1.8811356471791227	1.4142135623730951	25.716936919659588	24.173076655963094	-63.392184510896342	205.69999999999985	0.35268103924820343	726.30721003134795	169.5924764890282	5	53
239	6	16	485.0	191.0	15.908914751161985	0.98144246192309403	3.0	0.087912087912087919	0.15453880940599873	25.050551626008968	16.278820596099706	1.0	1.0	1.0	4.0137883897346978	4.8036151587782339	-46.932490625719808	36.070000000000007	0.24806201550387597	481.375	192.1875	6	62
239	7	301	154.0	205.0	1.4182622971668537	0.60952404681304773	1.0	0.38392857142857145	0.19478809645439063	25.876883334813343	29.546573405388315	7.0	2.4751402102301681	2.0	25.068870653902	20.514354186750435	-80.272420127360775	139.35000000000002	0.51060220525869382	152.99003322259136	206.63455149501661	7	63
240	1	1245	356.0	43.0	1.1125311811371632	0.56036112184283693	2.0	0.55210643015521066	0.35836676021762615	45.72724347484052	54.037024344425184	15.0	5.250223305309544	4.4721359549995796	39.466163763302113	37.873516272727578	80.225711297496218	208.94199999999984	0.74439461883408076	355.80803212851407	44.752610441767068	1	7
240	2	12	654.0	39.0	2.1743893597762693	0.76015314831609349	1.0	0.33333333333333331	0.30291034634891961	6.9283175496162741	5.0990195135927845	1.0	1.0	1.0	3.3999999999999999	4.50163236112411	-50.609421140634431	22.312000000000001	0.63157894736842102	656.91666666666663	37.916666666666664	2	8
240	3	27	561.0	44.0	1.0259694953652987	0.51951873030623275	1.0	0.6428571428571429	0.73032786511378867	6.4711928132625287	6.0827625302982193	2.8284271247461903	1.4082189789438564	1.0	4.919349550499537	5.5293693421013295	-74.653161291553133	21.553999999999998	0.88524590163934425	561.14814814814815	43.703703703703702	3	11
240	4	25	699.0	75.0	6.3254083124438329	0.95045643361847165	2.0	0.15151515151515152	0.14283716706151148	19.228129305696498	14.866068747318506	1.0	1.0	1.0	5.547001962252291	5.977213849521096	-35.31051101612546	46.89800000000001	0.352112676056338	701.03999999999996	73.519999999999996	4	22
240	5	2	356.0	86.0	0.78539816339744828	0.99896640799254133	1.0	1.0	0.69813170079773179	2.0900000000000003	1.0	1.0	1.0	1.0	0.0	0.095000000000000001	0.0	6.0	1.0	356.5	86.0	5	29
240	6	4	121.0	107.0	1.1780972450961724	0.91667440776829656	1.0	0.66666666666666663	1.5712708505917754	3.3229778075560406	2.2360679774997898	1.0	1.0	1.0	0.70710678118654757	1.3279778075560402	-58.282525588538995	5.6559999999999997	1.0	120.5	107.0	6	33
240	7	383	584.0	153.0	3.4123052469208903	0.96568279595387185	1.0	0.23525798525798525	0.23452822856084882	55.808987632265257	52.201532544552748	5.0	2.1022316146340732	2.0	17.195706082982102	14.494952995669058	-50.999123165351008	143.25399999999996	0.6147672552166934	583.98694516971284	150.48825065274153	7	39
240	8	547	724.0	182.0	1.7737874650035663	0.83489822111936862	2.0	0.34598355471220749	0.27713490242513955	43.550486148926538	52.497618993626752	8.0	3.1668642111553891	3.0	26.783267093960269	23.970377490698436	-60.070800181696235	157.48999999999998	0.54131618010885696	723.74588665447902	175.58135283363802	8	43
240	9	20	563.0	151.0	1.0170906215996953	0.56324322398154758	1.0	0.66666666666666663	0.91713645821389966	5.6374502727526679	5.0990195135927845	2.2360679774997898	1.2978708664619076	1.0	3.5355339059327378	4.6581752896490682	26.011982848078286	16.553999999999998	0.88888888888888884	563.70000000000005	151.15000000000001	9	48
240	10	450	164.0	209.0	1.0866101023250907	0.44789558181919514	1.0	0.51724137931034486	0.54271908161043048	26.33997842886172	29.274562336608895	10.0	3.702393321005454	3.1622776601683795	24.406808633910082	23.550202600838087	-54.753265825980598	102.07600000000005	0.78878177037686237	163.17777777777778	207.88888888888889	10	59
240	11	9	710.0	207.0	1.3617877620498966	0.67343536436623008	1.0	0.5625	0.4868200525259469	4.5879277408376753	3.6055512754639891	1.4142135623730951	1.0460237291525663	1.0	2.6832815729997477	3.391607731871277	58.822987681869371	15.241999999999999	0.78260869565217395	709.77777777777783	206.66666666666666	11	65
241	1	423	82.0	163.0	1.2766322051572705	0.84750921809294866	1.0	0.59326788218793824	0.64325658987555823	32.78637122183568	31.622776601683793	8.2462112512353212	3.425204065725469	3.1622776601683795	17.987718339181423	17.402372257007436	59.549883595635762	90.904000000000039	0.8858638743455497	78.283687943262407	158.57683215130024	1	22
243	1	553	96.0	124.0	1.3464207600767988	0.82536483103737623	1.0	0.52367424242424243	0.49094277040650941	37.93525554112793	38.013155617496423	9.8488578017961039	3.8083489788844873	3.1622776601683795	20.634884649335039	21.418236398962907	-27.057840117573708	118.97400000000005	0.79396984924623104	91.741410488245933	125.77757685352623	1	25
245	1	633	68.0	124.0	1.1803444597170558	0.80772177191699046	1.0	0.58341013824884791	0.58516193812912176	37.593035280522642	39.05124837953327	11.661903789690601	4.3045295127973748	4.0	22.807893370497855	22.163494802692298	-55.170725253404811	116.59200000000003	0.88100208768267219	69.575039494470772	122.11374407582939	1	30
246	1	391	93.0	102.0	1.6601376333429056	0.65846001566731283	3.0	0.39415322580645162	0.20595190208315875	32.509483233771682	34.058772731852805	6.4031242374328485	2.5066492244472496	2.2360679774997898	25.346976757973145	24.467147823613953	-22.992051374293119	154.45799999999994	0.57080291970802921	90.810741687979544	106.56521739130434	1	24
246	2	331	521.0	227.0	1.6505022825502051	0.92800225710639928	1.0	0.48676470588235293	0.44517042516973743	34.978608079253881	40.26164427839479	7.0	2.826958765767567	2.2360679774997898	13.281566172707194	13.032139892244846	-76.813489442663439	96.662000000000035	0.85640362225097022	522.39879154078551	224.34441087613294	2	61
246	3	627	619.0	491.0	1.2684870905180523	0.79738481058669008	1.0	0.55437665782493373	0.46029490340047385	38.546427440694089	38.327535793473601	10.63014581273465	3.939281173133101	3.6055512754639891	26.725439384980834	23.261658012659307	-9.5365252489242494	130.83400000000003	0.82121807465618857	623.10685805422645	489.82775119617224	3	115
247	1	222	690.0	20.0	1.1635229722917517	0.67534356125374695	1.0	0.6166666666666667	0.61946139578307902	20.695931155278888	20.808652046684813	7.0	2.7051651381809698	2.2360679774997898	15.748919637577991	15.263316916918312	-56.962038474831175	67.108000000000018	0.86213592233009706	691.27027027027032	19.324324324324323	1	1
247	2	11	707.0	75.0	3.7009896925836183	0.97438832253186813	1.0	0.34375	0.26525698038612122	10.019433078585159	7.6157731058639087	1.0	1.0	1.0	1.8382900600361158	2.2530895214829081	71.661454256004703	22.827999999999999	0.7857142857142857	706.18181818181813	72.818181818181813	2	22
247	3	616	84.0	107.0	1.1225565718246533	0.67162171513594993	1.0	0.58333333333333337	0.65390825338567604	33.739517548670705	34.928498393145958	10.63014581273465	4.1281513921240522	3.6055512754639891	24.780693263520487	24.997414141436767	-57.440171295763925	108.80200000000005	0.8806290207290921	84.353896103896105	104.73863636363636	3	26
247	4	171	531.0	212.0	1.6778211596657733	0.87223197788160867	3.0	0.375	0.29097501841867146	24.334515875103399	27.459060435491963	5.6568542494923806	2.2990386199780155	2.0	11.648704120729811	11.901826797641244	-55.696711100333125	85.936000000000035	0.65142857142857147	531.55555555555554	210.89473684210526	4	60
247	5	846	643.0	489.0	1.3399959861699848	0.80123630853382222	1.0	0.44833068362480127	0.29878493595455746	46.102157046763807	58.821764679410968	10.816653826391969	4.0749668669079187	3.6055512754639891	30.405591591021544	27.585135343962971	-29.132548963939445	188.62999999999985	0.67464114832535882	639.87352245862883	493.2115839243499	5	120
248	1	94	692.0	20.0	1.1439309158147539	0.74111510392234436	1.0	0.5696969696969697	0.63772516551310221	13.813537549114281	14.142135623730951	4.4721359549995796	1.9647340614428646	2.0	9.3632917756904455	9.2741050465498276	-86.548360102135689	43.038000000000011	0.84684684684684675	692.11702127659578	20.98936170212766	1	4
248	2	283	77.0	100.0	2.7919672551723433	0.83776819336085617	4.0	0.26597744360902253	0.094114685785034805	39.383933480991402	37.483329627982627	6.0827625302982193	1.964155837227308	1.4142135623730951	23.199999999999999	21.504653881446295	-18.851568663688337	194.38799999999992	0.44778481012658222	83.438162544169614	98.194346289752644	2	28
248	3	173	536.0	211.0	1.1072844519836753	0.44840347358744143	2.0	0.53395061728395066	0.467700089512883	16.525864512426342	18.027756377319946	6.4031242374328485	2.4744838028675589	2.2360679774997898	13.435028842544403	14.771334332285742	-20.697079153167127	68.178000000000026	0.76379690949227375	535.2196531791908	211.5549132947977	3	70
248	4	240	685.0	423.0	2.4909698149595667	0.93771826794070556	3.0	0.3902439024390244	0.26170800581534781	36.878886454216193	40.607881008493905	6.7082039324993694	2.4951048224380954	2.0	13.257334689782976	12.811602540879653	78.663722134668504	107.35000000000004	0.62256809338521402	685.5958333333333	426.63333333333333	4	115
248	5	62	670.0	439.0	1.2287549125450061	0.83746954267989715	1.0	0.64583333333333337	0.64608853091483087	12.304840891091596	11.704699910719626	3.6055512754639891	1.6402903760640848	1.4142135623730951	6.2609903369994111	6.7243987013600997	-15.444717474309895	34.726000000000006	0.86713286713286708	671.32258064516134	438.35483870967744	5	118
248	6	730	642.0	483.0	1.5899888747275384	0.8447429853735825	1.0	0.29626623376623379	0.27020841784272631	47.927003338218952	69.028979421689272	10.770329614269007	3.8799799934616477	3.1622776601683795	27.075799679363104	25.649200040223743	-48.374560863501955	184.25399999999973	0.60858691121300545	640.14657534246578	485.23561643835615	6	123
249	1	176	291.0	58.0	3.5307685352370028	0.89496809416009671	1.0	0.25396825396825395	0.089917058994513688	36.352074844311055	32.062439083762797	5.0	1.6789934670414945	1.0	17.708754896942924	16.217756590735469	-79.710505113287041	156.83399999999995	0.35772357723577236	291.46022727272725	51.272727272727273	1	2
249	2	150	670.0	42.0	1.0706789782423605	0.70939635867118234	1.0	0.66666666666666663	0.84939908792318553	16.596750005405607	15.620499351813308	5.6568542494923806	2.495661413877369	2.2360679774997898	10.606601717798213	11.697551488319078	-42.596808612280867	47.108000000000018	0.92307692307692313	669.19333333333338	42.426666666666669	2	11
249	3	19	684.0	47.0	1.2897980627655428	0.79264431999567397	1.0	0.52777777777777779	0.54670622038420236	6.8394683906990741	5.8309518948453007	2.0	1.1924660131311782	1.0	3.5355339059327378	4.169916701830978	51.530093789926802	20.898000000000003	0.90476190476190477	684.78947368421052	47.94736842105263	3	15
249	4	598	696.0	78.0	1.5491454522681176	0.88938455817066642	1.0	0.37142857142857144	0.30496893129875119	44.176801563627613	47.169905660283021	8.9442719099991592	3.38803409970506	3.0	22.087518732408867	20.195858973040323	24.316475165548862	156.97399999999993	0.71275327771156138	692.26588628762545	75.787625418060202	4	19
249	5	72	280.0	77.0	1.5664027028098415	0.79203310630080082	1.0	0.40000000000000002	0.37468996004118216	14.539749987878579	17.11724276862369	3.6055512754639891	1.6038583786552556	1.4142135623730951	9.0	8.8761995180147135	14.394584556291676	49.140000000000008	0.66666666666666663	279.625	76.75	5	22
249	6	125	302.0	85.0	1.0777241137962157	0.62403374761724761	1.0	0.52521008403361347	0.71090780860034541	14.663024519192655	16.031219541881399	5.0	2.2619872108579275	2.2360679774997898	10.15978537854285	11.457649095708351	-66.926840518757729	47.006000000000029	0.88967971530249113	301.98399999999998	84.847999999999999	6	25
249	7	7	241.0	84.0	1.9417423981371318	0.91057810901721414	1.0	0.46666666666666667	0.47169458195861719	5.5379408992938286	4.1231056256176606	1.0	1.0	1.0	1.6641005886756874	2.2890360905861371	22.5	13.655999999999999	0.93333333333333335	240.28571428571428	84.571428571428569	7	27
249	8	500	63.0	113.0	1.170991012779234	0.79221981888909332	1.0	0.5376344086021505	0.54034164158315434	32.989524186447952	32.249030993194197	9.2195444572928871	3.7928047622611119	3.6055512754639891	20.506096654409877	20.13138941220673	-49.231276087444598	107.83400000000003	0.87260034904013961	66.085999999999999	108.89	8	31
249	9	205	219.0	110.0	1.1869483214980843	0.8321346020738063	1.0	0.640625	0.76747936955639617	21.827247128252747	21.400934559032695	6.324555320336759	2.6860347979275212	2.2360679774997898	11.627553482998906	12.104817501818458	-32.17644791583249	57.936000000000028	0.93181818181818177	219.69268292682926	109.69756097560976	9	34
249	10	218	538.0	210.0	1.0141986289577853	0.49076068960379921	1.0	0.71241830065359479	0.86273718462622218	17.946228905820895	17.4928556845359	7.6157731058639087	3.0549896176075753	2.8284271247461903	14.849242404917497	15.636448891643116	-44.050721296554407	56.350000000000023	0.92569002123142252	537.2706422018349	210.45412844036699	10	60
249	11	218	686.0	414.0	2.0731245300852001	0.94677106270909195	2.0	0.25231481481481483	0.28480057887330867	32.325405811958895	41.340053217188775	5.6568542494923806	2.2426970512652087	2.0	10.539303728279354	10.405796408750071	60.114103272597397	98.07600000000005	0.65171898355754854	685.84862385321105	414.94954128440367	11	106
249	12	876	430.0	492.0	1.2732872983038541	0.52066333690841493	1.0	0.45061728395061729	0.39014841025192304	40.532634360053542	53.084837759947987	11.180339887498949	4.2080885747349317	3.6055512754639891	34.487047360473817	34.605226227509284	-85.433443299855057	167.97399999999996	0.75128644939965694	428.07534246575341	492.25799086757991	12	121
249	13	888	641.0	481.0	1.4006486028604572	0.79365473481281612	1.0	0.37	0.36260593490228243	48.071159604449448	65.115282384398824	12.083045973594572	4.4007470358986849	4.0	30.961756611872602	29.244976500861736	-56.848782537486322	175.42599999999979	0.69565217391304357	637.67792792792795	484.20833333333331	13	122
250	1	144	264.0	46.0	15.841024001998271	0.98106726155967738	5.0	0.050793650793650794	0.040180571296754779	74.747316762283717	75.451971478550519	2.2360679774997898	1.1321422579243305	1.0	16.556687283551312	14.476112024340749	-51.189777658162228	212.21599999999987	0.17744916820702403	262.09722222222223	47.756944444444443	1	2
250	2	340	286.0	52.0	3.6767080977588429	0.64693157067318374	4.0	0.16260162601626016	0.10189576178304509	44.858673959432657	50.009999000199947	4.4721359549995796	1.7370006374992828	1.4142135623730951	33.391121766546632	34.206894774187973	-61.741970751899821	204.76999999999981	0.28227480282274803	290.50882352941176	58.547058823529412	2	7
250	3	647	409.0	52.0	1.2710593738953559	0.83977432177505318	1.0	0.55727820844099918	0.4812837242673747	40.229430072842554	43.68065933568311	9.2195444572928871	3.9273256541110793	3.6055512754639891	24.516177922806268	21.841990596725768	10.117709014308041	129.97400000000002	0.80774032459425715	410.19474497681608	50.268933539412672	3	11
250	4	20	686.0	49.0	1.1993029955079038	0.84899258294980096	1.0	0.66666666666666663	0.88017544422993499	7.006146564335773	6.4031242374328485	2.2360679774997898	1.2446461113496086	1.0	2.8284271247461903	3.7020812184188281	48.122995552824747	16.897999999999996	0.97560975609756095	685.89999999999998	48.850000000000001	4	16
250	5	601	673.0	76.0	1.2904389691565954	0.69079169628712556	1.0	0.39617666446934741	0.31016314181226284	36.02998577339082	41.617304093369626	10.63014581273465	3.7300121994321507	3.0	29.20128925437449	26.051618990614262	-17.895523094701289	156.04399999999993	0.6189495365602472	674.23294509151413	76.617304492512474	5	18
250	6	3	242.0	91.0	0.93084226773030909	0.80439877958385209	1.0	0.75	1.6173223787725053	2.398627574066607	1.4142135623730951	1.0	1.0	1.0	0.70710678118654757	1.425	-44.999999999999993	4.8279999999999994	1.5	242.33333333333334	90.333333333333329	6	25
250	7	48	291.0	105.0	11.679161577928722	0.76356602520156913	4.0	0.08727272727272728	0.071206027188756252	31.771687766440156	27.202941017470888	1.0	1.0	1.0	18.832117476498723	20.515924370543576	55.25273651392083	92.038000000000025	0.13832853025936601	297.91666666666669	112.75	7	31
250	8	611	52.0	127.0	1.2125926130440834	0.65167532466861799	3.0	0.41792065663474692	0.37077064502048213	34.62651617128661	43.68065933568311	11.0	4.1643688207063727	3.6055512754639891	28.445118253845379	26.264144523188641	-71.554690548303697	143.904	0.66885604816639299	51.330605564648117	127.87234042553192	8	33
250	9	112	367.0	197.0	1.0360184239581576	0.59939566601774019	1.0	0.61538461538461542	0.77839586535441652	13.490459703004877	13.152946437965905	5.0	2.2535769271659487	2.0	9.8994949366116654	10.798477511049736	29.977476780610534	42.522000000000013	0.89243027888446214	367.32142857142856	197.90178571428572	9	55
250	10	203	544.0	218.0	1.01211728502972	0.46484628649836862	1.0	0.70486111111111116	0.88251634384656541	17.183199185233942	17.464249196572979	7.6157731058639087	2.9701288567291382	2.8284271247461903	14.142135623730951	15.21385677081517	-27.870978470664717	53.764000000000017	0.92906178489702518	543.74384236453204	218.41871921182266	10	63
250	11	369	188.0	281.0	3.7890464123036054	0.99039677978060248	1.0	0.23207547169811321	0.2660782703410709	59.064992612689174	57.697486947006624	4.4721359549995796	2.0661316965513916	2.0	8.3530584162724715	8.1659821871779332	28.814531703652314	132.01200000000006	0.9190535491905355	188.95934959349594	281.15718157181573	11	79
250	12	233	230.0	304.0	2.7315674943266339	0.7388949271038151	4.0	0.22776148582600195	0.17621099231072243	33.412062313359925	33.241540277189323	5.0	1.9913569994373916	2.0	26.31467345504316	22.513738000379099	-17.946437809377922	128.90400000000005	0.34441980783444193	238.02575107296138	304.66523605150212	12	83
250	13	605	203.0	368.0	7.8896029220531876	0.99572467621194982	1.0	0.13525598032640287	0.18215328529190827	109.61022185977701	90.271811768680038	6.4031242374328485	2.2957412337179157	2.2360679774997898	12.177378223991102	10.124786545336143	40.947945121080231	204.29799999999955	0.74553296364756638	226.83801652892561	388.28099173553721	13	98
250	14	266	686.0	411.0	1.2983750126366835	0.83758078902450817	1.0	0.55882352941176472	0.4900219508041197	26.073420153647074	27.294688127912362	6.7082039324993694	2.6934834838781447	2.2360679774997898	16.0	14.244260981428639	70.418989796397128	82.592000000000027	0.80000000000000004	686.02255639097746	410.78195488721803	14	102
250	15	885	447.0	471.0	1.4531257497297332	0.84832427982293723	2.0	0.46045785639958375	0.31485126785303186	50.56130846201998	61.032778078668514	12.0	4.1518373300520128	3.6055512754639891	27.454630879994667	26.771051006008015	-78.020353499364845	187.94199999999987	0.74151654796816069	446.9909604519774	471.53446327683616	15	115
250	16	2	671.0	461.0	0.78539816339744828	0.99896640799254133	1.0	1.0	0.69813170079773179	2.0900000000000003	1.0	1.0	1.0	1.0	0.0	0.095000000000000001	90.0	6.0	1.0	671.0	460.5	16	119
250	17	844	640.0	482.0	1.5323937197706221	0.83284577484733147	1.0	0.34477124183006536	0.31796516049895718	50.197838725577022	67.268120235368556	10.816653826391969	3.9630400949655602	3.6055512754639891	29.891140123062673	27.78476063203431	-59.121460185846537	182.63599999999977	0.64773599386032232	636.55450236966828	486.07109004739334	17	121
250	18	338	418.0	495.0	1.2687370325483982	0.85411010179658087	1.0	0.64750957854406133	0.64342985161186483	29.357890761709676	28.071337695236398	7.0710678118654755	3.1174352755593784	2.8284271247461903	15.764815627361644	15.268811052238631	-80.966010806782094	81.248000000000033	0.86114649681528666	418.16272189349115	490.31360946745565	18	124
250	19	91	76.0	514.0	1.6794159867777716	0.79599954665946382	2.0	0.28260869565217389	0.27528240858842484	16.945936385947487	22.203603311174518	4.0	1.6728210030661343	1.4142135623730951	11.627553482998906	10.257328145211218	-84.917645030360717	64.452000000000012	0.52298850574712641	75.560439560439562	513.2967032967033	19	-121
251	1	2	292.0	36.0	3.9269908169872414	0.99978257701124984	2.0	0.33333333333333331	0.39269908169872414	4.5559556151120804	2.2360679774997898	1.0	1.0	1.0	0.0	0.095000000000000001	-63.43494882292201	8.0	0.61803398874989479	291.5	37.0	1	10
251	2	519	661.0	92.0	1.2102408203355954	0.76340442344269432	1.0	0.47527472527472525	0.4505220104463441	33.621128241209789	43.011626335213137	10.295630140987001	3.7740709239135914	3.1622776601683795	22.583732356465987	21.716586216912084	-65.519687286967937	120.31800000000005	0.79601226993865026	661.91714836223503	90.500963391136807	2	24
251	3	349	233.0	96.0	1.5028946288767917	0.72661183878385993	2.0	0.32077205882352944	0.31733365667368651	30.155850115023295	34.014702703389901	7.2111025509279782	2.9020371865818606	2.2360679774997898	28.044607324760317	20.71852268618871	-64.74120924076523	117.56000000000006	0.58361204013377921	231.63037249283667	97.11174785100286	3	27
251	4	15	684.0	99.0	1.8132807375386419	0.93528408462761548	1.0	0.41666666666666669	0.55170790081943033	7.9400778885469014	7.0710678118654755	2.0	1.0666666666666667	1.0	2.6832815729997477	2.8099764129053666	39.198273316561725	18.484000000000002	0.76923076923076927	684.39999999999998	99.333333333333329	4	32
251	5	658	58.0	154.0	1.1070774244671902	0.42412414695773404	1.0	0.51126651126651124	0.45831843323130916	31.944006541316064	42.047592083257278	12.165525060596439	4.4073818509404488	4.0	28.741299952266871	28.92862191910741	28.216251834849899	134.31800000000001	0.72747374239911555	58.402735562310028	154.31762917933131	5	38
251	6	75	306.0	145.0	1.021394603535114	0.48790323355935988	1.0	0.68181818181818177	0.83362815371740839	10.596731009930817	10.440306508910551	4.2426406871192848	1.959275943552188	2.0	8.1999999999999993	9.2498623689849975	45.220505380405697	33.624000000000009	0.89820359281437123	305.51999999999998	144.75999999999999	6	42
251	7	298	529.0	234.0	1.7111262069378259	0.94091715708804247	1.0	0.39262187088274042	0.45316894511327749	34.159406547545359	37.735924528226413	6.4031242374328485	2.6395848520735967	2.2360679774997898	12.148105637844745	11.567633191565013	-36.09598109378183	90.904000000000039	0.88955223880597012	527.97651006711408	234.55704697986576	7	73
251	8	962	675.0	461.0	1.3125360824432406	0.75099393518562441	1.0	0.44270593649332718	0.30597310985865267	47.310450555169666	53.600373133029585	11.704699910719626	4.107408328479254	3.6055512754639891	34.362360298353103	31.239521090145221	-20.795306010157464	198.76999999999975	0.6682875998610629	672.21725571725574	458.37110187110187	8	127
252	1	166	566.0	13.0	1.1224526216641706	0.73500493705656811	1.0	0.62406015037593987	0.76117511240415692	18.092897614719387	18.110770276274835	6.324555320336759	2.4919836623149867	2.2360679774997898	12.441587657862476	12.268101895113427	-2.212946670125103	52.350000000000023	0.89487870619946097	568.03012048192772	12.740963855421686	1	2
252	2	493	284.0	77.0	1.1837595171104103	0.69585417156577167	1.0	0.53703703703703709	0.46865958263662433	31.341066604324599	36.249137920783717	9.2195444572928871	3.3588135227210314	3.0	23.372744780105666	22.508624519332091	-22.475615220528692	114.97400000000005	0.75555555555555554	285.06693711967546	75.987829614604465	2	25
252	3	824	303.0	105.0	1.1856935739641716	0.6833778918174187	3.0	0.37728937728937728	0.35896913902369898	40.292070868228407	52.392747589718944	12.727922061357855	4.6484146986486348	4.0615528128088307	33.415789936268844	29.415823895590268	-47.237853645615409	169.83999999999989	0.65920000000000001	303.15776699029124	104.64199029126213	3	32
252	4	504	662.0	114.0	1.1200078458920415	0.70816094856096468	1.0	0.56565656565656564	0.67588333755647467	31.00251300202245	34.176014981270121	10.440306508910551	3.8819922116755419	3.3839144678161843	21.213203435596427	21.889356544357696	-59.785697479965215	96.802000000000049	0.88188976377952755	661.95436507936506	113.34325396825396	4	35
252	5	745	325.0	134.0	2.8696685739452654	0.93864233809031461	1.0	0.29788084766093564	0.1635844875288035	69.692092919997791	62.361847310675458	8.9442719099991592	3.0205522690969286	2.2360679774997898	26.753779282231378	24.036252331286246	59.285461356156787	239.2279999999995	0.574402467232074	333.59060402684565	148.73825503355704	5	42
252	6	1034	59.0	159.0	1.7331110794309286	0.9268367126367375	1.0	0.48182665424044735	0.36813430147681303	63.198414005297117	73.334848469196416	12.206555615733702	4.3027407511769908	4.0	27.066178797201516	23.728770791373375	84.708934509325516	187.8719999999999	0.78720974495622364	61.036750483558997	157.86847195357834	6	44
252	7	64	306.0	155.0	1.1563818295676662	0.79969771741617157	1.0	0.58181818181818179	0.78353616010877614	11.851958699010247	11.180339887498949	3.6055512754639891	1.7450883610281271	1.4142135623730951	6.3639610306789276	7.1159495684790892	42.281495853403136	32.038000000000011	0.90140845070422537	306.453125	155.484375	7	51
252	8	101	364.0	208.0	1.0627311866826692	0.37874033520667111	1.0	0.60119047619047616	0.61903955679885969	12.201759555748048	13.152946437965905	5.0	2.0671640979558918	2.0	10.590271297461937	11.292764780639738	-3.2954881493666659	45.280000000000022	0.83471074380165289	364.36633663366337	207.61386138613861	8	61
252	9	212	517.0	254.0	1.0185817897778966	0.3675801414123076	1.0	0.65634674922600622	0.76698065688369943	17.226954495501239	18.110770276274835	7.2111025509279782	2.9347716961418402	2.8284271247461903	15.4	16.020927267919244	8.9665881238424774	58.936000000000021	0.90987124463519298	516.66037735849056	253.55188679245282	9	84
252	10	391	272.0	432.0	1.5109575150870616	0.9019474097630682	1.0	0.52553763440860213	0.5642294840501203	35.633986963588875	31.906112267087632	6.7082039324993694	3.0044858909600576	2.8284271247461903	15.652475842498529	15.388390703630323	63.82318615803436	93.31800000000004	0.84267241379310354	268.60869565217394	424.53964194373401	10	125
252	11	1026	674.0	468.0	1.3556204243429619	0.80963208191932623	2.0	0.39115516584064047	0.31464775541658313	51.309292066129998	67.53517601961218	12.727922061357855	4.3817724485729421	4.0	33.004661675401131	30.11535910852227	-26.700738853252666	202.42599999999982	0.67168576104746314	674.67836257309943	465.96686159844057	11	-122
253	1	39	269.0	38.0	9.5064967602179369	0.94353096595916763	1.0	0.12111801242236025	0.1011012511283519	29.208553957057955	23.086792761230392	1.0	1.0	1.0	8.5510284373427581	9.676336623479715	-61.013709796190078	69.624000000000024	0.268041237113402	266.53846153846155	37.564102564102562	1	8
253	2	340	291.0	63.0	1.4741873969992565	0.50958507412933851	3.0	0.3168685927306617	0.18952270553394421	27.115239694809876	37.947331922020552	7.0	2.5785107885099001	2.0	26.233274926623174	23.330502035765271	28.287168538247041	150.14599999999993	0.46671242278654768	291.83823529411762	62.220588235294116	2	18
253	3	651	239.0	94.0	1.425964905132195	0.8796722974015756	1.0	0.45588235294117646	0.41712079256314222	43.912009063285851	47.434164902525687	9.8488578017961039	3.7271059895280736	3.1622776601683795	21.913466179497938	20.883687710558203	-32.407020361820059	140.04400000000001	0.76859504132231404	244.63133640552996	91.984639016897077	3	27
253	4	567	667.0	91.0	1.2602296922944882	0.85858019452010348	1.0	0.58695652173913049	0.58290376822108214	37.977661899346025	41.43669871020132	10.0	3.9387542056625211	3.6055512754639891	19.896995023342196	19.470360559999634	-78.06510432883691	110.56000000000004	0.90214797136038183	665.7037037037037	93.564373897707227	4	28
253	5	1164	308.0	106.0	1.8999980673666217	0.8394626958769299	1.0	0.32993197278911562	0.1761967706041529	65.886612466962887	66.030296076876709	11.313708498984761	3.7092168752212658	3.0	40.667279060774355	35.803926283079392	46.768442267856088	288.12599999999924	0.56096385542168692	312.85051546391753	112.48024054982818	5	29
253	6	2	280.0	115.0	10.210176124166829	0.99991504087674843	2.0	0.16666666666666666	0.39269908169872414	7.2880747945506581	3.6055512754639891	1.0	1.0	1.0	0.0	0.095000000000000001	56.309932474020215	8.0	0.43425854591066487	279.0	113.5	6	35
253	7	55	344.0	157.0	3.4925257833687042	0.9880923338784493	1.0	0.24553571428571427	0.35028008392615623	21.911804279907638	18.601075237738275	2.0	1.1989295544900773	1.0	2.8200959516425304	3.3713957879522418	-41.533077691541216	44.420000000000023	0.89430894308943087	344.5090909090909	156.52727272727273	7	49
253	8	936	326.0	197.0	2.9924580988093803	0.97156138702812789	1.0	0.24186046511627907	0.21895193402800089	82.087636406944739	94.371605899232208	9.0	3.148090720857271	2.8284271247461903	23.649594489167772	19.437352393260756	61.795478085075082	231.77599999999958	0.62839879154078537	324.06089743589746	197.93376068376068	8	51
253	9	35	363.0	174.0	1.6328221735882207	0.8175382180246813	1.0	0.45454545454545453	0.37890788350213811	10.540222545209085	10.198039027185569	2.8284271247461903	1.3230610225532935	1.0	5.4575283219251718	6.0698437620623942	74.387643998182966	34.07	0.65420560747663548	363.22857142857146	174.77142857142857	9	57
253	10	97	363.0	198.0	1.0690061111688898	0.56793985003265868	1.0	0.62987012987012991	0.70118799856491965	12.618358911138108	13.152946437965905	5.0	2.0638743593241915	2.0	10.0	10.385793449674477	3.1583253020204349	41.69400000000001	0.85462555066079293	363.37113402061857	197.5257731958763	10	64
253	11	3	327.0	239.0	1.3962634015954636	0.99959850182162469	1.0	1.0	0.58904862254808621	3.3528213579016271	2.0	1.0	1.0	1.0	0.0	0.095000000000000001	0.0	8.0	1.0	328.0	239.0	11	75
253	12	230	537.0	251.0	1.0580626884093813	0.6092369393473962	1.0	0.60846560846560849	0.76615753268981834	19.561067663332953	20.615528128088304	7.6157731058639087	2.955311091519524	2.8284271247461903	14.581173459945758	15.511696655329871	12.588074183798629	61.42000000000003	0.91269841269841268	537.49565217391307	251.56086956521739	12	78
253	13	398	277.0	424.0	1.4742710536771608	0.88464493733506	1.0	0.53494623655913975	0.55247402752962926	35.060270443285589	31.622776601683793	7.0710678118654755	3.0257985293821226	2.8284271247461903	17.441330224498358	16.347387699166916	66.131460377709246	95.146000000000043	0.82316442605997919	273.70603015075375	417.28391959798995	13	117
253	14	1042	672.0	457.0	1.5095178614172997	0.8508201887869592	1.0	0.3759018759018759	0.27306666113899231	55.998228613116495	70.007142492748557	12.649110640673518	4.1981385698614977	3.6055512754639891	30.600000000000001	29.424658415073655	-25.496194930245384	218.97999999999968	0.66053882725832003	672.3474088291747	454.15930902111324	14	-128
253	15	412	443.0	536.0	1.2017937329188841	0.74854905574129227	1.0	0.59451659451659455	0.46586604347495819	29.629601365768224	32.557641192199412	8.5440037453175304	3.5557004103322041	3.08113883008419	19.471369920355951	19.64677875263154	12.820925257499917	105.42000000000004	0.75735294117647056	445.07281553398059	536.43689320388353	15	-103
254	1	420	286.0	50.0	3.8204614488656858	0.90874961458700798	2.0	0.234375	0.093873878280887252	58.958259055762966	56.753854494650845	5.3851648071345037	2.0174366669053474	2.0	27.243893439259551	24.605743131005653	-76.554745941407944	237.11399999999975	0.35102381947346428	284.96904761904761	60.19761904761905	1	8
254	2	89	266.0	38.0	28.355773783558192	0.99205154170621324	3.0	0.054268292682926829	0.10339108255222464	79.444368647553077	51.662365412357957	3.0	1.1840247595643902	1.0	9.9349324813984357	9.9966584349251999	-50.718379487060709	104.00600000000003	0.19347826086956527	253.47191011235955	55.011235955056179	2	14
254	3	552	668.0	85.0	1.1447602403642148	0.75885208210912025	1.0	0.60659340659340655	0.65070725101213922	33.640091136984068	34.928498393145958	10.0	3.9637252500411	3.6055512754639891	21.466252583997981	21.908547250332809	-69.387892390611725	103.24800000000003	0.89248181083265965	668.70289855072463	83.708333333333329	3	28
254	4	302	250.0	97.0	3.1715374397662499	0.95982986161253003	1.0	0.28598484848484851	0.15822350225899062	47.544102747113897	48.270073544588683	5.0	1.9330908090263517	1.4142135623730951	16.734958127506975	13.340051465438911	18.665222140604222	154.87199999999993	0.51712328767123295	252.87417218543047	95.513245033112582	4	32
254	5	1204	311.0	153.0	1.6191066179526163	0.67123010897645363	1.0	0.39192708333333331	0.26699306400117562	56.567310167987593	66.407830863535963	11.401754250991379	4.0086214372321294	3.6055512754639891	46.219432656147781	41.930464414734956	-85.292405454944785	238.0499999999997	0.60792729108810895	304.49584717607974	153.51079734219269	5	37
254	6	93	364.0	196.0	1.0275322545549006	0.5155043019122566	1.0	0.65034965034965031	0.81506820384954115	11.917583523862222	12.165525060596439	5.0	2.1058662071807976	2.0	9.1923881554251174	10.21202228133715	26.010350597550186	37.866000000000014	0.89855072463768115	363.92473118279571	196.02150537634409	6	63
254	7	306	559.0	254.0	1.2353585903973963	0.83105372426125612	1.0	0.59765625	0.54135510510340135	27.159471117898462	31.064449134018133	8.0	3.0720305174846056	2.8284271247461903	15.0	15.105884625866633	-80.227807727328923	84.28000000000003	0.87679083094555876	559.16339869281046	253.95098039215685	7	73
254	8	577	214.0	292.0	3.650469199701647	0.98910160449870921	1.0	0.23686371100164202	0.28099585571215097	72.381645888446656	67.955868032128024	5.3851648071345037	2.4823519563601018	2.2360679774997898	13.025787536252743	10.657079863041172	32.230097079847376	160.63599999999988	0.79531357684355619	207.50259965337955	287.49740034662045	8	81
254	9	129	240.0	374.0	2.0570915168528603	0.87808496149778592	4.0	0.13650793650793649	0.48125438317478242	23.504487710710922	40.224370722237531	5.3851648071345037	2.3599971732918927	2.0	10.606601717798213	11.247009129332849	36.474158425106168	58.038000000000025	0.46486486486486489	240.41860465116278	374.03875968992247	9	103
254	10	495	274.0	401.0	2.6538844822247158	0.94272711275053278	2.0	0.29411764705882354	0.21838588355035765	54.842989687550535	54.083269131959838	7.6157731058639087	2.8172441182433636	2.2360679774997898	20.282699533244383	18.293700347448553	74.125969311387806	168.76999999999987	0.50847457627118642	276.9757575757576	412.48686868686866	10	113
254	11	1157	666.0	455.0	1.6465981824544489	0.91440741034453188	1.0	0.4228801169590643	0.34579895437838082	64.51574369107729	78.721026416072604	12.165525060596439	4.501804135529019	4.0	29.681274379320168	26.11565810820839	-26.867972330089547	205.04999999999976	0.72087227414330213	667.35782195332752	451.03975799481418	11	-128
255	1	60	63.0	41.0	1.641947582634532	0.91712306814835154	1.0	0.50420168067226889	0.45845184067360251	14.790916472244087	16.124515496597098	3.1622776601683795	1.5367683753856103	1.2071067811865475	5.8137767414994528	5.8957208638948462	74.778149101159698	40.554000000000002	0.79470198675496684	62.883333333333333	40.583333333333336	1	9
255	2	697	667.0	91.0	1.68447709694258	0.91626867556736213	2.0	0.44508301404853129	0.39648767035627974	50.745850201732878	54.817880294662984	9.4868329805051381	3.6838195049737488	3.1622776601683795	27.610739598505337	20.326973160373747	-83.296561412531076	148.62999999999991	0.66987025468524752	667.41606886657098	88.820659971305602	2	22
255	3	90	647.0	69.0	1.0296494506679026	0.46379109498959181	1.0	0.62937062937062938	0.7055172275959728	11.569817039697977	12.165525060596439	5.0	2.1028191813712009	2.0	9.775419353123004	10.25021683749627	-7.2171552430430594	40.038000000000011	0.86956521739130432	647.04444444444448	68.777777777777771	3	25
255	4	191	65.0	81.0	1.7245156149549721	0.93868653865299834	1.0	0.68214285714285716	0.55324901786760294	27.425518105367761	27.018512172212592	5.0	2.2082160299251958	2.0	8.9449536120625694	9.4555447688782017	84.649635943058811	65.866000000000014	0.8883720930232557	64.298429319371721	80.308900523560212	4	26
255	5	264	280.0	164.0	2.6609113625720613	0.93844954804564695	2.0	0.33716475095785442	0.38294673317958861	39.991333731080445	34.828149534535996	6.324555320336759	2.3922815596452986	2.0	14.471457318565982	13.813660003717327	44.5767842442066	93.076000000000036	0.64311814859926919	286.65151515151513	168.37878787878788	5	47
255	6	4	378.0	183.0	1.3744467859455345	0.90562382685282905	1.0	0.66666666666666663	0.71001061223581108	3.5504413610999106	2.2360679774997898	1.0	1.0	1.0	0.89442719099991586	1.5056780284671625	-71.56505117707799	8.4139999999999997	1.3333333333333333	378.25	183.75	6	57
255	7	110	362.0	200.0	1.0660030477170337	0.58455064924712341	1.0	0.65476190476190477	0.75227500099570843	13.489026806529253	14.317821063276353	5.3851648071345037	2.1986359626923364	2.0	10.606601717798213	10.944419290405985	-75.109674174131698	42.866000000000014	0.86956521739130432	362.5181818181818	199.92727272727274	7	59
255	8	184	569.0	231.0	1.0483315732118923	0.6518954212486392	1.0	0.67647058823529416	0.80716629676339147	17.721608980420793	17.029386365926403	6.4031242374328485	2.7472914812630602	2.2360679774997898	12.322249706844843	13.438453484244704	-45.567012773817993	53.52200000000002	0.92230576441102752	570.06521739130437	230.20108695652175	8	69
255	9	898	639.0	466.0	1.864741643588284	0.89207352132347462	1.0	0.31442577030812324	0.27633184570764235	59.472663943421381	78.549347546621931	12.369316876852981	4.0896589830797758	3.1622776601683795	32.809754647055804	26.87511924836533	-29.472373522449629	202.08199999999971	0.59215298384437853	641.19153674832967	464.23162583518933	9	-126
255	10	469	467.0	547.0	1.1470903709923645	0.74907065669702055	1.0	0.56642512077294682	0.47593590850471296	30.888713476337532	36.400549446402593	9.4868329805051381	3.7681714032929809	3.1622776601683795	20.497766118325774	20.463467315230634	71.17179734135415	111.28000000000003	0.83156028368794321	466.63539445628999	544.68869936034116	10	-99
256	1	1625	289.0	51.0	3.6027280677542266	0.88527908395058397	8.0	0.201462930820729	0.037377665093322562	110.54985551166787	118.07201192492656	8.0622577482985491	2.5712033880458569	2.0	62.931224793400361	51.412332434466038	8.9782703778362656	739.1379999999981	0.30240997487670979	277.14092307692306	62.165538461538461	1	9
256	2	871	665.0	83.0	2.2598481203009468	0.92944523655159195	1.0	0.34156862745098038	0.21664632571313652	66.369248527056953	74.545288248151536	8.2462112512353212	3.2732619843454955	3.0	30.182907730199123	24.487604291012289	89.35436351133778	224.76999999999981	0.58241390839184215	663.58668197474162	75.366245694603904	2	11
256	3	142	66.0	70.0	1.3761600599607871	0.88316780415696339	1.0	0.6454545454545455	0.58541347413299849	20.2598981627726	19.416487838947599	4.4721359549995796	2.1346550612053932	2.0	9.4809282245991078	9.503050517713449	-86.092929190445574	55.210000000000008	0.85542168674698771	65.950704225352112	72.873239436619713	3	23
256	4	419	263.0	100.0	1.7238432933445331	0.92210088136822843	1.0	0.63871951219512191	0.40706009934149556	40.011633055439937	40.447496832313369	7.0	2.8841930450162714	2.2360679774997898	15.0	15.482483939887359	-2.9330412067099743	113.73200000000004	0.76251137397634194	268.77326968973745	98.61575178997613	4	30
256	5	27	306.0	96.0	1.758257616823917	0.94682428217937764	1.0	0.42857142857142855	0.55957257745791289	10.553978048689318	8.9442719099991592	2.0	1.1904494675455908	1.0	2.7735009811261455	3.3957541830671079	36.650377883003188	24.624000000000006	0.90000000000000002	306.0	96.0	5	32
256	6	86	288.0	114.0	1.1488326261435662	0.78401223373809192	1.0	0.65151515151515149	0.75651341674918027	13.553764981508928	13.601470508735444	4.2426406871192848	1.9425096108663911	2.0	7.7781745930520225	8.4134368907923403	-59.250890098240426	37.796000000000006	0.91489361702127658	288.24418604651163	113.08139534883721	6	37
256	7	1381	73.0	155.0	3.14273531980183	0.97632027239940133	1.0	0.37960417811984609	0.21168400195578996	102.60522663942037	106.1178590059185	9.8994949366116654	3.6278148404022383	3.1622776601683795	33.0	22.196602149474103	89.858343298289824	286.32399999999973	0.63935185185185184	71.081100651701661	156.54525706010136	7	38
256	8	12	297.0	130.0	1.0326531407633117	0.55086396500259371	1.0	0.59999999999999998	0.65786890550507071	4.4046925644412278	4.0	2.0	1.1868867239266072	1.0	2.8284271247461903	3.6761345967444461	0.0	15.139999999999999	1.0434782608695652	297.0	129.83333333333334	8	44
256	9	1238	283.0	162.0	5.0712932041158716	0.94031170074903292	1.0	0.20685045948203842	0.078501639963403008	119.51476950492683	105.90561835898981	6.7082039324993694	2.3475754389533861	2.0	54.593561525146903	40.67259963662417	4.9489564417444472	445.16999999999882	0.30692946572455682	322.35864297253636	161.00403877221325	9	45
256	10	100	363.0	199.0	1.0413185841441812	0.47750082116123593	1.0	0.64102564102564108	0.75246378480884946	12.303073688789809	12.083045973594572	5.0	2.1492393262902301	2.0	10.285912696499032	10.809865660337435	49.793809985802419	40.866000000000014	0.90497737556561086	362.75	199.12	10	64
256	11	252	586.0	227.0	1.2620495578074502	0.86218366683931746	1.0	0.61764705882352944	0.72307463802265759	25.436924732697541	25.553864678361276	6.4031242374328485	2.8525134895125701	2.8284271247461903	12.670992623076302	12.886239738068323	33.512786950323246	66.17800000000004	0.92477064220183469	585.81349206349205	227.34920634920636	11	72
256	12	29	242.0	333.0	3.2836721442171055	0.95387655797341953	3.0	0.25892857142857145	0.34387384415366351	14.99050590106939	14.317821063276353	2.2360679774997898	1.2174874410125955	1.0	4.3852900965351456	4.5001366923398187	-22.382575749182521	32.554000000000002	0.59793814432989689	240.10344827586206	333.62068965517244	12	100
256	13	697	675.0	439.0	1.2274135447659786	0.73042826333861888	1.0	0.61140350877192984	0.53136601566400143	38.555585334263611	37.696153649941529	10.440306508910551	4.0622135396213404	3.6055512754639891	28.577147419443175	26.333056986133162	-86.415010924020351	128.38800000000006	0.80022962112514351	672.13199426111908	441.07173601147775	13	119
257	1	110	254.0	27.0	10.757063440347716	0.91138977877273064	7.0	0.072751322751322747	0.041305148860836	50.749608452289635	57.56735185849702	2.0	1.0749330971556297	1.0	20.608393492772336	20.885709637110768	-12.420772697055519	182.93599999999992	0.15669515669515668	245.0090909090909	23.709090909090911	1	3
257	2	30	294.0	32.0	7.1111695043257006	0.98454465859204432	1.0	0.26315789473684209	0.14414834859867484	23.00916065425579	18.027756377319946	1.0	1.0	1.0	4.7893687577117232	4.0296795944468053	3.2709103044755401	51.140000000000015	0.36585365853658536	298.30000000000001	34.700000000000003	2	14
257	3	1083	714.0	53.0	1.6454331607247072	0.92189944070491003	1.0	0.56880252100840334	0.47257923616986419	62.771532016366592	60.033324079214538	11.180339887498949	4.4474502622005865	4.1231056256176606	27.603847117577789	24.319527365691162	19.371799818914162	169.69999999999987	0.8161266013564431	700.62880886426592	47.783010156971379	3	15
257	4	939	262.0	100.0	3.7130535904217004	0.73320738712802969	7.0	0.16256925207756232	0.072660024311191326	77.831719853132284	90.906545418908095	8.0	2.364222854344753	2.0	59.769230769230766	52.925965951729729	82.892872320243768	402.98599999999919	0.25928482672925585	257.76357827476039	81.551650692225778	4	16
257	5	1	271.0	42.0	0.0	0.0	1.0	1.0	0.78539816339744828	0.095000000000000001	0.0	1.0	1.0	1.0	0.0	0.095000000000000001	0.0	4.0	1.0	271.0	42.0	5	18
257	6	28	319.0	61.0	3.1547589493318795	0.68519005456960791	1.0	0.30769230769230771	0.11853044826530991	12.20005388335232	12.083045973594572	1.0	1.0	1.0	6.0	8.8860840048959275	8.6489487608903755	54.484000000000002	0.39160839160839161	316.53571428571428	62.392857142857146	6	22
257	7	209	298.0	76.0	1.8133518158831263	0.57753447956896431	1.0	0.33493589743589741	0.26187192162277984	24.108476089944659	27.018512172212592	5.0	1.8605450714352025	1.4142135623730951	18.626273193995225	19.681347263732142	-53.217481735255561	100.14600000000004	0.57975034674063797	298.58373205741628	77.813397129186598	7	27
257	8	8	279.0	82.0	0.98174770424681035	0.57034301593550796	1.0	0.66666666666666663	0.7856354252958877	3.5504413610999106	3.0	1.4142135623730951	1.1035533905932737	1.0	2.0	2.9163560569343252	90.0	11.311999999999999	0.88888888888888884	279.0	81.5	8	31
257	9	47	322.0	85.0	1.0429713607190414	0.63291415143147656	1.0	0.74603174603174605	0.8758519818049928	8.9176235712469776	8.0622577482985491	3.1622776601683795	1.6613550006013653	1.4142135623730951	6.0	6.9042201932144147	-20.438684369885454	25.968000000000004	0.93069306930693074	321.89361702127661	85.319148936170208	9	33
257	10	32	287.0	109.0	1.9939832766528478	0.9580713790755313	1.0	0.40000000000000002	0.51152372262435364	12.335993796383574	10.295630140987001	2.0	1.2048859120657516	1.0	2.7999999999999998	3.5346278184191164	-54.026634179904576	28.038000000000007	0.96969696969696972	289.125	106.21875	10	39
257	11	68	315.0	112.0	4.292893162040432	0.99150810439783998	1.0	0.21052631578947367	0.29865760697008303	27.074818880943749	22.803508501982758	2.0	1.2060616663061721	1.0	3.1043788656658711	3.5209424155030336	-41.839075043168016	53.49000000000003	1.054263565891473	307.61764705882354	118.33823529411765	11	40
257	12	52	282.0	128.0	4.848725450373629	0.93395510285527161	2.0	0.20634920634920634	0.17539314594312866	23.915343884218235	20.880613017821101	2.0	1.1664779663363918	1.0	8.833511636662486	8.5471132408473789	-25.197971440652495	61.038000000000011	0.37956204379562042	284.07692307692309	127.01923076923077	12	42
257	13	955	355.0	159.0	1.5889476472157205	0.8682162789848612	2.0	0.34168157423971379	0.2264225049433175	55.659108894804781	72.47068372797375	11.0	3.9708988667650393	3.6055512754639891	36.192196773560696	27.61726759475177	32.893116159030846	230.2219999999997	0.58374083129584353	349.92041884816751	156.1801047120419	13	50
257	14	51	293.0	141.0	1.2096402316963484	0.66604462230786621	1.0	0.56666666666666665	0.69430024949368341	10.128171294878207	10.0	3.0	1.5439855251612249	1.4142135623730951	6.7859546364434866	7.5547234841295223	-33.125537974639172	30.382000000000009	0.88695652173913042	293.1764705882353	141.66666666666666	14	51
257	15	24	181.0	149.0	1.1271918085796711	0.67304318589630152	1.0	0.5714285714285714	0.78876909135452222	6.7632246602124813	6.0827625302982193	2.2360679774997898	1.2753207862129599	1.0	4.0	5.0021024934205451	-32.829455031653758	19.554000000000002	0.90566037735849059	181.5	148.33333333333334	15	53
257	16	369	184.0	167.0	3.0134555712940254	0.96680437506480077	2.0	0.23684210526315788	0.30973172306814589	51.539343781816719	51.662365412357957	7.6157731058639087	2.6767958756985526	2.2360679774997898	14.849242404917497	13.16921512142191	-41.825430573359021	122.35600000000007	0.64907651715039583	179.19783197831978	171.3821138211382	16	56
257	17	290	285.0	160.0	2.3833763706204287	0.89846646545728026	1.0	0.39402173913043476	0.28763365044164368	38.432525514742224	32.893768406797051	6.324555320336759	2.2386736746652334	2.0	18.643398338709574	16.873498674468841	57.261771840016024	112.56000000000004	0.61181434599156126	289.96206896551723	165.38620689655173	17	57
257	18	95	364.0	197.0	1.033406727402387	0.5783679712803983	1.0	0.71969696969696972	0.89002441161555557	12.324640511505734	11.704699910719626	5.0	2.1344452121402435	2.0	9.1923881554251174	10.054145995482626	63.927286578303217	36.624000000000009	0.90909090909090906	363.85263157894735	197.26315789473685	18	68
257	19	389	590.0	221.0	2.2786293775047266	0.94707027387764986	1.0	0.48625000000000002	0.39398769035036441	45.23647351359714	39.319206502675002	7.6157731058639087	2.6816403420057116	2.2360679774997898	15.734298255496505	14.52209849534877	-82.466255640654467	111.38800000000003	0.70471014492753625	591.13110539845763	212.11311053984576	19	69
257	20	5	182.0	293.0	1.6084954386379742	0.95100233352235586	1.0	0.625	0.7356105344259074	4.4258412124750928	3.1622776601683795	1.0	1.0	1.0	0.89442719099991586	1.3683979709137566	-69.006393752091682	9.2419999999999991	1.0	182.59999999999999	292.60000000000002	20	94
257	21	1090	323.0	349.0	4.4728871604751888	0.9912398261922557	1.0	0.22932884494003786	0.23599623491367741	110.29385293322299	103.46980235798269	7.6157731058639087	3.126960072951571	2.8284271247461903	18.307692307692307	14.56697767915751	-24.680910299867097	240.91599999999957	0.78024337866857574	337.74587155963303	340.37155963302752	21	102
257	22	4	254.0	364.0	0.78539816339744828	0.0	1.0	1.0	0.78539816339744828	2.0900000000000003	1.4142135623730951	1.0	1.0	1.0	1.0	2.0900000000000003	0.0	8.0	1.0	253.5	363.5	22	118
257	23	969	670.0	422.0	1.6929521348394503	0.89038168134475437	1.0	0.44736842105263158	0.34084339773747879	58.792309697545427	56.718603649948932	11.661903789690601	4.0381408758091872	3.6055512754639891	30.488780624102315	26.763126102922616	-69.11356752980295	189.01199999999977	0.74224435082343931	673.16615067079465	411.99896800825593	23	121
258	1	411	272.0	21.0	2.5547055422286937	0.93109920183019101	6.0	0.18026315789473685	0.1038175070231277	48.570552357073097	66.648330811806531	6.0827625302982193	2.3725797945404468	2.0	23.09519687753021	17.716888870390815	-39.08515553367161	223.04399999999973	0.40175953079178889	269.89781021897812	23.399026763990268	1	2
258	2	3505	255.0	78.0	1.573285782444543	0.87949091374358768	2.0	0.40994152046783627	0.20131229224969535	106.84707660876541	113.35784048754634	20.518284528683193	6.6778003994047932	6.0	58.502136713115014	50.850198915140098	-16.273510509799276	467.74999999999886	0.62791114295951267	269.42453637660486	73.400285306704703	2	10
258	3	1101	690.0	46.0	1.8925833738091522	0.94620457460624374	1.0	0.43125734430082258	0.36316898736166137	69.246345615996077	75.591004755857028	10.63014581273465	4.2819162430519384	4.0	25.261398264551488	22.405971364597356	19.045004134832134	195.18399999999977	0.80364963503649633	700.57584014532245	48.290644868301541	3	13
258	4	171	276.0	110.0	1.9522465467614278	0.57164301201729195	1.0	0.37012987012987014	0.2053872989834695	22.587240285627242	21.540659228538015	4.4721359549995796	1.758520489637178	1.4142135623730951	17.677669529663689	18.532885942936026	50.229075769076339	102.28600000000006	0.53105590062111796	276.39766081871346	114.53801169590643	4	38
258	5	42	304.0	111.0	1.7956198373409105	0.94866300879898324	1.0	0.42424242424242425	0.53353463873703011	13.293405209781024	11.661903789690601	2.2360679774997898	1.3200642548446835	1.0	3.7210420376762539	4.204552885463956	-32.157034434767588	31.452000000000009	0.8936170212765957	305.0	110.26190476190476	5	39
258	6	10	327.0	107.0	1.0178760197630927	0.61007333335466418	1.0	0.625	0.77593622251445704	4.085	3.1622776601683795	1.4142135623730951	1.1242640687119285	1.0	2.1213203435596424	3.236729141730712	44.999999999999993	12.725999999999999	1.0	327.30000000000001	107.7	6	40
258	7	5	35.0	132.0	7.0371675440411368	0.95504958566211107	2.0	0.20833333333333334	0.24543692606170259	9.1656677250717404	5.3851648071345037	1.0	1.0	1.0	1.6712580435934667	2.7171264312275016	63.725289115868364	16.0	0.58823529411764708	35.799999999999997	134.40000000000001	7	45
258	8	12	335.0	143.0	1.0326531407633117	0.55086396500259383	1.0	0.59999999999999998	0.65786890550507071	4.4046925644412278	4.0	2.0	1.1868867239266072	1.0	2.8284271247461903	3.6761345967444456	90.0	15.139999999999999	1.0434782608695652	334.83333333333331	143.0	8	49
258	9	659	357.0	159.0	2.6183000426937353	0.87895313093019234	4.0	0.28018707482993199	0.18794424047175054	59.795143191150949	55.901699437494742	11.0	3.523660389021138	2.8284271247461903	30.365490376088886	28.51679175092287	75.030407281243441	209.90999999999974	0.45479641131815046	359.32625189681335	166.14719271623673	9	50
258	10	551	169.0	183.0	3.532724172883297	0.98538464741419451	2.0	0.26760563380281688	0.23261744815259569	69.339280226605283	74.672618810377884	6.7082039324993694	2.5596711452930965	2.2360679774997898	13.71172774532212	11.811534076364556	-70.946712356294398	172.52799999999993	0.71932114882506526	167.36479128856624	185.32123411978222	10	51
258	11	12	160.0	150.0	2.3961916188838819	0.96064325935385309	1.0	0.34285714285714286	0.33419527169813723	8.3366407582492066	7.2111025509279782	1.0	1.0	1.0	1.7888543819998317	2.3157940836478921	61.301151842797843	21.241999999999997	0.8571428571428571	161.66666666666666	152.75	11	52
258	12	1347	593.0	231.0	7.4029894797683911	0.98182616591245042	4.0	0.10158371040723982	0.085813048149923923	156.27519666961777	143.1258187749506	7.810249675906654	2.6106131722456123	2.2360679774997898	53.40737855566217	29.658290357628374	50.289026828765422	444.13199999999881	0.27844961240310079	629.6095025983667	271.01559020044544	12	71
258	13	770	140.0	273.0	1.7515077404079775	0.91713513910095612	2.0	0.45997610513739545	0.39354771361364771	54.416935533807326	53.758720222862451	9.2195444572928871	3.8438552081803143	3.6055512754639891	29.253985673743795	21.689305580726032	-7.7070740521857113	156.80199999999988	0.65587734241908002	132.61558441558441	274.63116883116885	13	77
258	14	431	248.0	321.0	2.0485069876519986	0.95817913176714864	1.0	0.3328185328185328	0.38982153669442737	45.585329646893079	46.690470119715009	6.324555320336759	2.7768459890682133	2.2360679774997898	14.300405499288804	13.045112571174043	46.780274297383357	117.87200000000006	0.82017126546146524	243.46403712296984	316.44547563805105	14	86
258	15	964	318.0	353.0	3.401526981888249	0.98588135318412584	1.0	0.2802325581395349	0.30553230094906231	90.006643146481267	84.15461959987698	8.0	3.2414410157747198	3.0	17.591031832718127	15.07119714484995	-26.930284018051463	199.11999999999972	0.82077479778629214	337.57883817427387	342.12551867219918	15	95
258	16	598	642.0	419.0	1.0621141298566521	0.49107631874494378	1.0	0.6674107142857143	0.75291386347112599	30.349677342148407	31.400636936215164	12.0	4.4309778264099267	4.0	26.741394686534619	26.438106315436901	-78.138879396326516	99.904000000000039	0.92569659442724461	641.61036789297657	420.70066889632108	16	116
258	17	937	461.0	533.0	3.6592505366852182	0.98539713458291467	1.0	0.20896520963425513	0.2416415645819823	91.992611132295991	94.810336989170125	8.9442719099991592	3.2139833957256361	2.8284271247461903	17.600000000000001	15.663747830114534	-53.818698417308987	220.74399999999955	0.76771814829987706	465.31163287086446	528.63393810032017	17	-114
259	1	2407	252.0	74.0	2.9172422723441991	0.86345285973969987	8.0	0.20652080652080651	0.054738713840877078	119.20541368444104	132.0075755401939	12.806248474865697	3.6968144947831241	3.0	87.861697608354405	60.130731775625279	23.842391837752658	743.35399999999765	0.29774863928748146	274.77191524719569	80.156626506024097	1	3
259	2	707	669.0	47.0	1.1634893766889487	0.77636552300544237	1.0	0.64743589743589747	0.5803168916204583	38.732927779004214	41.231056256176608	12.041594578792296	4.4476451662096039	4.0	27.0	24.412703295265146	20.294807042194993	123.73200000000004	0.84518828451882844	667.13295615275808	46.237623762376238	2	12
259	3	20	322.0	74.0	3.7031523404189679	0.69305151114733521	2.0	0.22222222222222221	0.20353370831430223	11.219961041906011	9.2195444572928871	1.0	1.0	1.0	6.6564023547027498	8.0883360098317851	17.341554505929267	35.140000000000008	0.3669724770642202	321.39999999999998	70.950000000000003	3	24
259	4	150	246.0	113.0	6.4575134470801165	0.97408781508355602	4.0	0.13392857142857142	0.13775978008110717	48.430919642709121	43.829214001622255	3.6055512754639891	1.4572841876898135	1.0	12.734668131870732	10.953627477428544	30.732257712811283	116.97400000000006	0.37688442211055284	239.57333333333332	109.94666666666667	4	33
259	5	1399	57.0	141.0	3.1104947489606531	0.98009940064290257	1.0	0.52752639517345401	0.2899980218382579	103.10403606750531	101.31633629380802	9.4339811320566032	3.8490114301897851	3.6055512754639891	22.371625894973498	20.466908157417862	-89.222193038703026	246.21599999999975	0.73845341778833462	59.0457469621158	154.71265189421015	5	35
259	6	6	328.0	99.0	1.7744180728609018	0.93800426532887093	1.0	0.5	0.6640070504604676	5.0212652182780921	3.6055512754639891	1.0	1.0	1.0	1.1094003924504583	1.7404895925479158	-57.756935213767129	10.655999999999999	1.0	329.33333333333331	97.833333333333329	6	36
259	7	32	267.0	113.0	2.2089323345553233	0.96883444061125334	1.0	0.35555555555555557	0.50280667218936781	13.101764923328206	10.816653826391969	1.4142135623730951	1.1812184335382292	1.0	2.1213203435596424	3.2454271502891539	-45.716048092082332	28.280000000000008	1.28	269.0	111.5	7	41
259	8	125	268.0	135.0	2.0789224486037887	0.82287666789097802	1.0	0.31565656565656564	0.29389356073461065	22.422510418334735	22.847319317591726	3.6055512754639891	1.5579512639043878	1.4142135623730951	13.863621460498695	12.740919285048172	19.475708934452641	73.108000000000018	0.61274509803921573	270.13600000000002	134.78399999999999	8	44
259	9	111	310.0	140.0	2.0804700490227606	0.90519498068988358	1.0	0.36513157894736842	0.35880619036773864	22.376900879930137	22.203603311174518	3.6055512754639891	1.6094837670247353	1.4142135623730951	9.0060485725477353	9.5101051319246395	39.736928209627031	62.350000000000023	0.72077922077922074	311.30630630630628	138.62162162162161	9	46
259	10	943	355.0	167.0	1.4279239290259749	0.86165673718717239	3.0	0.35719696969696968	0.30875098196328155	52.20084098494889	64.350602172784676	12.727922061357855	4.6114541857850044	4.1231056256176606	29.742528906450996	26.491485391013491	45.59284819210562	195.90999999999988	0.67647058823529405	351.34464475079534	165.01590668080593	10	54
259	11	103	361.0	206.0	1.0324478309915806	0.5986137967587607	1.0	0.66025641025641024	0.86448972162736437	12.915535970364461	12.649110640673518	5.0	2.2157453709058532	2.0	9.1923881554251174	10.345832239788663	32.067058864674223	38.694000000000017	0.91150442477876104	361.21359223300971	206.01941747572815	11	73
259	12	851	601.0	245.0	2.6693560160967427	0.96760896314404665	1.0	0.30878084179970972	0.34955067453737604	73.670634371016291	67.94115100585212	7.2801098892805181	3.264988958377347	3.0	21.931462356529956	18.598427700892376	48.309688166826376	174.90999999999983	0.76494382022471907	617.20329024676846	259.51351351351349	12	80
259	13	602	244.0	332.0	2.6381747951250407	0.96872793865647533	1.0	0.2388888888888889	0.27482815898993901	61.680283297668112	64.660652641308843	8.0	2.9284365945684137	2.8284271247461903	17.549300215588424	15.304440831527208	51.342076916763091	165.90999999999994	0.71200473092844474	239.66777408637873	326.74584717607974	13	94
259	14	602	618.0	437.0	1.2306897228149332	0.69305815736038257	1.0	0.4777777777777778	0.39345170833129234	35.253969718493003	38.897300677553446	10.295630140987001	3.5008725312330435	3.0	27.088505472116235	25.413940769563478	53.152944685567803	138.66199999999998	0.73684210526315785	619.3887043189369	440.08970099667772	14	-126
259	15	589	454.0	542.0	1.102800176799047	0.562796421880845	1.0	0.58432539682539686	0.54478617914074046	31.372045141309911	37.013511046643494	10.770329614269007	4.2187554697960925	4.0	27.0	25.931992609101766	78.515323763257257	116.56000000000004	0.79219905850706118	453.4414261460102	544.27334465195247	15	-94
260	1	746	626.0	43.0	1.1420013758114937	0.69801656405852752	2.0	0.61703887510339128	0.49591411266276247	37.882271967254667	43.139309220245984	12.0	4.5236808735953824	4.0	29.327153139416698	27.126798409741063	-7.4300194642494226	137.49000000000001	0.74007936507936511	627.17694369973185	41.568364611260051	1	10
260	2	1855	268.0	92.0	1.440322072394342	0.48748116111969519	2.0	0.3845356550580431	0.16173035703401642	62.078912864976417	71.449282711584999	16.124515496597098	4.9400572635515996	4.0	54.58048235990654	54.203178776379652	-30.046853298356201	379.647999999999	0.57164869029275811	267.56927223719674	100.67277628032345	2	22
260	3	304	216.0	111.0	1.1955305934554765	0.54599643802318387	2.0	0.51178451178451179	0.48561821084798173	23.363918696615347	28.42534080710379	7.2801098892805181	3.0033659048726493	2.9142135623730949	20.478855074311141	19.5739989584855	-34.911704878038059	88.694000000000017	0.73076923076923062	214.84539473684211	112.06578947368421	3	27
260	4	4	195.0	100.0	1.9634954084936207	0.99978257701124984	1.0	1.0	0.50265482457436694	4.5559556151120804	3.0	1.0	1.0	1.0	0.0	0.095000000000000001	0.0	10.0	1.0	193.5	100.0	4	28
260	5	36	290.0	134.0	2.216541215939404	0.96803061534224599	1.0	0.36363636363636365	0.47484477229177807	13.903481810607936	11.661903789690601	2.0	1.2051326753013953	1.0	2.7999999999999998	3.4874391343919982	53.472661688689584	30.86600000000001	0.97297297297297303	287.88888888888891	131.19444444444446	5	38
260	6	268	311.0	148.0	2.22087519126613	0.63230768018013717	1.0	0.30875576036866359	0.19840342116238951	30.804559188001338	30.265491900843113	5.3851648071345037	1.9297710729122801	1.4142135623730951	20.552970962481687	23.864826962936284	-23.415350583659212	130.28600000000006	0.5343968095712861	305.65298507462688	145.65671641791045	6	42
260	7	758	327.0	178.0	2.4159313297366709	0.82392162155472048	3.0	0.27806309611151869	0.1675071774032382	59.375599537607862	57.314919523628397	8.5440037453175304	3.0784850198073745	2.8284271247461903	36.065998222120612	33.64837603075825	84.542960067357797	238.46399999999966	0.45105623326390959	331.13456464379948	177.62401055408972	7	49
260	8	11	661.0	277.0	1.0763082269248279	0.63087375231837495	1.0	0.6875	0.6435342066986538	4.4325873059067797	3.6055512754639891	1.4142135623730951	1.0753115567951081	1.0	2.6832815729997477	3.4391802167816934	-23.198590513648188	14.656000000000001	0.88	661.27272727272725	276.63636363636363	8	79
260	9	1356	229.0	350.0	4.0544322271445301	0.9777449268211974	1.0	0.16436363636363635	0.15540580922086639	115.62136764652817	130.08458786497346	9.8488578017961039	3.2940068310249364	2.8284271247461903	29.764465004651168	24.257037249079623	58.515721862961016	331.13199999999921	0.56079404466501226	219.26917404129793	342.74410029498523	9	83
260	10	886	716.0	324.0	4.6517547362110276	0.8723266502240179	7.0	0.14205547538880872	0.080121246648495584	91.91875680948695	89.888820216976924	8.4852813742385695	2.7489476750104664	2.2360679774997898	60.616166058477056	44.941242781903163	31.747508019405082	372.77599999999939	0.22846828261990718	706.4097065462754	321.67832957110608	10	84
260	11	991	290.0	352.0	4.6757243048523316	0.98929693961628928	1.0	0.19947665056360708	0.20644893521182742	107.32497348388081	95.524865872714003	7.2111025509279782	2.819249747243763	2.8284271247461903	24.025378625533534	15.660462535621445	-23.270000898288256	245.60399999999959	0.6232704402515723	318.64480322906155	340.6135216952573	11	99
260	12	38	266.0	356.0	2.3071858280062969	0.97048668966900886	1.0	0.34545454545454546	0.45827525584074624	14.600365055076173	12.206555615733702	2.0	1.2052365756111403	1.0	2.9061909685954821	3.5209465289135968	53.567377640546255	32.280000000000008	0.97435897435897434	266.57894736842104	356.9736842105263	12	108
260	13	865	593.0	437.0	1.2465224392717025	0.68760405982873929	1.0	0.44495884773662553	0.37348924521919363	42.402756403537907	53.460265618494638	12.206555615733702	4.2547903627366805	3.6055512754639891	34.065419859274876	30.788041289442816	18.068132845994747	170.59799999999981	0.71222725401399756	594.68323699421967	439.58959537572252	13	124
261	1	642	205.0	106.0	3.4839775231441878	0.80815575454296473	1.0	0.26750000000000002	0.0886292344480335	64.9789480292565	61.1310068623117	6.324555320336759	2.073742880100514	2.0	37.885202792172393	38.270574647204811	-88.473135265380535	301.70599999999956	0.37543859649122807	213.54049844236761	96.658878504672899	1	6
261	2	2342	298.0	98.0	4.4344639786181235	0.94363623931382345	3.0	0.2166111727709952	0.053508714614404214	154.11490104385911	136.23509092741122	11.180339887498949	3.1799577182969068	2.2360679774997898	61.701063009243107	51.009622188573744	46.976038535831542	741.62799999999788	0.38056548586285344	265.55593509820665	69.759607173356102	2	7
261	3	984	608.0	55.0	1.3951448031992426	0.53419470725631013	1.0	0.46590909090909088	0.39097236654574269	45.142843687644309	50.695167422546305	13.416407864998739	4.5283955993670242	4.0	37.787786386609099	38.162020693860683	30.094282292649364	177.83999999999983	0.72379551305627066	607.29878048780483	58.190040650406502	3	13
261	4	866	430.0	85.0	2.7839720898224738	0.87665659505409199	3.0	0.20046296296296295	0.10116563991638651	70.544923646636946	79.924964810752343	8.0	2.8203161029105326	2.2360679774997898	44.362168887437932	33.940336125369321	-50.449109088375423	327.97999999999945	0.33894324853228963	417.32794457274827	97.587759815242492	4	17
261	5	436	264.0	128.0	1.3896557262798015	0.84487639616280541	2.0	0.40073529411764708	0.385502555362425	34.661785751039318	36.249137920783717	7.810249675906654	3.0309649766662967	2.8284271247461903	19.432642285775152	18.542723124495865	-53.973299825167821	119.21600000000004	0.70664505672609401	261.06422018348621	131.8302752293578	5	31
261	6	634	334.0	182.0	2.9455869878012959	0.88997967644940534	3.0	0.26661059714045415	0.14625803945393778	62.702559459012527	57.870545184921149	7.0	2.4991312785941298	2.0	31.240817987677072	28.592379179906768	86.082141723107512	233.39399999999961	0.41410842586544744	338.7744479495268	180.88170347003154	6	44
261	7	556	707.0	281.0	2.9334473454533128	0.91895220003897271	4.0	0.24667258207630879	0.21862276129348485	59.917135267053233	56.612719418872643	7.810249675906654	2.8679102607475619	2.2360679774997898	24.774718002003063	23.629456607053889	44.411577034928854	178.76999999999981	0.49094922737306845	701.69244604316543	276.24460431654677	7	74
261	8	1072	602.0	273.0	3.2906031708210337	0.95874718464665698	1.0	0.23218540177604505	0.21610161432500657	91.050709296485905	94.873600121424715	10.295630140987001	3.315025901942545	2.8284271247461903	34.946112362189439	25.882088771349149	28.132921108957763	249.67399999999938	0.55329032258064514	594.41977611940297	273.90671641791045	8	75
261	9	123	672.0	282.0	1.1819445361483802	0.68673847846696312	1.0	0.53947368421052633	0.54240700986901147	15.631805203748824	18.0	5.0	2.1938146490153669	2.0	10.982503567738306	11.362830729263433	64.62713117959882	53.382000000000012	0.82550335570469802	671.39024390243901	281.2439024390244	9	77
261	10	431	208.0	317.0	4.2476869152182344	0.98296038676928632	2.0	0.16576923076923078	0.12911993566322208	67.094416823000785	65.192024052026483	5.6568542494923806	2.0492690773974078	2.0	15.30115584482302	12.333128828718007	41.44659927673468	204.80799999999994	0.59325533379215412	200.05336426914153	309.04408352668213	10	84
261	11	552	630.0	353.0	2.8302750515799686	0.98221804464092388	1.0	0.57499999999999996	0.31948366759136637	61.945417901481548	63.28506932918696	6.0827625302982193	2.7706127544999481	2.8284271247461903	11.933147112141038	11.629864576638274	-81.385150432975195	147.34999999999997	0.90566037735849059	630.25181159420288	353.13043478260869	11	100
261	12	500	336.0	334.0	2.6359133549359601	0.97314943960720046	1.0	0.37202380952380953	0.34207537321444659	56.42585865069514	56.515484603779164	6.7082039324993694	2.6980140812775271	2.2360679774997898	15.042325031743207	12.987777590860786	-19.067738945720727	135.52799999999999	0.81300813008130079	338.53800000000001	334.39400000000001	12	101
261	13	395	244.0	364.0	2.8042466491698321	0.95927497948689344	1.0	0.34199134199134201	0.16419036193880265	51.095120483574576	54.918120870983927	6.0827625302982193	2.1594086027603785	2.0	19.378267243985213	14.433038817616731	74.994725235134155	173.87199999999993	0.48377219840783836	243.05569620253164	359.4886075949367	13	105
261	14	55	267.0	358.0	2.1292020292639235	0.95401052950958065	1.0	0.39285714285714285	0.47165961841809756	16.613285369229455	13.928388277184119	2.8284271247461903	1.3740307074176121	1.0	4.9153915231142431	4.9802160037043492	60.47543974467132	38.280000000000015	0.86614173228346458	268.10909090909092	360.69090909090909	14	115
261	15	762	637.0	455.0	1.3326314612784702	0.77269021918339298	1.0	0.46805896805896807	0.43006494853493804	42.935399155931329	51.039200620699383	12.0	4.1814384308732455	3.6055512754639891	29.068883707497267	27.254673930793949	-33.904519096262341	149.21599999999995	0.76314471707561349	640.23622047244089	453.30708661417322	15	-122
261	16	705	433.0	551.0	4.6988112199655951	0.97410632346116888	1.0	0.20541958041958042	0.2097160322010295	89.471374212956306	76.609398901179219	10.0	3.1877698721355321	2.2360679774997898	24.632579006223732	20.228619105059689	-53.687382875933345	205.53399999999976	0.52260934025203853	442.44397163120567	536.45248226950355	16	-99
262	1	597	234.0	31.0	2.3436669648487825	0.87438245168810103	9.0	0.1586500132872708	0.1216969604971964	53.682083875641943	71.386273190298994	7.810249675906654	2.7965787654247718	2.2360679774997898	45.454416674088897	26.048554464613368	-15.764787539679308	248.28599999999977	0.32366494985090805	240.35845896147404	29.912897822445562	1	2
262	2	1348	588.0	69.0	1.6906155866244541	0.76644198469509195	1.0	0.36197636949516648	0.21646026972555962	64.046505661914551	75.802374632988901	13.45362404707371	4.3712300817538923	3.6055512754639891	42.495529885875207	41.137937797738438	-20.853125487861643	279.74399999999923	0.5387689848121503	593.92878338278933	69.634272997032639	2	9
262	3	2150	279.0	75.0	1.6354569496032063	0.65104324935752544	4.0	0.33751962323390894	0.14219833539160889	75.28977262424516	90.088845036441668	16.124515496597098	4.8182532100085727	4.0	67.763705970262905	57.147996915189573	20.452713268947214	435.88999999999874	0.51429254873818919	280.78046511627906	85.630232558139539	3	12
262	4	84	222.0	76.0	1.9982026969473949	0.94632004062036912	1.0	0.375	0.47915607602364896	19.736655303362571	17.804493814764857	3.1622776601683795	1.5597670490264828	1.4142135623730951	5.9867878665671803	6.3795019248854583	52.907986731947588	46.936000000000021	0.875	221.6547619047619	76.345238095238102	4	19
262	5	615	445.0	84.0	5.2330109812696302	0.97431218820095278	4.0	0.17382702091577162	0.11358908383953024	88.20624707785754	72.801098892805186	7.0710678118654755	2.6597888154982083	2.0	37.440690561667175	19.864187831025305	-47.945160525787109	260.83999999999969	0.31044926804644124	431.1008130081301	99.608130081300814	5	20
262	6	28	330.0	93.0	9.7404828347589518	0.97243927483618964	3.0	0.1111111111111111	0.1189755015531182	25.712042836380718	19.416487838947599	1.0	1.0	1.0	7.4518176171197705	5.9949245816396139	56.14459722879986	54.382000000000005	0.26046511627906976	328.35714285714283	93.535714285714292	6	21
262	7	105	203.0	106.0	2.2401655442849342	0.7857487549452451	1.0	0.24305555555555555	0.20212472501102283	20.873213731001279	25.495097567963924	4.0	1.6653781532582304	1.0	13.403744900530246	12.911038473289256	53.639462789239332	80.796000000000021	0.48951048951048953	202.12380952380951	106.20952380952382	7	25
262	8	164	256.0	127.0	2.673988676390687	0.48148764251618348	1.0	0.28671328671328672	0.17598301667227492	25.168991008145813	25.179356624028344	3.1622776601683795	1.4675978864631842	1.0	18.838485198926264	22.059434644927279	-57.094187601399234	108.21600000000005	0.47262247838616717	248.85365853658536	125.82317073170732	8	32
262	9	823	320.0	151.0	2.1462760509950218	0.83855126257693102	2.0	0.35876198779424584	0.13195818851186447	58.859907365951031	61.814237842102365	8.0	2.6833284555757646	2.0	34.051828541607378	32.068213955113798	11.103098782875152	279.9539999999995	0.48369086100499559	311.73390036452003	144.72417982989063	9	34
262	10	1	258.0	148.0	0.0	0.0	1.0	1.0	0.78539816339744828	0.095000000000000001	0.0	1.0	1.0	1.0	0.0	0.095000000000000001	0.0	4.0	1.0	258.0	148.0	10	41
262	11	11	357.0	170.0	12.056540401605304	0.97490498035908579	2.0	0.16923076923076924	0.21993476384663171	18.003682755716071	12.165525060596439	1.0	1.0	1.0	3.2836227276929639	4.0080047178683484	-8.90524819396102	25.07	0.27848101265822783	351.36363636363637	171.81818181818181	11	53
262	12	2	330.0	176.0	0.78539816339744828	0.99896640799254133	1.0	1.0	0.69813170079773179	2.0900000000000003	1.0	1.0	1.0	1.0	0.0	0.095000000000000001	0.0	6.0	1.0	330.5	176.0	12	57
262	13	620	715.0	192.0	1.5857977454426906	0.88416166422965747	1.0	0.37735849056603776	0.35301874937574684	45.334650536332305	54.42425929675111	9.0	3.5682119972934876	3.0	23.255106965997811	21.179490513631464	-67.776952942492883	148.56	0.71223434807581854	713.01612903225805	197.35483870967741	13	60
262	14	150	345.0	208.0	6.25668236613277	0.95500452900311694	4.0	0.17857142857142858	0.20523994619433847	46.864392757555315	33.600595232822883	4.4721359549995796	1.7594184991701738	1.4142135623730951	20.870011429062043	13.899567248904718	-48.795108001644849	95.834000000000032	0.2782931354359926	350.39999999999998	200.29333333333332	14	62
262	15	215	534.0	239.0	1.0165997366344264	0.48387898047564043	1.0	0.70723684210526316	0.82842733823404413	17.810076284099331	18.110770276274835	7.6157731058639087	3.01791482552713	2.8284271247461903	14.995945397952687	15.586219725294979	28.730341790726218	57.108000000000018	0.92672413793103448	534.30697674418604	238.88837209302326	15	77
262	16	289	192.0	300.0	2.2493554280414974	0.95258793440665657	1.0	0.265625	0.23920678533758499	38.940467919049141	35.846896657869841	5.0	2.2219776471636554	2.2360679774997898	15.544723476073745	11.848159847720185	47.168047088183108	123.21600000000005	0.61489361702127665	197.83737024221455	304.97577854671277	16	90
262	17	13	300.0	343.0	1.143957270310348	0.82548555293443948	1.0	0.65000000000000002	0.79754016019320229	5.4583548213766777	4.4721359549995796	1.4142135623730951	1.1274503268840292	1.0	2.1213203435596424	3.0808223522485636	36.728508297718726	14.311999999999998	1.0833333333333333	300.84615384615387	343.38461538461536	17	111
262	18	853	659.0	452.0	1.0780586611866969	0.68248528545009257	1.0	0.71083333333333332	0.69087852916307557	39.077652808951562	39.849717690342551	13.0	5.1719227453085939	4.4721359549995796	27.886544939204789	28.561830377659387	-9.4853824891899841	124.56000000000006	0.91621911922663801	659.72332942555681	452.58382180539274	18	-123
262	19	729	438.0	551.0	4.5310028394523272	0.95767524206684917	1.0	0.19043887147335423	0.17211535363202141	88.026976440398954	76.275815302099531	10.0	3.2150750195370059	2.2360679774997898	31.007728732249994	25.338642879113074	-53.540471225306405	230.70599999999956	0.48198347107438033	445.03017832647464	539.24142661179701	19	-103
263	1	1361	584.0	71.0	1.5424483139504519	0.85900097757508298	4.0	0.29593389867362468	0.17700852724181626	65.032146065574409	87.658428003244509	13.928388277184119	4.7417805925682339	4.0	39.105645949369368	33.294764383563205	-39.081454932005677	310.83999999999941	0.56031288596130091	586.82659808964002	72.898603967670837	1	14
263	2	90	194.0	79.0	2.243174724852087	0.92031725872029368	1.0	0.33088235294117646	0.2988074922586943	21.177458142897599	19.104973174542799	2.8284271247461903	1.3985805776412712	1.0	8.5978530414910512	8.2840451612486703	-37.140914758120076	61.52200000000002	0.59602649006622521	198.63333333333333	76.36666666666666	2	22
263	3	13	223.0	70.0	1.0638802613886236	0.72396268513931272	1.0	0.65000000000000002	0.75332715747299051	4.9814999513895879	4.1231056256176606	2.0	1.1725108220860989	1.0	2.6832815729997477	3.4364336115055685	-19.794065423841481	14.725999999999997	0.8666666666666667	222.76923076923077	70.230769230769226	3	23
263	4	25	173.0	80.0	3.2507692814873446	0.97677864813582038	1.0	0.29761904761904762	0.3538620111714002	14.141484756830579	12.083045973594572	1.4142135623730951	1.0497056274847716	1.0	2.7735009811261455	3.0298266415797293	-58.158000409129272	29.796000000000006	0.78125	174.80000000000001	77.840000000000003	4	24
263	5	72	353.0	93.0	1.0257512793308505	0.55399665178868451	1.0	0.72727272727272729	0.78415588621681709	10.615912560341357	10.440306508910551	4.4721359549995796	1.9362773152780035	2.0	8.0	8.8379477895289682	-24.161045489505	33.968000000000004	0.91139240506329111	353.18055555555554	92.680555555555557	5	28
263	6	15	343.0	105.0	1.3515829727444089	0.88956805993332078	1.0	0.59999999999999998	0.72991009392784734	6.6335934240087875	5.6568542494923806	1.4142135623730951	1.0828427124746189	1.0	2.2360679774997898	3.0302430964928697	-55.569912404328832	16.07	0.90909090909090906	343.19999999999999	105.0	6	31
263	7	101	278.0	127.0	3.085240409118525	0.92970503943986371	1.0	0.22954545454545455	0.2559406074306535	26.481740941159249	23.853720883753127	3.6055512754639891	1.5079555235886999	1.0	11.266916003344264	9.7533563971194823	-42.12761613423357	70.42000000000003	0.52604166666666663	274.980198019802	129.45544554455446	7	37
263	8	774	729.0	163.0	1.8784162827688295	0.79050486254654662	3.0	0.15664845173041894	0.1320594681015993	51.869916534148103	84.758480401668365	10.295630140987001	3.6595886237934514	3.0	50.685193736855133	31.768029335546522	-8.3589201571160441	271.38799999999981	0.33254564983888291	722.51421188630491	164.31136950904391	8	38
263	9	90	286.0	142.0	1.1507365156618208	0.75639288073184008	1.0	0.54545454545454541	0.63785673414919275	13.666542061376662	14.035668847618199	4.0	1.9056520436510358	1.7071067811865475	8.8752031396036664	8.9395254359629206	10.59776634531158	42.108000000000018	0.86956521739130432	286.98888888888888	142.28888888888889	9	39
263	10	224	349.0	207.0	4.5111289121152156	0.88931381988671088	3.0	0.18345618345618345	0.11051035981982388	46.131099805101492	38.626415831655933	5.0	1.6496404189717762	1.0	26.743637073027397	21.095632893373349	-46.817248207038929	159.59799999999993	0.34567901234567916	356.98214285714283	199.17857142857142	10	48
263	11	202	534.0	238.0	1.0229498135159378	0.36311476902546097	1.0	0.62345679012345678	0.7925946718991882	16.839187936276403	17.029386365926403	7.2111025509279782	2.8357064326090158	2.2360679774997898	14.642805902759292	15.68981939979834	42.691648952230729	56.592000000000027	0.90178571428571441	533.69801980198019	238.36138613861385	11	67
263	12	6	679.0	428.0	1.1635528346628863	0.80879286065513067	1.0	0.66666666666666663	1.1099307770528013	3.7373550074093553	2.8284271247461903	1.0	1.0	1.0	1.4142135623730951	2.1979146440119721	44.999999999999993	8.2419999999999991	1.3333333333333333	678.33333333333337	426.66666666666669	12	121
263	13	112	679.0	443.0	1.4957475466155703	0.7904573403180305	1.0	0.42105263157894735	0.37776985280058473	17.680163102795813	18.681541692269406	5.0	1.8921057009323725	1.4142135623730951	12.279438724331637	10.829402164067817	-65.371323435447749	61.038000000000011	0.64927536231884053	678.44642857142856	444.24107142857144	13	125
263	14	132	626.0	452.0	1.3744932275265567	0.74587977453126597	1.0	0.47142857142857142	0.36348095145105691	17.9542819475469	19.235384061671343	5.0	2.0457022558290912	2.0	12.494323035207154	11.958998841634561	-2.8230394284139648	67.554000000000002	0.6550868486352357	623.32575757575762	452.31818181818181	14	-126
264	1	1128	611.0	65.0	3.9601472131043809	0.97480566617212128	3.0	0.18299805321219986	0.10497241408859399	103.94701240035521	106.0	7.2111025509279782	2.6726947105552146	2.2360679774997898	29.725609853930983	23.185989434152862	-34.937185803146498	367.4699999999994	0.45881635143380112	595.15070921985819	74.668439716312051	1	9
264	2	90	243.0	65.0	1.210310420796562	0.79699625823583897	1.0	0.49450549450549453	0.61349243091784733	14.332244036389261	13.928388277184119	3.6055512754639891	1.8771630794005243	1.4142135623730951	7.7781745930520225	8.6564495477932759	52.258319891131883	42.936000000000014	0.92307692307692313	243.52222222222221	65.955555555555549	2	17
264	3	5	340.0	84.0	1.608495438637974	0.95100233352235586	1.0	0.625	0.7356105344259074	4.4258412124750919	3.1622776601683795	1.0	1.0	1.0	0.89442719099991586	1.3683979709137566	-20.993606247908332	9.2419999999999991	1.25	338.39999999999998	84.400000000000006	3	24
264	4	11	346.0	107.0	1.1896038297590203	0.67393358749548904	1.0	0.6875	0.69825548245143909	4.7381214297373697	3.6055512754639891	1.4142135623730951	1.0376557783975542	1.0	2.6832815729997477	3.500485887874925	-38.89976563630961	14.069999999999999	0.81481481481481477	345.72727272727275	106.54545454545455	4	29
264	5	10	346.0	133.0	1.3194689145077132	0.88737651393801953	1.0	0.66666666666666663	0.55332890723005868	5.3651574813113507	4.1231056256176606	1.4142135623730951	1.0414213562373096	1.0	1.8973665961010275	2.4735815357431008	11.436832595313357	15.069999999999999	0.86956521739130432	344.89999999999998	132.69999999999999	5	39
264	6	2	236.0	136.0	1.5707963267948966	0.99946929719954747	1.0	0.5	0.39269908169872414	2.9163560569343252	1.4142135623730951	1.0	1.0	1.0	0.0	0.095000000000000001	-45.0	8.0	0.82842712474619018	235.5	136.5	6	40
264	7	28	331.0	142.0	1.2694026438293309	0.84933983095375998	1.0	0.5	0.60031378542881397	8.5059295596498607	7.6157731058639087	2.2360679774997898	1.3137801590708693	1.0	3.5355339059327378	4.4898245349056021	-48.663523871293911	24.210000000000004	0.88888888888888884	330.85714285714283	142.53571428571428	7	41
264	8	11	345.0	160.0	1.0385430259800967	0.74968792227113867	1.0	0.73333333333333328	0.78003830744924429	4.5963270770457747	4.0	2.0	1.1662206477041992	1.0	2.0	3.0418102940452258	90.0	13.311999999999999	0.91666666666666663	345.0	160.0	8	48
264	9	392	352.0	207.0	3.7115266569312548	0.77110852479085745	3.0	0.26046511627906976	0.10930832092419103	51.326387953262497	48.548944375753422	5.0990195135927845	1.978007410390805	2.0	29.307692307692307	32.679702786207436	76.947289364658545	212.28599999999966	0.36738519212746018	361.19132653061223	193.80357142857142	9	54
264	10	208	534.0	246.0	1.0240812450525896	0.48790058360551114	1.0	0.64197530864197527	0.7420475788428863	17.602859432458963	17.262676501632068	7.0710678118654755	2.8800204236969802	2.8284271247461903	14.699555199968572	15.365521988467405	-43.664268727596671	59.350000000000016	0.90238611713665928	534.90384615384619	245.32211538461539	10	75
264	11	963	635.0	447.0	2.1126595214250008	0.95793786731212172	1.0	0.51442307692307687	0.38279201294211868	69.125149948056176	71.028163428319047	11.0	3.9092469845896782	3.6055512754639891	22.943323386544503	19.837237087047974	-3.3349893611563912	177.80199999999988	0.81992337164750961	643.61993769470405	447.91381100726898	11	-127
265	1	177	755.0	195.0	1.0668796944678309	0.66917192359808275	1.0	0.62105263157894741	0.73700267067112646	17.663754191493581	18.681541692269406	6.4031242374328485	2.6336984366174914	2.2360679774997898	12.862393885688162	13.126070358494562	-19.957984034359335	54.936000000000021	0.90537084398976986	755.21468926553678	195.03389830508473	1	20
265	2	500	54.0	244.0	1.031760703185864	0.45595860351868039	1.0	0.66312997347480107	0.70630243304607454	27.107175269815954	31.76476034853718	11.401754250991379	4.219984320462804	3.6055512754639891	23.213953572139285	24.125412669023067	23.321471194644559	94.31800000000004	0.88731144631765746	54.183999999999997	243.89400000000001	2	29
266	1	1130	113.0	56.0	1.2422826638737037	0.48073109321935914	3.0	0.4904513888888889	0.25095835522193305	44.942392669770406	59.548299723837623	14.560219778561036	4.9985230478371152	4.1231056256176606	43.038818316977611	39.408549219586554	88.558675935897057	237.87199999999967	0.61883899233296824	113.25663716814159	53.568141592920355	1	2
266	2	420	53.0	246.0	1.0085869330949959	0.38187625943654657	1.0	0.69999999999999996	0.83168092939632865	24.158245811858443	24.738633753705962	10.63014581273465	4.0467715321870275	3.6055512754639891	21.213203435596427	22.327375986342023	36.610760203196683	79.662000000000035	0.93854748603351967	53.476190476190474	245.74761904761905	2	32
267	1	15	84.0	183.0	1.0425433398579458	0.54838141020631059	1.0	0.75	0.95216656697923518	4.9314947937494953	4.4721359549995796	2.0	1.1885618083164127	1.0	3.0	4.1238556824530228	-35.782525588538952	14.069999999999999	0.88235294117647056	84.13333333333334	182.59999999999999	1	33
267	2	462	72.0	204.0	1.0173783446764297	0.33716083228909993	2.0	0.68444444444444441	0.72607671364593829	25.224577773699746	31.144823004794873	11.180339887498949	4.1551299698650981	3.6055512754639891	22.980810409096183	23.747604670362129	65.11737110201139	89.42000000000003	0.85397412199630318	71.80952380952381	203.97835497835499	2	37
267	3	7	50.0	199.0	2.2348355903087738	0.95048158541147465	1.0	0.46666666666666667	0.54918032749337709	6.1254633254078907	4.4721359549995796	1.0	1.0	1.0	1.3416407864998738	1.9036768868182063	-23.295570135597295	12.655999999999999	1.0769230769230769	50.571428571428569	199.57142857142858	3	42
268	1	11	51.0	111.0	3.1911594798297518	0.9788768983536964	1.0	0.34375	0.3706363784686989	9.3493216628287161	7.0710678118654755	1.0	1.0	1.0	1.2649110640673518	1.9114737382882538	-16.23559614542425	19.312000000000001	1.1000000000000001	53.545454545454547	109.54545454545455	1	17
268	2	757	78.0	201.0	1.1117379646023517	0.63643162403996112	1.0	0.55336257309941517	0.47961274436145879	36.669859266820126	43.863424398922618	12.529964086141668	4.5801867988933891	4.0	28.991378028648448	28.28467709879008	-35.624175366717033	140.83399999999997	0.79894459102902382	78.745046235138702	199.60634081902245	2	33
268	3	5	754.0	478.0	1.5079644737231008	0.91824248480812132	1.0	0.55555555555555558	0.80622306644842445	4.178104843341508	2.8284271247461903	1.0	1.0	1.0	0.89442719099991586	1.6546072705271415	-58.282525588538995	8.8279999999999994	0.90909090909090906	754.0	478.0	3	89
269	1	1	76.0	183.0	0.0	0.0	1.0	1.0	0.78539816339744828	0.095000000000000001	0.0	1.0	1.0	1.0	0.0	0.095000000000000001	0.0	4.0	1.0	76.0	183.0	1	44
269	2	663	85.0	205.0	1.1698363811568648	0.55939342170276041	1.0	0.46723044397463004	0.2952835570742296	34.232850330614504	44.271887242357309	11.180339887498949	4.2709219806024832	3.6055512754639891	29.719472721155896	28.375687895748019	-31.211197412731078	167.9739999999999	0.68244981986618636	88.912518853695317	204.26244343891403	2	46
270	1	659	92.0	204.0	1.2216934434171687	0.64123280081411593	2.0	0.43787375415282392	0.27578352908446935	35.937533598038563	43.965895873961216	11.401754250991379	3.9495065321988001	3.1622776601683795	29.698484809834994	27.576536974363872	-35.623947176519557	173.28599999999983	0.66032064128256518	92.915022761760241	203.34901365705613	1	47
271	1	165	48.0	146.0	1.0219822860102612	0.55097009325147583	1.0	0.6875	0.78849287847685134	15.972784153447048	15.524174696260024	6.7082039324993694	2.6636562125114556	2.2360679774997898	12.521980673998822	13.329687511121771	51.562417495076105	51.280000000000015	0.91666666666666663	48.121212121212125	146.33333333333334	1	31
271	2	15	109.0	188.0	1.0648835542834738	0.4763190122920925	1.0	0.59999999999999998	0.82233613188133825	4.8782915788143661	4.1231056256176606	2.0	1.1771236166328256	1.0	3.3282011773513749	4.2893478243993526	-52.762055498377144	15.139999999999999	0.88235294117647056	109.2	187.46666666666667	2	45
271	3	559	95.0	206.0	1.160538945835214	0.60704170389182455	2.0	0.48356401384083048	0.37029850962331634	31.845830097205699	33.734255586865999	10.440306508910551	3.9496503699807413	3.6055512754639891	30.453883568278183	25.306925018614052	4.9726382055190905	137.73200000000003	0.68546903740036802	97.833631484794282	206.67084078711986	3	48
271	4	289	560.0	458.0	1.0611546643840442	0.32318074717759593	2.0	0.50970017636684306	0.5757685532420862	20.34419247128821	27.513632984395208	8.0622577482985491	3.2548034004790654	2.8284271247461903	18.384776310850235	19.252467306333262	-49.556378462754068	79.420000000000044	0.73818646232439333	558.86851211072667	458.16955017301041	4	119
272	1	157	55.0	148.0	1.0486065714586781	0.59624872035903642	1.0	0.65966386554621848	0.77294474233179955	16.030767795252018	16.492422502470642	6.324555320336759	2.5647155784343441	2.2360679774997898	12.521980673998822	12.8694966266471	-77.511307909032411	50.52200000000002	0.91014492753623188	55.477707006369428	148.29299363057325	1	39
272	2	622	98.0	208.0	1.2512117825136135	0.77110849933704717	1.0	0.4803088803088803	0.27044051258650076	37.568653079852041	43.185645763378368	10.770329614269007	3.8770754050619924	3.1622776601683795	28.615022003148759	23.920102799522702	-30.046170143839039	170.00599999999997	0.67645459488852633	101.33440514469453	206.93408360128618	2	53
272	3	1047	454.0	405.0	2.1726642936153944	0.91112743348609426	1.0	0.33557692307692305	0.22586053181245094	70.306739796305592	79.404030124421269	10.0	3.51475298700508	3.0	36.302734395499243	28.975146741854584	-86.35565307491737	241.35599999999971	0.5567668173358149	450.63323782234954	412.37440305635147	3	116
272	4	424	564.0	452.0	1.1730333579011256	0.72489752326108192	1.0	0.54358974358974355	0.5390489482418146	29.343271092701084	31.400636936215164	10.0	3.6563854341715381	3.0	20.506096654409877	20.213309480709608	48.968732725419592	99.420000000000044	0.82011605415860733	562.92688679245282	450.82075471698113	4	-126
273	1	233	164.0	89.0	1.2186690360288142	0.84237640915115364	1.0	0.6657142857142857	0.74326649754239316	23.725732843917228	24.083189157584592	6.7082039324993694	2.7787779427131136	2.2360679774997898	12.969194269498781	12.785550336736968	-84.016478711072992	62.764000000000024	0.91552062868369355	164.36909871244634	87.231759656652358	1	19
273	2	194	58.0	148.0	1.3360390599810155	0.86736789433575801	1.0	0.55428571428571427	0.6305769576938427	23.056623924301995	24.738633753705962	5.8309518948453007	2.4352660880315304	2.2360679774997898	11.492451136333759	11.474532278420689	74.679964467037877	62.178000000000026	0.89195402298850579	57.788659793814432	146.48969072164948	2	33
273	3	756	102.0	206.0	1.2129331110544272	0.69544746644035571	1.0	0.46666666666666667	0.31688868591662089	39.251390581791178	45.803929962395145	11.704699910719626	4.0859829785483806	3.6055512754639891	29.103634454506512	28.205144209349289	-49.379470107236372	173.14599999999996	0.70588235294117652	103.33068783068784	206.2989417989418	3	47
273	4	934	441.0	408.0	3.2168946295908136	0.96713504505195269	1.0	0.28510378510378509	0.2070078805858511	84.67314986353864	90.049986118821806	9.2195444572928871	3.1776427582434517	2.8284271247461903	34.296485363619162	21.529270993313958	88.688544942549456	238.11399999999989	0.50053590568060025	443.45289079229121	415.02355460385439	4	102
273	5	257	572.0	448.0	1.4817627517864815	0.72384412229908357	2.0	0.43707482993197277	0.23451833354351903	25.676266205099385	27.892651361962706	6.324555320336759	2.3786997478760399	2.0	19.630386604435706	17.715687526410843	81.775420844279637	117.35000000000004	0.61853188929001202	569.34241245136184	445.84046692607006	5	118
274	1	738	543.0	32.0	1.8144661907405752	0.9162085536670207	2.0	0.38437500000000002	0.36982577801768163	54.184019953238419	54.378304497290095	10.0	3.6465126770766232	3.1622776601683795	24.711117827048923	21.711631193666342	41.866214976952385	158.35599999999988	0.78053939714436815	549.20460704607046	35.731707317073173	1	4
274	2	241	129.0	31.0	1.7801558094907302	0.88321037943224867	2.0	0.26807563959955505	0.29602574421404115	29.964847219045929	31.384709652950431	5.6568542494923806	2.3363187530180558	2.0	19.469138290319254	14.05282412658495	-48.031907262357272	101.14600000000004	0.45471698113207548	126.51867219917013	32.560165975103736	2	5
274	3	749	114.0	64.0	2.2504244008341074	0.91030276778100361	2.0	0.31845238095238093	0.23175061319368451	60.49741541958511	62.769419305900861	8.4852813742385695	2.9376002741434153	2.8284271247461903	34.170525781947887	25.042486287431554	-46.981510996223243	201.52799999999985	0.5340463458110517	108.59813084112149	75.194926568758348	3	11
274	4	330	167.0	76.0	1.746276354279136	0.94756232664551021	1.0	0.57291666666666663	0.55305492325478711	36.511976249871736	36.687872655688281	6.324555320336759	2.7422358888652489	2.8284271247461903	11.884501643331319	11.668169509428537	-72.369210361890794	86.592000000000027	0.93617021276595747	167.44545454545454	74.903030303030306	4	13
274	5	193	57.0	150.0	1.24838359618591	0.85693831250013042	1.0	0.58484848484848484	0.64077606673253329	22.076009763066914	23.706539182259394	5.8309518948453007	2.5823315194998222	2.2360679774997898	11.199999999999999	11.378394512185565	53.914549904311308	61.52200000000002	0.919047619047619	59.176165803108809	152.78238341968913	5	37
274	6	697	105.0	205.0	1.2765526671034875	0.76049799432826948	1.0	0.44002525252525254	0.26671630271209273	39.932246027364101	46.238512086787566	11.401754250991379	4.0504084033735195	3.1622776601683795	28.732443068272715	25.929615859245331	-42.713190307957802	181.21599999999989	0.67148362235067438	106.0	204.14347202295554	6	47
274	7	600	626.0	285.0	3.8466857455532129	0.95929253313635698	2.0	0.35842293906810035	0.23330641351064588	73.706184682073669	61.98386886924694	8.0	2.6170712936331522	2.2360679774997898	23.630908213795966	20.815680425341938	-84.18898787939257	179.76999999999981	0.53523639607493312	625.87666666666667	269.495	7	62
274	8	783	443.0	405.0	2.5946013043845371	0.95048629199327761	1.0	0.26417004048582998	0.20820947644245419	68.627609673143041	77.025969646606853	9.2195444572928871	3.0142358450513917	2.8284271247461903	35.652736880340946	21.327161090994611	89.140253439767591	217.38799999999986	0.48678893378924465	444.63729246487867	409.03192848020433	8	93
274	9	273	576.0	448.0	1.1083650180841089	0.56198660531796696	1.0	0.54600000000000004	0.38878400117280393	21.439042413232599	24.515301344262525	7.2111025509279782	2.8462741974157195	2.2360679774997898	18.853279657559685	17.733225305389098	66.762104684632305	93.936000000000021	0.72606382978723405	575.26007326007323	445.87179487179486	9	110
275	1	700	103.0	207.0	1.1765870091502095	0.71863662755193902	2.0	0.45219638242894056	0.28053593382847064	37.613738231427405	48.918299234540036	12.041594578792296	4.3357239725372869	4.0	26.528328488417444	26.156059091326789	-42.034105689248847	177.07599999999988	0.68426197458455518	104.45714285714286	206.41142857142856	1	46
275	2	1594	266.0	351.0	1.4728223835195404	0.79054458816395223	4.0	0.36509390746678883	0.21151244578426245	65.883955970860271	80.919713296575637	16.278820596099706	5.4370782063807281	5.0	53.879623680015747	40.347630173249229	-66.183149878154097	307.73799999999949	0.54033898305084749	261.4824341279799	356.52321204516937	2	92
275	3	6	451.0	364.0	2.0071286397934789	0.88326122057005296	1.0	0.5	0.38468481472528077	5.115639899455048	3.6055512754639891	1.0	1.0	1.0	1.6641005886756874	2.398627574066607	26.56505117707799	14.0	1.0	453.0	364.5	3	101
275	4	621	444.0	409.0	2.4712552311505278	0.93122460737485235	1.0	0.28163265306122448	0.22118366501288553	58.702170231788919	62.032249677083293	7.0	2.6345924616378724	2.2360679774997898	33.516861428242358	21.39375854477349	-88.508472569021961	187.83399999999989	0.49521531100478466	443.67632850241546	411.97101449275362	4	108
275	5	195	578.0	449.0	1.7545542081596888	0.58442810304364434	1.0	0.28017241379310343	0.12005678371752262	22.96676534493055	28.442925306655784	5.0	1.8388104066240443	1.4142135623730951	20.824604460670944	18.636278288258534	-28.573412476881714	142.86600000000001	0.42253521126760563	578.99487179487176	446.33333333333331	5	123
276	1	501	126.0	58.0	1.6761133846094658	0.65696197708781612	3.0	0.3450413223140496	0.22949307554040121	36.938206320007545	45.694638635183452	7.6157731058639087	2.7216420350619575	2.2360679774997898	28.082545281197344	27.848589553462343	8.221800119717745	165.62999999999988	0.47130761994355586	120.02395209580838	61.395209580838326	1	12
276	2	915	139.0	142.0	2.5317300953759325	0.95096870203074746	2.0	0.2904761904761905	0.25095768168303878	73.305664251240955	74.464756764525859	8.9442719099991592	3.2766637737130666	3.0	27.338589238262855	22.672498387459004	-55.969340991881062	214.04999999999978	0.63431542461005197	141.38797814207649	134.17814207650272	2	28
276	3	165	55.0	161.0	1.0187009096615063	0.32895998975337071	1.0	0.6875	0.88067652733021562	15.101822148195984	15.524174696260024	6.4031242374328485	2.658482325498623	2.2360679774997898	13.20539105597318	14.261313014238153	61.758249802802673	48.52200000000002	0.91922005571030641	55.303030303030305	161.52121212121213	3	49
276	4	728	105.0	217.0	1.2849070475041375	0.76864705087967966	1.0	0.44717444717444715	0.21759409847602162	41.121592631154513	48.836461788299118	11.401754250991379	3.9707576494560333	3.0	30.573128989624472	26.304377802419403	-43.493105988445912	205.04399999999984	0.64913062862238069	105.92857142857143	216.36675824175825	4	59
276	5	1482	266.0	362.0	1.4148510896076933	0.73572655351005001	1.0	0.40140845070422537	0.25329839821129774	60.459398674723609	70.34912934784623	15.620499351813308	5.3495642289672416	4.4721359549995796	46.818297214317184	40.947862981231523	-81.633599848875477	271.15199999999959	0.60502143294549904	263.84008097165992	366.42577597840756	5	100
276	6	759	439.0	395.0	1.8973888015757481	0.94597419430925367	1.0	0.50331564986737398	0.36047854732810608	57.575017118887871	57.428216061444921	9.2195444572928871	3.667510269745212	3.0	23.264599947952149	18.668234184836535	85.345710226623481	162.66199999999992	0.74557956777996082	439.92094861660081	401.68774703557312	6	116
276	7	4	242.0	382.0	1.1780972450961724	0.91667440776829656	1.0	0.66666666666666663	1.5712708505917754	3.3229778075560406	2.2360679774997898	1.0	1.0	1.0	0.70710678118654757	1.3279778075560402	-58.282525588538995	5.6559999999999997	1.0	242.5	381.0	7	117
276	8	266	581.0	455.0	1.1835910398787712	0.56034476142268819	1.0	0.42834138486312401	0.28637719357733094	21.854755563605664	27.513632984395208	7.0	2.6541035728506928	2.2360679774997898	18.29132282549077	18.101408242959835	64.09824097420784	108.03800000000003	0.67512690355329952	580.9473684210526	456.78195488721803	8	-125
276	9	169	443.0	473.0	4.3025394076432555	0.9918828580216521	1.0	0.61904761904761907	0.28621133789453446	42.685321624083436	38.052595180880893	3.0	1.5940446350479018	1.4142135623730951	5.1690296888805252	5.4276523963652492	88.263010309698245	86.140000000000001	0.81055155875299756	442.89940828402365	466.60355029585799	9	-123
277	1	115	97.0	68.0	2.9257014355804634	0.95628515101305667	1.0	0.3125	0.25500487529011501	28.136917693446673	25.80697580112788	3.6055512754639891	1.5314677355475299	1.0	9.5809770875010187	8.2282426524551884	-60.440391081808102	75.280000000000015	0.57071960297766744	99.582608695652169	61.573913043478264	1	12
277	2	929	141.0	135.0	3.5597376705142261	0.97058562692175709	2.0	0.22658536585365854	0.21900824988319809	89.106153686707657	89.470665583754325	8.6023252670426267	3.0780109043478072	2.8284271247461903	26.149209014336776	21.452857658118131	-62.419971963968472	230.87799999999964	0.56976387611162227	146.29171151776103	119.78686759956943	2	27
277	3	172	54.0	150.0	1.0142734142818588	0.4934961085267684	1.0	0.71666666666666667	0.91803856182301269	15.96485812001724	15.524174696260024	6.7082039324993694	2.7471922286066306	2.2360679774997898	12.727922061357855	13.885403487763138	52.050372821991871	48.52200000000002	0.92473118279569888	54.860465116279073	150.50581395348837	3	49
277	4	708	106.0	207.0	1.258821948734288	0.7432906792064008	2.0	0.4450031426775613	0.27743953739091165	39.607028070523832	48.083261120685229	12.0	4.1790352263652322	3.6055512754639891	28.09965487380309	26.495857479633347	-38.70702066266503	179.07599999999994	0.6771879483500719	106.51412429378531	205.75141242937852	4	61
277	5	646	425.0	388.0	3.462823177968005	0.98165019945840259	1.0	0.33645833333333336	0.2343604351310781	74.062561796181456	80.603970125546539	8.0	2.701666185766169	2.2360679774997898	16.120320142150128	14.123030651862738	77.336948120290927	186.11399999999992	0.74040114613180519	428.42879256965944	394.6486068111455	5	111
277	6	251	584.0	448.0	1.4104237759701364	0.66351123524773903	1.0	0.38975155279503104	0.2098743310557811	24.08744048105488	27.856776554368238	6.0827625302982193	2.4506035257193641	2.0	19.262623098857762	18.021411675848412	11.413460296295828	122.59200000000004	0.53632478632478642	581.20318725099605	447.1832669322709	6	119
277	7	61	442.0	465.0	1.644948271854648	0.93482660980197585	1.0	0.63541666666666663	0.61231506224356991	15.139954114749409	15.0	3.0	1.5203813407085649	1.4142135623730951	4.767570631855361	5.3762659145154688	82.670907437326392	35.382000000000012	0.90370370370370368	442.49180327868851	466.42622950819674	7	-113
278	1	154	81.0	55.0	1.6448592671133899	0.88992017314679628	2.0	0.40740740740740738	0.4130078454116175	23.164242317920252	22.803508501982758	4.4721359549995796	1.9877633695182881	2.0	13.40956799309612	10.565588658345975	-60.06867541182045	68.452000000000027	0.65254237288135597	79.194805194805198	55.383116883116884	1	13
278	2	842	142.0	138.0	4.4963492872510757	0.98610999755081874	1.0	0.21847431240269849	0.23462178894560048	96.726145269690477	88.238313673823114	7.810249675906654	2.9392170836475362	2.8284271247461903	19.927960144119567	16.065590411833206	-62.9369212339531	212.36199999999963	0.69759734879867441	151.77434679334917	119.58076009501188	2	20
278	3	156	62.0	175.0	1.0135259501195386	0.37948228725639505	1.0	0.69333333333333336	0.90576953311727004	14.79032491607132	14.560219778561036	6.324555320336759	2.6191609018810351	2.2360679774997898	12.521980673998822	13.683993854457311	39.630571739779413	46.52200000000002	0.9258160237388724	62.397435897435898	175.07051282051282	3	49
278	4	736	106.0	207.0	1.2272551547190667	0.77657825939018765	1.0	0.42890442890442892	0.23296985900928022	40.587308381551622	46.647615158762406	11.661903789690601	4.1446351002331401	3.6055512754639891	30.029083508385519	25.570848451614143	-44.114960080606949	199.24799999999982	0.66097889537494403	106.27989130434783	207.37092391304347	4	55
278	5	593	421.0	385.0	2.5082521390622787	0.96408850094599441	1.0	0.35809178743961351	0.25055199599288258	59.445203636647875	69.856996786291916	7.810249675906654	2.8259315299270047	2.2360679774997898	19.470588235294116	15.787527234664676	73.135660733780242	172.45799999999991	0.6816091954022987	423.65935919055647	388.56998313659358	5	108
278	6	795	606.0	409.0	1.9825477360268235	0.86582160227623894	3.0	0.29400887573964496	0.19427002343103855	56.628761746371715	58.137767414994535	12.041594578792296	3.9433114303381549	3.1622776601683795	34.237927343660992	28.334361116731436	43.791827773232718	226.76999999999984	0.56623931623931634	600.61006289308182	405.45534591194968	6	116
278	7	372	586.0	440.0	1.2613349582448636	0.5194422974013535	2.0	0.34962406015037595	0.1846582734442602	26.315266682530343	38.600518131237564	7.810249675906654	2.8577373182209063	2.2360679774997898	25.612496949731394	22.486540886244523	-37.050934357338456	159.10799999999998	0.51702571230020844	585.61827956989248	441.46236559139783	7	-128
278	8	66	440.0	453.0	3.1061440679807917	0.98290658831116029	1.0	0.47142857142857142	0.38552705114036734	22.523100904559946	19.646882704388499	2.2360679774997898	1.3123374481625836	1.0	4.1012193308819755	4.1466147353416343	77.742301134958083	46.382000000000012	0.88	439.0151515151515	448.469696969697	8	-126
279	1	117	54.0	60.0	3.3835400085640233	0.62957816420243085	2.0	0.22285714285714286	0.21111652415291482	25.115009384530079	26.832815729997478	4.0	1.5491874137939852	1.0	17.083971112288772	19.512783815207854	-28.353325220115238	83.452000000000027	0.32545201668984702	53.094017094017097	56.786324786324784	1	16
279	2	880	143.0	144.0	6.1080574489360906	0.99445380294460461	1.0	0.18553658022348724	0.18826235229430421	116.16500766965891	102.88342918079665	7.0	2.6088310146758409	2.2360679774997898	16.032753360788309	12.217573602803075	-65.023279040079984	242.36199999999963	0.75633863343360552	158.21363636363637	113.15909090909091	2	23
279	3	373	83.0	95.0	1.9132811253149551	0.40848187367860256	5.0	0.18392504930966469	0.180272724546543	31.506284902377988	52.630789467763066	7.6157731058639087	2.9748348051773337	2.2360679774997898	33.124450473080707	28.757879247117231	42.049496787221877	161.24799999999985	0.35456273764258556	83.249329758713131	91.806970509383376	3	26
279	4	152	66.0	179.0	1.0137629277119535	0.44102890059646721	1.0	0.6333333333333333	0.73126650215393485	14.805177129929307	15.132745950421556	6.4031242374328485	2.564769913735931	2.2360679774997898	12.480754415067656	13.287541384475757	20.182836586415629	51.108000000000011	0.90207715133531152	65.66447368421052	178.78289473684211	4	54
279	5	689	106.0	206.0	1.2901119365375997	0.81152715053757696	1.0	0.46554054054054056	0.25117883221372977	41.087598812373109	48.166378315169183	11.661903789690601	3.9966234570888362	3.1622776601683795	28.284271247461902	24.008088511851827	-39.693860772823676	185.66199999999992	0.67848350566223536	107.84034833091437	204.98984034833092	5	58
279	6	606	421.0	392.0	2.3724982177951399	0.96233913492445766	1.0	0.40535117056856185	0.30945080811145442	58.354922535740023	66.219332524573218	7.810249675906654	2.9773490207351063	2.8284271247461903	19.230184606498192	15.863889466902107	76.419356625136956	156.87199999999993	0.7071178529754959	422.52475247524751	394.26237623762376	6	114
279	7	952	608.0	411.0	2.0254910918520692	0.91503514282177523	2.0	0.30512820512820515	0.24010221672485901	64.937890906313982	60.016664352494629	12.0	3.8198847334278141	3.08113883008419	32.172611381063291	26.19426513953233	-63.905654541945751	223.21599999999989	0.55252466627974461	604.11134453781517	420.09033613445376	7	124
279	8	8	218.0	402.0	1.7671458676442586	0.88186870608260082	1.0	0.53333333333333333	0.49563034490942759	5.5276586178077523	4.1231056256176606	1.0	1.0	1.0	2.0	2.606263694309932	15.481878266036761	14.242000000000001	0.94117647058823528	219.5	402.5	8	-125
279	9	59	439.0	451.0	2.335723865792255	0.97132437146208483	1.0	0.49579831932773111	0.44547845978037753	18.29054409153046	16.492422502470642	2.2360679774997898	1.3533955856988185	1.0	4.0852974398951414	4.3487269839476275	73.018429327244434	40.796000000000014	0.93650793650793651	439.0	450.61016949152543	9	-111
280	1	256	45.0	56.0	1.5172620451286121	0.84655712675399353	1.0	0.51821862348178138	0.43983940201269511	27.805909868839553	25.179356624028344	6.0	2.4227682876542627	2.0	16.31744982232691	14.801026824755247	87.009967669579027	85.52200000000002	0.69095816464237514	43.16796875	55.30078125	1	14
280	2	16	75.0	60.0	1.2118448224296565	0.84694812372864869	1.0	0.88888888888888884	0.74627860063106488	6.3021592353592251	5.3851648071345037	2.0	1.1875	1.0	2.0	3.3507038901971224	84.219934602891115	16.414000000000001	0.96969696969696972	75.0625	60.1875	2	17
280	3	389	84.0	83.0	1.6594238447326213	0.67122743030800247	4.0	0.31320450885668277	0.24791427135697305	32.596561640500425	45.607017003965517	7.810249675906654	3.079017817684115	2.8284271247461903	26.0	24.162249123577649	-13.351038978939524	140.41999999999999	0.52532072923700202	84.244215938303341	84.529562982005146	3	21
280	4	588	166.0	102.0	3.5103586519540504	0.98536314080728193	1.0	0.26344086021505375	0.28355689963483577	71.397769753850667	68.47627326307996	6.324555320336759	2.6849446487228605	2.2360679774997898	12.3547561691844	12.171064691759357	-64.430410509806109	161.42599999999987	0.78662207357859537	158.6751700680272	118.39965986394557	4	23
280	5	898	108.0	205.0	2.1190138793540396	0.81635425780959492	2.0	0.30806174957118354	0.16843153956927659	60.2409354706583	60.539243470661241	12.0	3.7582189835787054	3.0	40.836300619373716	34.792242152456232	40.951761532615606	258.8399999999998	0.48884050081654873	103.26726057906458	200.04565701559019	5	50
280	6	674	432.0	398.0	4.9732557809373708	0.98870876826485776	1.0	0.2817725752508361	0.1847479511542712	91.247261680414766	93.621578709184348	8.0622577482985491	2.7110835077027104	2.0	16.604297717841085	13.673386652346366	77.658225646961412	214.11399999999981	0.64343675417661084	432.53560830860533	407.2433234421365	6	118
280	7	1349	607.0	413.0	2.0043568440744393	0.88012642871740276	2.0	0.33007095669195008	0.1518507244616811	74.886754278519817	71.589105316381762	12.806248474865697	4.0283175695943161	3.1622776601683795	43.104277029372064	35.551690551090637	-60.207055003297342	334.11999999999949	0.50819363345262769	602.0867309117865	423.92142327650112	7	122
281	1	181	30.0	47.0	2.4346382665518842	0.78806212166431011	2.0	0.2335483870967742	0.19800544886333002	28.56664059289465	30.413812651491099	4.0	1.7549042769783707	1.4142135623730951	21.466252583997981	17.58550172821144	80.901655821673486	107.17800000000003	0.3584158415841584	30.138121546961326	52.80110497237569	1	12
281	2	537	78.0	77.0	1.9096132621678905	0.64622788021160704	2.0	0.22948717948717948	0.22889882292939209	40.627405448621992	51.244511901275828	9.2195444572928871	3.3365192133904773	2.8284271247461903	34.006867635511071	31.004580989621903	53.282987511804279	171.69999999999987	0.42417061611374407	79.357541899441344	76.258845437616387	2	13
281	3	18	45.0	73.0	2.3669681275503338	0.95844415124587201	1.0	0.45000000000000001	0.30867812786325854	10.104090618343513	9.4868329805051381	1.4142135623730951	1.0230118645762831	1.0	2.8460498941515415	2.8824972833886289	21.196273496301373	27.07	0.73469387755102045	46.277777777777779	73.555555555555557	3	21
281	4	410	143.0	139.0	1.6936588961043118	0.92969232482818731	1.0	0.43803418803418803	0.46602392060911463	39.47499632660606	41.340053217188775	6.7082039324993694	2.9056838945927437	2.8284271247461903	15.364425591947517	14.540103628874263	-48.372925126782278	105.14600000000004	0.83503054989816694	149.20975609756098	133.90243902439025	4	32
281	5	972	107.0	205.0	1.8363547126414632	0.82156085442900884	2.0	0.37442218798151	0.19306495751427938	58.535078955368945	60.166435825965294	12.806248474865697	4.0989126291212186	3.1622776601683795	37.940825295008942	33.372067883880447	57.586682339419816	251.52799999999979	0.54760563380281702	103.559670781893	199.1409465020576	5	50
281	6	1763	265.0	361.0	2.5590303004988342	0.94721894626087877	3.0	0.23772923408845739	0.22058391718266382	101.92672137471433	106.04244433244644	14.142135623730951	4.5523584484598922	4.0	48.60822609308957	32.67642049855867	-57.352145908545758	316.91599999999914	0.5976271186440677	256.09642654566079	373.24787294384572	6	102
281	7	1089	577.0	350.0	3.2599262724353011	0.96961669594552191	2.0	0.34770114942528735	0.088115299604064556	92.237053343360955	90.13878188659973	9.0	3.2692690441887979	3.0	25.701414671706384	22.563879859688772	7.7426865383517143	394.08799999999928	0.50557103064066855	599.32047750229572	352.16528925619832	7	106
281	8	499	435.0	387.0	2.4553507001786921	0.97368543018149345	1.0	0.54714912280701755	0.35630123595506114	54.43527882921137	56.222771187482387	6.324555320336759	2.704216440518119	2.2360679774997898	15.0	12.405593797564059	83.498995238418914	132.66199999999998	0.81535947712418266	434.81963927855713	390.75951903807618	8	111
281	9	1337	610.0	415.0	2.1654450129467206	0.86577109919554329	2.0	0.30317460317460315	0.13143365216784589	76.707277690690219	73.552702193733168	14.035668847618199	4.191915651209265	3.1622776601683795	48.580949186416802	38.387406157045724	-71.141609893627816	357.53399999999954	0.47327433628318583	608.0194465220643	426.04263275991025	9	119
281	10	40	442.0	445.0	2.4245241304079226	0.96370461441506228	1.0	0.625	0.35448795638454117	15.257450968571291	15.033296378372908	2.0	1.281066017177982	1.0	3.0	4.0732941225695622	89.094397520698976	37.656000000000006	0.84210526315789469	441.55000000000001	441.25	10	-122
282	1	2	7.0	33.0	0.78539816339744828	0.99896640799254133	1.0	1.0	0.69813170079773179	2.0900000000000003	1.0	1.0	1.0	1.0	0.0	0.095000000000000001	90.0	6.0	1.0	7.0	33.5	1	9
282	2	366	153.0	130.0	1.6765664941135987	0.93101384774567264	1.0	0.43990384615384615	0.49153066248924343	37.154997376164062	36.891733491393431	6.324555320336759	2.8339571312127312	2.8284271247461903	13.50164494584474	13.560974220429253	-46.805381395584902	96.732000000000042	0.84820393974507535	148.33060109289619	134.66939890710381	2	33
282	3	193	91.0	172.0	1.0279590721889647	0.56427310847015977	1.0	0.67013888888888884	0.8210471089107173	17.392881872374144	17.262676501632068	7.2111025509279782	2.841479169009193	2.2360679774997898	13.863621460498695	14.359357859577834	1.1049164434485115	54.350000000000023	0.91686460807600934	90.92746113989638	172.09844559585491	3	49
282	4	642	106.0	205.0	1.1951140235340472	0.6769759616191513	1.0	0.47205882352941175	0.24078747728268649	35.617299384685921	45.793012567421243	11.045361017187261	4.112322337239247	3.6055512754639891	29.516097302997224	26.214514967174111	-30.032325262394586	183.04399999999981	0.66049382716049387	105.51090342679127	205.22118380062307	4	57
282	5	1883	270.0	354.0	4.6324231420742397	0.9703300230858658	3.0	0.2028657616892911	0.18704923905574722	144.61384456211837	125.25174649480941	14.035668847618199	4.5891105029627113	4.0	44.199098902876159	34.96535675061758	-53.765729180479084	355.67399999999941	0.45058626465661644	249.21614445034518	379.81837493361655	5	108
282	6	703	438.0	395.0	5.3236179475177625	0.99210601408617682	1.0	0.33636363636363636	0.17917899833804957	96.727185520380488	94.19129471453293	7.0	2.4306588074733759	2.0	18.53365471737531	12.129780671289749	84.625475323047667	222.04399999999987	0.57247557003257332	438.33712660028448	403.37268847795161	6	117
282	7	1228	607.0	414.0	2.9486952701293743	0.92720335979700685	3.0	0.34111111111111109	0.1329378550860783	89.813725741050789	74.672618810377884	11.401754250991379	3.8646358461900698	3.1622776601683795	43.01929088962634	33.640477567088482	-79.609644214366298	340.70599999999945	0.46594574084613927	603.69788273615632	427.88273615635177	7	124
283	1	339	432.0	45.0	3.6636215690519363	0.96626637417497474	1.0	0.28851063829787232	0.15783686671070116	54.436083244689769	49.040799340956916	5.0	1.9054994245718626	2.0	22.188007849009164	14.019727015473471	68.644710859151303	164.28599999999989	0.46248294679399726	427.56047197640117	38.86725663716814	1	4
283	2	752	154.0	140.0	2.4766578213582275	0.95698188125505457	1.0	0.30519480519480519	0.3253538892992936	66.087053687181466	63.600314464631381	8.4852813742385695	3.2350564337806045	3.0	22.012534485352916	19.175005617434167	-33.513099851190859	170.4259999999999	0.69986040018613305	160.95478723404256	138.47606382978722	2	32
283	3	180	84.0	178.0	1.0052439299608489	0.34377866459045658	1.0	0.703125	0.88617868547594858	15.706574887497897	15.297058540778355	7.0710678118654755	2.8182997562769851	2.2360679774997898	13.435028842544403	14.749270248097201	48.829587218590738	50.52200000000002	0.92307692307692291	83.666666666666671	178.17222222222222	3	45
283	4	759	104.0	215.0	1.2099900993191643	0.62484675278094726	1.0	0.46621621621621623	0.19935493541771057	38.12756817951405	47.423622805517503	12.041594578792296	4.1436353063558418	3.6055512754639891	32.30138248349175	29.768000528598996	-43.760559492793568	218.73199999999986	0.62187628021302754	105.3201581027668	214.56916996047431	4	55
283	5	858	258.0	378.0	2.6031633499166809	0.93445169924039428	2.0	0.27160493827160492	0.14971817760996892	70.982916938373634	80.894993664626739	8.0	2.9599773118044741	2.8284271247461903	33.795903029273532	25.276300283147886	87.663700806679984	268.35599999999977	0.48584371460928644	257.26573426573424	368.33799533799532	5	102
283	6	1063	576.0	361.0	1.7256075923654248	0.88050176466242569	1.0	0.43423202614379086	0.32755921548602818	61.717460251296927	70.213958726167832	11.180339887498949	4.2537062700103592	4.0	33.005249033179048	29.256721975472733	-7.2887382183617531	201.94199999999981	0.64055438385055752	584.42615239887107	363.51269990592664	6	107
283	7	255	647.0	362.0	1.8532844086985372	0.87035415654199499	3.0	0.35764375876577842	0.16195578602108326	31.158163005247371	34.669871646719429	5.0990195135927845	2.1139374095878991	2.0	20.523907260333477	15.343098330535019	-29.836747333065748	140.66200000000001	0.498046875	646.67843137254897	362.9137254901961	7	110
283	8	627	440.0	416.0	2.6327350156358942	0.97405021826636906	1.0	0.47826086956521741	0.30655812577890756	63.187959178021444	68.066144300966542	7.6157731058639087	2.9270796978446953	2.8284271247461903	15.530304954869601	14.30145690744164	84.349676011703366	160.31799999999996	0.78473091364205261	438.45295055821373	412.49282296650716	8	121
283	9	1621	607.0	427.0	2.7306291690305282	0.93873346735140095	2.0	0.38817049808429116	0.17078266156377048	100.23710179201404	86.209048249009228	14.142135623730951	4.6857477954204247	4.0	45.668707549262919	34.546114334091818	-86.958286131821311	345.36199999999945	0.5273259596616785	603.60888340530539	442.97162245527454	9	124
283	10	11	636.0	416.0	2.9928921748699153	0.95195804406617879	1.0	0.45833333333333331	0.32397395622542385	8.8461885505550732	7.0710678118654755	1.0	1.0	1.0	2.0	2.7089548790403026	-89.351479337436473	20.655999999999999	0.6470588235294118	636.4545454545455	412.90909090909093	10	-124
283	11	445	223.0	419.0	1.2424997184687125	0.81933283196024898	1.0	0.56832694763729241	0.56851140645498688	32.583701312717238	30.805843601498726	8.5440037453175304	3.3815926022234168	3.0	21.019038988498025	18.680827622529627	-48.424630513645198	99.178000000000026	0.82331174838112875	219.35730337078652	423.49887640449435	11	-123
284	1	68	246.0	45.0	8.2228414115582797	0.92240258668434438	3.0	0.12341197822141561	0.11932506438639431	35.226561306440594	32.249030993194197	2.2360679774997898	1.1439094772644753	1.0	13.241094063864724	13.605548169055936	66.996305373451037	84.624000000000024	0.22591362126245848	242.77941176470588	36.058823529411768	1	6
284	2	897	138.0	139.0	2.4319160283413135	0.93269858128579286	1.0	0.35595238095238096	0.29946434509423403	70.050260937054972	74.846509604656916	9.0	3.360112374991588	3.0	29.260527362617058	25.264105772942251	-22.598415369215829	194.01199999999966	0.63213530655391115	144.44147157190636	141.5195094760312	2	33
284	3	83	57.0	184.0	10.614319230997898	0.93085611537220025	5.0	0.094857142857142862	0.077368409312051287	44.491203650965254	37.161808352124091	2.2360679774997898	1.1341634086037522	1.0	12.758104513180269	16.256460713672674	56.001451555458566	116.10800000000002	0.21119592875318066	61.012048192771083	184.50602409638554	3	46
284	4	45	94.0	201.0	3.4330841859475636	0.96732783757128182	1.0	0.33088235294117646	0.22648447842280384	19.289813647464307	16.124515496597098	2.0	1.1755443319247036	1.0	4.9115249081193637	4.8905233911090171	78.352934619195466	49.968000000000011	0.54545454545454541	94.266666666666666	204.9111111111111	4	54
284	5	868	147.0	224.0	4.6825923706616193	0.99005029875669925	2.0	0.1740176423416199	0.19320666051211119	100.59751936985261	100.70253224224304	7.2111025509279782	2.7404905049205066	2.2360679774997898	19.581619569006428	14.155470810246401	33.119311518016026	237.60399999999947	0.61256175017642911	163.213133640553	236.80645161290323	5	57
284	6	7	98.0	222.0	0.95255287455783821	0.37236790413432441	1.0	0.77777777777777779	0.77467489220387886	3.1111564946136334	2.2360679774997898	1.4142135623730951	1.0591733660532994	1.0	2.0	2.8874183067728234	90.0	10.655999999999999	0.93333333333333335	97.714285714285708	222.0	6	63
284	7	9	81.0	238.0	1.8961601750061849	0.75895025875594568	1.0	0.45000000000000001	0.41622404139480046	5.6205615462781333	4.2426406871192848	1.0	1.0	1.0	2.8284271247461903	3.6598208056044266	-24.288167187498679	16.483999999999998	0.8571428571428571	80.222222222222229	239.88888888888889	7	70
284	8	1082	282.0	295.0	1.7866558062816464	0.83367636698764225	2.0	0.37105624142661181	0.22340805408426742	61.378281988758189	60.21627686929839	10.63014581273465	3.5091411045355545	3.0	40.442117234590754	33.896359208151303	-57.243140055813242	246.69999999999976	0.57097625329815316	283.44824399260631	285.69408502772643	8	74
284	9	1303	548.0	364.0	5.4236790383186602	0.98294129876822733	2.0	0.2955989110707804	0.11414654129285597	131.71557719786065	117.27744881263405	8.0	2.9046141776005392	2.2360679774997898	36.969217964721366	24.225070511102338	2.6769308173248132	378.74399999999935	0.37949614096403089	576.32770529547201	365.34075211051419	9	104
284	10	71	411.0	379.0	1.3788525828128033	0.69687875541454036	1.0	0.49650349650349651	0.47561083069208659	12.90613559582121	13.45362404707371	3.0	1.577173658601722	1.4142135623730951	9.1923881554251174	9.2561379287493111	60.733393109218923	43.312000000000005	0.91025641025641024	410.05633802816902	380.36619718309856	10	110
284	11	1631	585.0	425.0	3.238368884954252	0.9387121397651168	2.0	0.29099018733273863	0.11392223584470551	109.4828742835834	95.351979528481735	13.601470508735444	4.4074682327278296	3.6055512754639891	57.5334127922346	37.738973648449061	86.933188042992469	424.15799999999916	0.41596531497067074	584.45677498467194	442.97179644389945	11	121
284	12	528	413.0	436.0	2.0740102789787898	0.95298729725944731	1.0	0.44745762711864406	0.27118097849421247	50.524977327002603	58.420886675914119	7.2111025509279782	2.9167759492724548	2.8284271247461903	18.55615893666463	15.309585982508835	85.641101551115682	156.42000000000002	0.68438107582631236	413.36363636363637	428.73295454545456	12	123
284	13	356	188.0	433.0	1.2612754036092364	0.56478914357685306	2.0	0.44223602484472052	0.228788557467626	26.118359996443175	35.468295701936398	8.2462112512353212	3.0007159175091931	2.2360679774997898	21.672925753649231	21.553791427581618	-84.168223192903667	139.83400000000003	0.58504519309778147	186.18258426966293	432.3061797752809	13	-127
285	1	126	245.0	61.0	2.1616156893023368	0.63162980590224793	3.0	0.21392190152801357	0.20867207001170171	20.866697099165389	30.594117081556711	4.0	1.6866506281244331	1.4142135623730951	17.207492539908376	16.177327158802239	-47.267189754945882	87.108000000000033	0.338255033557047	242.76190476190476	62.007936507936506	1	18
285	2	1019	143.0	150.0	2.466908951399414	0.93505257784765083	1.0	0.38922841864018337	0.23157234544908462	75.335409593111208	77.278716345446625	10.440306508910551	3.4230895335921501	3.0	31.64032782427493	26.70708556240621	-3.0475901572197936	235.15199999999953	0.56143250688705237	151.81452404317957	149.79489695780177	2	39
285	3	203	61.0	172.0	1.0171991573344308	0.25564037904109316	1.0	0.70242214532871972	0.77749907915679262	16.541544010849375	17.204650534085253	7.2111025509279782	2.9031793587948025	2.8284271247461903	15.495160534825059	15.99190070203459	50.331167442598407	57.280000000000022	0.89624724061810157	61.921182266009851	172.39901477832512	3	49
285	4	746	83.0	221.0	1.2797458281546346	0.72751790640446345	1.0	0.41444444444444445	0.20207178800445741	40.66438962263193	47.423622805517503	11.045361017187261	3.8894511339975817	3.1622776601683795	32.759999999999998	27.899377963349348	-44.450964950782506	215.38799999999981	0.59991958182549254	83.670241286863273	221.7466487935657	4	59
285	5	323	298.0	268.0	1.7009681071628997	0.83539081818688588	1.0	0.37211981566820279	0.19414394779371424	32.809932550811538	32.695565448543633	5.3851648071345037	2.3095527060743288	2.0	22.360679774997898	18.034190091445645	59.60342988423541	144.59199999999996	0.55119453924914674	293.27863777089783	263.88544891640868	5	77
285	6	1497	629.0	367.0	5.3151077845693395	0.98485123026250454	5.0	0.33678290213723283	0.11928563442908836	140.00794906827772	126.3210196285638	10.295630140987001	3.3687545012564262	3.0	33.933730581134483	24.277577903343715	0.79462158468658728	397.11999999999949	0.38043202033036849	596.44622578490316	366.02404809619236	6	109
285	7	87	412.0	383.0	1.7402960475145655	0.94091694087218669	1.0	0.65413533834586468	0.56553006043215004	18.665541765166523	18.110770276274835	3.0	1.6577237982510526	1.4142135623730951	6.0	6.3208511310211346	88.861130701687443	43.968000000000011	0.8529411764705882	411.62068965517244	383.64367816091954	7	111
285	8	580	181.0	441.0	2.2994193389604614	0.87598954521415062	2.0	0.34503271861986912	0.25959549662917519	52.472766323177318	51.855568649856693	8.4852813742385695	3.2832120665391624	3.0	27.173656364358198	25.30919415521408	-50.0643420864508	167.55999999999986	0.53604436229205177	177.37068965517241	442.50689655172414	8	112
285	9	714	408.0	434.0	2.494866648242767	0.9712484835578209	1.0	0.5748792270531401	0.34228898112277301	65.467162396032478	68.183575734923139	8.2462112512353212	3.1828057076112102	3.0	16.904515548053926	15.585637869626552	-88.11754402992058	161.90399999999988	0.81786941580756012	408.62605042016804	443.31372549019608	9	-128
285	10	610	590.0	486.0	1.1240757226778233	0.51249788293997423	2.0	0.4765625	0.27302284990309805	31.724593842173256	42.190046219457976	11.0	4.0946150846953326	3.6055512754639891	31.0	27.241543529063513	65.077988035884843	167.55999999999989	0.6298399586990191	590.32295081967209	487.56229508196719	10	-108
286	1	69	245.0	71.0	2.791685242827235	0.81835469442635567	2.0	0.23000000000000001	0.10614390476004	19.266746815987929	22.472205054244231	2.0	1.1689399166593097	1.0	12.798897011300713	11.072859278794642	26.202558783346468	90.382000000000019	0.31578947368421051	247.10144927536231	72.115942028985501	1	15
286	2	1058	154.0	154.0	4.781337277604762	0.9848995927220513	1.0	0.27566440854611779	0.21025381885474315	111.66281009937025	100.24470060806208	9.0553851381374173	3.1483459225327843	2.8284271247461903	28.908928666237703	19.331793831903436	11.018854144364864	251.46399999999952	0.49659704294766488	173.44045368620039	159.30812854442345	2	38
286	3	243	69.0	163.0	1.0969236649619651	0.67530020077286224	1.0	0.60750000000000004	0.68012501989057328	21.021762421803846	24.0	7.810249675906654	2.9899385695353322	2.8284271247461903	15.0	15.504453180135046	0.62047827178876802	67.006000000000029	0.93282149712092133	69.271604938271608	163.49794238683128	3	42
286	4	743	86.0	221.0	1.2579585890596932	0.80216322820044683	1.0	0.4914021164021164	0.39506642579984486	41.894410359670175	47.507894080878813	11.661903789690601	4.206298601753951	3.6055512754639891	29.24221072971476	25.015353979896826	-44.776655296442634	153.732	0.74114713216957606	88.819650067294745	220.39838492597576	4	54
286	5	377	290.0	257.0	1.5724705586121286	0.7861965422757432	2.0	0.36960784313725492	0.19508630241576186	33.080340803108918	40.224370722237531	6.0	2.4515933026262897	2.0	22.452302384230915	20.442874362117706	52.00972929075887	155.83399999999992	0.57164518574677792	291.31830238726792	253.29442970822282	5	69
286	6	433	535.0	357.0	1.871321346223153	0.90832354655380876	1.0	0.3965201465201465	0.3203973740395194	41.916132084027744	44.407206622349037	8.0622577482985491	2.9307587113737292	2.2360679774997898	18.977314392148894	17.532187505068649	68.357366402618382	130.31800000000004	0.69391025641025639	534.07390300230952	352.5080831408776	6	98
286	7	580	648.0	361.0	1.1666825169894772	0.728487417334996	1.0	0.48739495798319327	0.45678031102744066	34.26888891670481	35.171010790137949	10.0	3.9819249914511547	3.6055512754639891	27.174234568617457	23.476217007877949	-32.384315109872752	126.31800000000004	0.81863091037402969	646.44655172413798	363.41206896551722	7	100
286	8	943	418.0	436.0	4.5065093870469441	0.96933681798918891	2.0	0.23180924287118979	0.13186976156139799	100.88057800524767	112.36102527122117	8.2462112512353212	2.7408707263160768	2.0	35.0	24.789979780899955	-86.373109989138172	299.76999999999958	0.38209076175040518	417.22057264050903	432.39236479321318	8	107
286	9	519	182.0	443.0	2.1435057833194122	0.89207723819168938	2.0	0.30174418604651165	0.24430756125585401	48.49609357832739	52.801515129776341	8.9442719099991592	3.0138153098104326	2.2360679774997898	22.718131822698659	21.914557861824406	-45.634898459650181	163.38799999999992	0.62719033232628385	177.19653179190752	444.25433526011562	9	117
286	10	872	595.0	494.0	1.0939935892110004	0.41204600850893441	1.0	0.54500000000000004	0.32991404672929997	36.440226151211732	42.80186911806539	13.45362404707371	4.7327523532847113	4.0	36.747479154348646	33.202987266416983	9.7848711257256014	182.24799999999991	0.7121273989383422	594.8440366972477	492.89334862385323	10	125
287	1	406	59.0	28.0	1.07655025835693	0.5478798759872836	2.0	0.57999999999999996	0.51261131732074294	25.627342431311035	31.144823004794873	9.8488578017961039	3.7139462291739682	3.1622776601683795	21.738308445094205	21.438733119536611	63.996084796889377	99.764000000000038	0.74907749077490771	58.768472906403943	27.586206896551722	1	6
287	2	1	113.0	26.0	0.0	0.0	1.0	1.0	0.78539816339744828	0.095000000000000001	0.0	1.0	1.0	1.0	0.0	0.095000000000000001	0.0	4.0	1.0	113.0	26.0	2	9
287	3	100	241.0	72.0	5.0626577117040297	0.94316050457555212	1.0	0.21367521367521367	0.10589294217891641	34.101736884045238	35.355339059327378	3.0	1.2774326178322246	1.0	12.0	11.333288480427857	-89.879224231741915	108.93600000000002	0.32154340836012862	242.91999999999999	72.670000000000002	3	12
287	4	610	69.0	63.0	1.9429819285994934	0.92878277456593317	2.0	0.27727272727272728	0.29229453934093735	51.499034914850611	61.71709649683789	9.2195444572928871	3.4390754440747902	3.0	24.915761395462276	19.086806682916095	-41.90181210215502	161.94200000000001	0.63807531380753146	73.149180327868848	60.995081967213117	4	15
287	5	10	31.0	38.0	1.1623892818282235	0.72699810844571511	1.0	0.5	0.62850834023671021	4.5827067379846662	4.1231056256176606	1.4142135623730951	1.0828427124746189	1.0	2.1213203435596424	3.1466672875408661	71.986313307448199	14.139999999999999	1.0	31.5	38.0	5	16
287	6	29	116.0	45.0	1.0670775161891781	0.67383615660353979	1.0	0.69047619047619047	0.89843969033157167	7.2285261391561608	6.324555320336759	2.8284271247461903	1.394349172201973	1.0	4.4721359549995796	5.341019164023372	-66.252372151555221	20.140000000000001	0.89230769230769236	116.41379310344827	44.724137931034484	6	18
287	7	403	238.0	176.0	1.4239854611502305	0.75035990102081351	4.0	0.36904761904761907	0.29138020974664952	31.919970593868324	42.449970553582247	9.0	3.4039431285564494	3.0	21.207469362391091	21.100042662102933	15.965112279722439	131.83400000000003	0.63414634146341464	238.99007444168734	176.86352357320098	7	48
287	8	186	60.0	176.0	1.0115588390751862	0.3917715052191364	1.0	0.68382352941176472	0.8341046934918579	16.166663302564981	16.124515496597098	7.0710678118654755	2.8336291866298779	2.2360679774997898	14.142135623730951	14.874341390982673	-88.976080199710253	52.936000000000014	0.91400491400491424	59.612903225806448	176.13440860215053	8	49
287	9	1666	91.0	221.0	9.7330700252527684	0.98070910011752233	3.0	0.12322485207100592	0.069767043418946226	199.04055304156924	180.02499826412998	11.180339887498949	3.2404533113266161	2.2360679774997898	48.021781747871934	38.907037334377904	17.38182723728989	547.79399999999816	0.27182248327622782	141.69987995198079	229.48379351740695	9	56
287	10	5	271.0	234.0	1.5079644737231006	0.91824248480812132	1.0	0.625	0.59897724693157739	4.178104843341508	3.0	1.0	1.0	1.0	1.0	1.6546072705271413	-84.847576765616992	10.241999999999999	1.0714285714285801	270.80000000000001	232.59999999999999	10	67
287	11	323	294.0	247.0	1.5883874002053524	0.80069660219208272	1.0	0.37384259259259262	0.20176771899777732	31.041150188221064	36.687872655688281	5.3851648071345037	2.3007264388666409	2.0	22.671416000071012	18.595824080084949	14.993459864149038	141.83399999999995	0.54931972789115646	288.81733746130033	247.76470588235293	11	70
287	12	299	612.0	260.0	2.7179877538553741	0.79430716908186427	2.0	0.22148148148148147	0.069739427961102163	38.893384285358557	50.009999000199947	6.0	1.8707576937394859	1.0	25.964063562645251	23.628367040336169	78.106903033185944	232.11399999999981	0.31757833244822098	614.12374581939798	262.38461538461536	12	71
287	13	236	319.0	300.0	3.6834231786314149	0.94900302355682464	2.0	0.28095238095238095	0.22195570425807537	44.873424991510525	40.024992192379003	4.1231056256176606	1.806685497251552	2.0	14.546477236774544	14.14710865281161	18.331617694580462	115.59200000000003	0.52502780867630705	309.19491525423729	294.88559322033899	13	86
287	14	53	268.0	300.0	1.1926813193501697	0.8343265583419055	1.0	0.80303030303030298	0.75372476789393095	11.196070891285403	10.770329614269007	3.0	1.6420468894547853	1.4142135623730951	5.0	6.1720639016496799	75.475256156686314	29.726000000000003	0.93805309734513276	268.56603773584908	301.64150943396226	14	92
287	15	526	534.0	351.0	1.7204775964504206	0.94127959381304971	1.0	0.50968992248062017	0.46887820023790983	45.483032020172999	46.518813398452032	7.810249675906654	3.2287132463952468	3.0	16.574538559705164	15.356349168708014	-67.077361230313898	118.73200000000004	0.844979919678715	535.67490494296578	346.62927756653994	15	103
287	16	561	663.0	361.0	1.4106684466942669	0.79640307360796092	1.0	0.52725563909774431	0.38072347534139522	38.428705910069063	37.8549864614954	8.0	3.2454973635900823	3.0	25.915352681126222	23.240382052894706	-87.711295097360448	136.07599999999999	0.72715489306545689	659.31016042780743	362.15508021390372	16	104
287	17	61	419.0	385.0	2.8484312260003231	0.97649124644108176	1.0	0.53508771929824561	0.36549766402816819	20.621302051057274	18.027756377319946	2.2360679774997898	1.3186250162927413	1.0	4.6031716445500042	4.4450672199689762	-84.645266524183668	45.796000000000006	0.78205128205128205	419.03278688524591	387.13114754098359	17	115
287	18	810	181.0	446.0	3.1760074878492874	0.92772254008821331	5.0	0.34674657534246578	0.20728277306029705	75.752707301016059	72.17340230306452	7.810249675906654	3.0726043439194779	2.8284271247461903	28.657442906165535	28.276253207831772	-87.387346483442954	221.59799999999976	0.48736462093862815	177.90370370370371	435.83580246913579	18	122
287	19	766	413.0	432.0	1.5681836305650616	0.92034312161090903	2.0	0.51478494623655913	0.40115607068505177	51.493766604196779	61.294371682887821	10.0	3.8979789246798844	3.6055512754639891	22.986778808697839	20.139826223296229	-88.881539507117012	154.90399999999997	0.75393700787401574	413.68407310704958	434.50652741514358	19	123
287	20	835	602.0	496.0	1.0857032654075225	0.53433084537567133	1.0	0.59388335704125172	0.45868766197677907	36.705038617616147	41.182520563948003	13.416407864998739	4.8356086357408881	4.1231056256176606	33.339742973491283	31.02586719468415	-53.041786620986805	151.24799999999996	0.81463414634146336	600.65868263473055	496.28263473053892	20	-109
287	21	4	414.0	485.0	1.1780972450961724	0.91667440776829656	1.0	0.66666666666666663	1.5712708505917754	3.3229778075560406	2.2360679774997898	1.0	1.0	1.0	0.70710678118654757	1.3279778075560402	-31.717474411461005	5.6559999999999997	1.0	414.0	484.5	21	-105
288	1	424	328.0	31.0	1.057860237636753	0.44776772911019191	1.0	0.50657108721624855	0.52763066511839873	25.230640125408609	30.0	9.4339811320566032	3.6744434206607757	3.1622776601683795	21.083457854961818	22.559974586294	-16.516136862678849	100.49000000000004	0.84294234592445327	326.83254716981133	32.101415094339622	1	3
288	2	122	256.0	122.0	1.595180309848377	0.87813849333437655	1.0	0.38730158730158731	0.29344952233195282	20.145788408083135	22.022715545545239	4.1231056256176606	1.827862993331417	1.4142135623730951	9.4868329805051381	9.6378762753786358	67.723874038497343	72.280000000000015	0.65066666666666662	255.45901639344262	119.48360655737704	2	24
288	3	189	70.0	186.0	1.0087298142579124	0.40080154833483356	1.0	0.69485294117647056	0.78206413296469901	16.30467944662578	16.401219466856727	7.2111025509279782	2.8530815265853233	2.2360679774997898	14.142135623730951	14.937774969016006	-36.728399809328565	55.108000000000018	0.91084337349397593	70.19047619047619	186.04232804232805	3	42
288	4	236	285.0	190.0	1.030663242142881	0.3470808582900986	1.0	0.62105263157894741	0.63933077797742999	18.206016379729824	20.248456731316587	7.810249675906654	3.0538684389709236	2.8284271247461903	16.800399538628071	17.074243162646962	-79.156268723772072	68.108000000000018	0.83985765124555156	284.82203389830511	189.95762711864407	4	43
288	5	26	87.0	208.0	1.3673864246678376	0.7691601183482496	2.0	0.54166666666666663	0.51278544217030797	8.1080058824781958	8.6023252670426267	2.0	1.2851620600912728	1.0	4.6304617988477386	5.1814707030097935	-53.299052196430523	25.242000000000001	0.74285714285714288	86.230769230769226	208.5	5	50
288	6	21	107.0	204.0	0.96883582967848492	0.0	1.0	0.83999999999999997	1.1255513621340978	5.1719479020372079	4.4721359549995796	2.8284271247461903	1.3564419702018367	1.0	4.0	5.1719479020372079	0.0	15.311999999999998	0.91304347826086951	107.0	204.0	6	51
288	7	335	292.0	242.0	1.3154189786112711	0.70575937237358577	1.0	0.53174603174603174	0.35116058150311741	27.373740974346561	30.016662039607269	7.6157731058639087	2.9765806187395967	2.8284271247461903	19.834667306242402	19.392971340164621	21.04256269957078	109.49000000000004	0.63446969696969713	292.16417910447763	242.90447761194031	7	61
288	8	313	618.0	257.0	2.8344247267831375	0.75488613381521252	3.0	0.2063282794990112	0.094155005618364374	39.755793840245026	40.607881008493905	6.0	2.1416312205716634	1.4142135623730951	29.793313166446634	26.074070840287479	-67.653700027537951	204.38799999999983	0.3402173913043478	616.4536741214057	264.45047923322682	8	68
288	9	774	528.0	350.0	3.4966071150019458	0.98424713748028958	4.0	0.27485795454545453	0.18512324985301964	81.65261119315889	91.706052144883003	6.7082039324993694	2.8445754100021077	2.8284271247461903	17.842286662510311	14.436027488450224	-75.648797265881299	229.21599999999989	0.59038901601830673	532.76614987080109	337.07622739018086	9	87
288	10	303	670.0	344.0	2.124118015459854	0.92257734634525568	3.0	0.36951219512195121	0.27812256571379596	37.79029561650497	41.109609582188931	5.8309518948453007	2.4588958133504799	2.0	18.11126229124238	14.579956421539347	-79.50295988667645	117.00600000000003	0.49835526315789475	668.82178217821786	350.94059405940595	10	97
288	11	1129	416.0	433.0	2.3623929414659246	0.92363295124399081	1.0	0.22831142568250759	0.13311690478662291	76.875949417189219	114.62983904725679	12.0	4.0603631262080846	3.1622776601683795	36.992441952865278	29.464874791944169	87.909633342120316	326.46399999999943	0.40950308306129851	415.13374667847654	435.74402125775021	11	108
288	12	444	174.0	454.0	1.4656551533195139	0.83375471984968208	3.0	0.36363636363636365	0.19971048133082028	35.660527563024232	43.931765272977593	8.6023252670426267	3.1727841713483831	2.8284271247461903	20.110841502680735	19.689425673529886	-48.700951551520916	167.14599999999984	0.60572987721691673	175.34234234234233	451.75900900900899	12	126
294	1	178	390.0	300.0	1.0460336996210506	0.56734269857808939	1.0	0.59333333333333338	0.73012062333264982	16.870173333196096	19.235384061671343	6.7082039324993694	2.6907568881582318	2.2360679774997898	13.3128047094055	13.892280574066403	14.281986472478374	55.350000000000023	0.88118811881188119	390.47752808988764	299.7134831460674	1	71
295	1	276	126.0	293.0	1.3071748532225111	0.86083550805500264	1.0	0.55645161290322576	0.54986892973984725	27.060062201496482	30.805843601498726	7.2111025509279782	2.8881804195448639	2.8284271247461903	13.863621460498695	13.770414151521836	70.332012421418355	79.42000000000003	0.84532924961715161	125.41304347826087	291.67028985507244	1	67
295	2	201	396.0	307.0	1.2917938333731882	0.80544497383567915	2.0	0.47857142857142859	0.43409476923092394	22.177180433763326	27.658633371878661	6.7082039324993694	2.6302374553582575	2.2360679774997898	14.0	13.14376197369401	10.889673565814856	76.280000000000015	0.74582560296846012	395.95024875621891	306.6318407960199	2	74
296	1	508	48.0	244.0	3.0719003535056988	0.93129027276360465	3.0	0.19828259172521467	0.087025788328019757	59.19722066344346	71.56116265125938	7.2111025509279782	2.7159079321653086	2.2360679774997898	27.813915224688934	21.56424243270996	26.068985978424582	270.83999999999969	0.36182336182336183	50.627952755905511	242.51377952755905	1	55
296	2	399	123.0	278.0	2.0824368002882316	0.96201737454286218	1.0	0.38662790697674421	0.38763002300061272	44.376183567075756	46.097722286464439	6.324555320336759	2.7079388636624127	2.2360679774997898	12.294889424025273	12.114175591484615	-62.570889846093614	113.73200000000004	0.84533898305084754	125.55639097744361	273.8095238095238	2	65
296	3	247	400.0	310.0	1.2357673881351676	0.83677963133948152	1.0	0.65343915343915349	0.61090184284284932	24.505879231873706	26.305892875931811	7.0	2.8155282421172219	2.2360679774997898	13.0	13.417944571300815	4.2595588421507795	71.280000000000015	0.9064220183486239	401.29554655870447	310.37246963562751	3	77
296	4	732	68.0	445.0	2.5538248152295457	0.96372160612619373	1.0	0.25847457627118642	0.26070225394212304	66.607555987896561	64.381674411279491	7.0	3.0463650424468542	2.8284271247461903	22.805544398248642	17.778187555299038	-27.33314928237046	187.83999999999975	0.56590645535369155	84.348360655737707	436.67896174863387	4	97
297	1	223	33.0	223.0	1.0222252110131185	0.56084856016013873	1.0	0.69040247678018574	0.88793705373128051	18.614923346765448	18.248287590894659	7.6157731058639087	3.0409573773927829	2.8284271247461903	14.310835055998654	15.411637727714755	27.368456450321041	56.178000000000026	0.93110647181628392	32.829596412556057	222.99551569506727	1	50
297	2	387	133.0	259.0	1.8780794024961989	0.95262715002404308	1.0	0.52941176470588236	0.4799430633995026	41.170092439474423	42.755116652863897	6.7082039324993694	2.8462559425999334	2.8284271247461903	13.605638612790495	12.521497189782004	-75.260981790481125	100.66200000000003	0.91166077738515916	133.22480620155039	256.36175710594313	2	55
297	3	195	410.0	307.0	4.2080171606851637	0.98272250411223583	3.0	0.27659574468085107	0.16508494499673745	44.944588521423213	46.690470119715009	4.1231056256176606	1.7511916771338729	1.4142135623730951	9.8262947932657632	8.3185719209779663	13.86690325858736	121.83400000000005	0.53206002728512958	406.45641025641027	306.01025641025643	3	71
297	4	699	108.0	425.0	3.1616443872971751	0.94303820139040484	3.0	0.17388059701492536	0.13376599775564341	71.118125070850581	81.344944526380985	8.5440037453175304	2.8489592609253735	2.2360679774997898	36.768130344686263	23.659895120153298	-24.099171863653737	256.25399999999968	0.34323594402160568	96.257510729613728	430.75822603719598	4	89
298	1	272	29.0	227.0	1.4540386264795995	0.90709269922514346	1.0	0.45333333333333331	0.56671097967004791	29.29114891268437	31.89043743820395	6.4031242374328485	2.7370943400351089	2.2360679774997898	12.020815280171307	12.329550106596541	45.785628175067863	77.662000000000049	0.91122278056951411	28.492647058823529	226.71691176470588	1	56
298	2	883	105.0	261.0	3.1104209981401523	0.95853313854738587	2.0	0.26838905775075989	0.2712541108814509	80.339227751103778	81.541400527584756	7.0	3.0659670536461636	2.8284271247461903	26.433880765678371	22.895160785735129	-30.225194850989769	202.25399999999996	0.64688644688644692	120.19705549263873	253.19139297848244	2	61
298	3	129	382.0	303.0	1.305212798300929	0.61296356870511215	2.0	0.41883116883116883	0.48125438317478264	16.311171397065852	21.840329667841555	5.0	1.9749017935268947	2.0	12.935483472729858	12.887638742220712	-9.9216228771739576	58.038000000000011	0.61282660332541572	381.15503875968994	303.27906976744185	3	80
298	4	291	119.0	416.0	3.3878500177496882	0.98039373103711047	2.0	0.23813420621931261	0.18310823990839706	49.145939905135499	51.478150704935004	5.0	2.0156763609899131	2.0	13.827524920762155	9.684136332127796	68.076353735060181	141.31799999999998	0.55428571428571427	121.2852233676976	422.83505154639175	4	96
298	5	272	58.0	460.0	1.8687064487068064	0.95295220456913354	1.0	0.53125	0.51127494296983544	34.457262796102064	33.241540277189323	5.3851648071345037	2.4260662376382345	2.1180339887498949	10.304196746386168	10.444706040252559	70.800210874469826	81.764000000000024	0.89034369885433717	56.5	453.52205882352939	5	106
299	1	369	667.0	52.0	1.9849229040475815	0.9298631736362335	1.0	0.37846153846153846	0.36869619397661429	40.544283021788281	41.048751503547585	6.7082039324993694	2.7344788252582557	2.2360679774997898	18.135246746100474	14.916465895612456	-61.498208477850532	112.14600000000004	0.73947895791583163	670.45799457994576	45.75067750677507	1	9
299	2	156	675.0	79.0	1.0815924007214666	0.66950290786169886	1.0	0.61176470588235299	0.72198080851134594	16.705002416591377	17.204650534085253	5.6568542494923806	2.4574659931667875	2.2360679774997898	11.371354022617197	12.40863340269061	-29.716913859809331	52.108000000000018	0.87150837988826813	675.57051282051282	79.339743589743591	2	21
299	3	440	75.0	149.0	2.2536722222893761	0.83687222594406663	1.0	0.35284683239775461	0.16684369576975003	44.08166601693852	43.965895873961216	6.0	2.1547906191490411	2.0	26.158655945955566	24.130228177196607	76.531713403017534	182.0439999999999	0.51795173631547964	76.73863636363636	157.65000000000001	3	31
299	4	378	27.0	223.0	2.3152010385286901	0.9707878255311968	1.0	0.28125	0.32382693438338606	45.901099662366157	47.507894080878813	5.8309518948453007	2.526571810625823	2.2360679774997898	11.556858379756848	11.013490167992092	50.525109161850374	121.11400000000005	0.81115879828326176	24.449735449735449	219.97354497354496	4	56
299	5	822	134.0	241.0	3.9908651367950512	0.98205508759929894	1.0	0.1914744933612858	0.19753684106412051	89.699747786141131	93.744333162063725	6.4031242374328485	2.7164754070989185	2.2360679774997898	24.116066830101257	16.916859937687111	-36.901909640249279	228.67399999999975	0.59934378417790735	126.8905109489051	245.02919708029196	5	58
299	6	158	389.0	305.0	2.262777733107983	0.849270817488889	5.0	0.23939393939393938	0.1983978446962569	26.729411930876257	32.756678708318397	5.0	1.9441159444622438	1.4142135623730951	16.419087467347076	14.111992404805228	11.396360029194852	100.03800000000003	0.44072524407252439	387.85443037974682	304.04430379746833	6	81
299	7	313	118.0	403.0	3.0158026128775988	0.97427203709400167	1.0	0.25080128205128205	0.26111906307550226	47.81945544298236	44.553338819890925	5.3851648071345037	2.1903255570187814	2.0	13.504103707541061	10.777321133791423	66.013058209312163	122.73200000000004	0.63812436289500507	122.3738019169329	414.01916932907346	7	99
299	8	286	58.0	460.0	2.3926812264942647	0.97464376557202703	1.0	0.45833333333333331	0.42233976981866173	40.745569738038164	39.05124837953327	5.0	2.2585868577173076	2.0	8.9738181263443195	9.1173190607426715	72.02937844233827	92.248000000000033	0.90649762282091939	56.45804195804196	453.50349650349648	8	108
299	9	167	155.0	449.0	1.01142886596238	0.30505482324448385	1.0	0.65234375	0.79587605635115022	15.078239610324468	15.132745950421556	6.7082039324993694	2.6908317843288154	2.2360679774997898	13.3128047094055	14.359532173220718	52.216241981441144	51.350000000000016	0.9027027027027027	155.33532934131736	448.68263473053895	9	110
300	1	929	112.0	266.0	5.1865308832563901	0.9908362709181826	1.0	0.20876404494382023	0.20493463130606959	109.6031880352979	97.128780492704635	7.0710678118654755	2.8615878558224606	2.8284271247461903	18.892703763418041	14.803931930813617	-29.070622638987636	238.67399999999955	0.6195398466155384	132.69214208826696	252.77179763186223	1	66
300	2	216	392.0	324.0	1.0374913019842629	0.56012697743116868	1.0	0.60504201680672265	0.66400705046046693	18.453175619321911	20.396078054371138	7.2111025509279782	2.9154063122447953	2.8284271247461903	15.20526224699857	15.286735528313896	-85.391069537834824	63.936000000000021	0.87449392712550611	392.31481481481484	324.88888888888891	2	84
300	3	338	57.0	461.0	3.2102790672689263	0.98588621298223356	1.0	0.31267345050878814	0.29628256123565255	51.822064530145788	49.769468552517218	4.1231056256176606	2.1202343092913343	2.0	8.538149682454625	8.6758826853475739	68.613220247848844	119.73200000000004	0.87564766839378261	57.035502958579883	461.55917159763311	3	109
301	1	626	116.0	156.0	2.110829582490406	0.9481418080445515	1.0	0.43172413793103448	0.23808924772028706	55.257605679937335	59.774576535513823	8.0622577482985491	3.2742839927600573	3.0	21.437323142813604	17.563498652049429	77.085323119712655	181.7699999999999	0.65584075432163436	114.77156549520767	155.03993610223642	1	28
301	2	3	110.0	193.0	5.5850536063818543	0.97099172708523995	2.0	0.25	0.37699111843077515	6.4479818946306429	3.6055512754639891	1.0	1.0	1.0	0.83205029433784372	1.5417968228107382	-61.845033762989893	10.0	0.75	111.0	191.0	2	59
301	3	9	190.0	196.0	2.4477704077352573	0.88050665562830521	1.0	0.375	0.30545831577982274	6.8652970947172314	5.0990195135927845	1.0	1.0	1.0	2.3999999999999999	3.2543827674857071	63.937491825549102	19.241999999999997	0.75	189.22222222222223	193.0	3	60
301	4	214	397.0	316.0	1.1071455832802606	0.52037707399262956	1.0	0.53500000000000003	0.59713846260170678	18.734243587745507	19.723082923316021	7.0710678118654755	2.7199903801916139	2.2360679774997898	14.992681141306182	15.997856097856817	-44.790116754523808	67.108000000000018	0.8716904276985743	396.48598130841123	316.57943925233644	4	90
301	5	680	289.0	365.0	1.2727318888511125	0.68213773334035332	1.0	0.50595238095238093	0.27878252383289581	37.907511818854339	42.449970553582247	10.440306508910551	3.8959088703647509	3.1622776601683795	30.589240877448454	27.718871395020905	13.415270887910967	175.07599999999991	0.65987384764677326	286.27647058823527	362.74117647058824	5	100
301	6	355	67.0	469.0	3.0353042277807796	0.98337525849000251	1.0	0.32870370370370372	0.34445970705713558	51.519339362919574	47.169905660283021	5.0	2.2280599825456213	2.0	9.8386991009990741	9.355137644377562	65.42895901675351	113.80200000000005	0.86374695863746975	62.194366197183101	460.11830985915492	6	122
302	1	833	76.0	163.0	7.0899262822581006	0.85396353407935155	11.0	0.12135780885780886	0.044194463554042433	108.6304328614135	92.612094242598786	6.4031242374328485	2.0260455099420911	2.0	58.233428925900121	56.523983528523772	20.502029544562941	486.67999999999898	0.2055774925962488	97.825930372148861	160.45258103241298	1	20
302	2	8	191.0	193.0	2.6507188014663878	0.87499172205912801	1.0	0.40000000000000002	0.31028075591010301	6.7116664567590227	5.0	1.0	1.0	1.0	2.3999999999999999	3.249371966017959	59.036243467926482	18.0	0.80000000000000004	190.25	193.25	2	54
302	3	295	396.0	324.0	1.2507668527157385	0.77661443046591239	1.0	0.46238244514106586	0.47863815497331186	25.9813011794499	29.120439557122072	7.6157731058639087	2.8851058913579148	2.8284271247461903	19.486205251971231	16.367601673182488	15.487036307237471	88.006000000000043	0.80711354309165528	395.07118644067799	324.16271186440679	3	80
302	4	952	286.0	368.0	1.2923535282560035	0.67273636547490412	1.0	0.40253699788583508	0.19789219448483233	44.990361293382954	55.542776307995261	11.0	4.0041094636159835	3.6055512754639891	37.783020045697576	33.287570918763087	-9.6574066436244799	245.87199999999979	0.60986547085201792	289.23634453781511	363.85084033613447	4	83
302	5	19	324.0	388.0	6.7036521472430648	0.91219791366869318	3.0	0.19387755102040816	0.12390076750950636	16.73776457622121	13.152946437965905	1.0	1.0	1.0	5.8890077577749906	6.8582970702517709	8.3569484075099023	43.89800000000001	0.31666666666666665	319.5263157894737	388.63157894736844	5	95
302	6	373	69.0	479.0	1.5968645252370834	0.92013522059591457	1.0	0.59775641025641024	0.49882533865151218	36.288098021677548	38.013155617496423	7.0710678118654755	3.0502269546230547	2.8284271247461903	15.0	14.210447718070403	78.211452441875494	96.936000000000035	0.89987937273823881	67.959785522788209	477.22520107238608	6	114
302	7	321	159.0	467.0	1.0830425537746233	0.71308078527508034	1.0	0.6757894736842105	0.78702024890709232	24.41046888883794	25.0	8.4852813742385695	3.3877646802136354	3.0	17.321357099393392	17.113737267191862	-26.59729600556518	71.592000000000027	0.9290882778581766	159.38940809968847	467.12461059190031	7	115
303	1	292	163.0	187.0	1.2995157063632186	0.76093628036819361	1.0	0.54074074074074074	0.35481506841211929	26.122105093897467	26.92582403567252	6.324555320336759	2.6450859384922221	2.2360679774997898	18.605210188381267	16.948717042604496	0.90404632957063458	101.69400000000002	0.70787878787878789	165.50684931506851	187.08904109589042	1	27
303	2	615	76.0	166.0	3.1153008333660379	0.62451107259159688	3.0	0.23791102514506771	0.16674522360496821	55.01610597665163	59.539902586416787	7.0710678118654755	2.7717341444312442	2.2360679774997898	40.447260338273352	42.968456487955969	-78.986451282244857	215.2859999999998	0.40078201368523947	75.99186991869918	161.81463414634146	2	29
303	3	257	395.0	328.0	1.3827284934136341	0.87077595104279193	1.0	0.46057347670250898	0.46218256131164459	27.041902436181843	31.32091952673165	6.7082039324993694	2.6897642971260196	2.2360679774997898	13.416407864998739	13.295963158663245	24.024293071628012	83.592000000000027	0.84958677685950412	395.04669260700388	327.68093385214007	3	83
303	4	929	291.0	364.0	1.6764221308782208	0.79704005265828526	3.0	0.31080628972900637	0.15509459149403484	53.884065393819498	62.361847310675458	13.0	4.2041431410960914	3.1622776601683795	39.477822598990443	32.542012211047897	-65.022027651736252	274.35599999999971	0.49852428226455603	294.65554359526374	360.08073196986004	4	84
303	5	14	319.0	383.0	3.0339724970892687	0.88157008483825638	1.0	0.25	0.17366775928540173	9.4957011325765102	7.6157731058639087	1.0	1.0	1.0	4.1602514716892181	4.4824757225510368	-41.320579355057383	31.828000000000003	0.58333333333333337	317.64285714285717	383.57142857142856	5	98
303	6	158	117.0	423.0	1.0090564507448834	0.33965209728708873	1.0	0.65833333333333333	0.8152534342886083	14.738302512827216	15.132745950421556	6.7082039324993694	2.6586102799195008	2.2360679774997898	12.727922061357855	13.86212727596377	-37.383383556059179	49.350000000000016	0.91594202898550725	117.29746835443038	422.79113924050631	6	107
303	7	319	70.0	480.0	1.475691988910526	0.91038982935513557	1.0	0.69047619047619047	0.62466729515639707	32.02725658515206	32.249030993194197	6.7082039324993694	2.9228147539198055	2.8284271247461903	12.856075938037632	13.251327576051247	84.365570369399862	80.108000000000018	0.93138686131386861	68.611285266457685	476.15673981191225	7	120
304	1	321	92.0	28.0	1.5965097993697261	0.93013876333853629	1.0	0.59444444444444444	0.49680755968957424	33.940640167046674	35.057096285916209	6.0827625302982193	2.7624799825881428	2.2360679774997898	13.339459376998313	12.46328225085732	-87.595139347024897	90.108000000000018	0.82838709677419353	91.968847352024923	30.498442367601246	1	2
304	2	618	26.0	201.0	3.0230433440520263	0.97760202814554231	3.0	0.23916408668730652	0.20227549184719557	67.436872539792745	81.154174261093928	7.0	2.7633595675050704	2.2360679774997898	20.112732346011196	14.192902452412605	69.363150586374516	195.94199999999984	0.61738261738261735	27.113268608414238	207.87864077669903	2	41
304	3	399	372.0	315.0	3.5645449747413478	0.98614120483618317	1.0	0.19387755102040816	0.22993758935672581	59.328663899833437	62.369864518050704	5.0	2.1694663616158247	2.0	11.714244722207432	9.8431106375322539	51.820986697669831	147.66800000000003	0.73616236162361626	369.60401002506268	314.15288220551378	3	73
304	4	1346	294.0	352.0	1.1324897163025203	0.63458151117380424	2.0	0.44732469258889995	0.33103122126091727	49.278644700729586	62.032249677083293	15.620499351813308	5.6566765655607352	5.0	44.958044112738918	38.085293325766678	-62.352927849855227	226.0439999999997	0.68884339815762552	295.84398216939081	351.56463595839523	4	81
304	5	46	256.0	359.0	2.8320036347968132	0.95715577056336554	1.0	0.54761904761904767	0.32929194768415859	17.564053141400155	13.601470508735444	2.2360679774997898	1.2164655941138727	1.0	5.0	5.086084917804615	-4.8747913012115918	41.89800000000001	0.60130718954248363	259.95652173913044	358.21739130434781	5	87
304	6	255	118.0	416.0	1.3917852033784732	0.90064845810246807	1.0	0.6071428571428571	0.65065095299756959	27.617521024845075	27.892651361962706	6.0	2.6850223259005181	2.2360679774997898	11.884245626780316	12.001150938943512	-17.327156706409042	70.17800000000004	0.9042553191489362	115.5764705882353	416.79607843137256	6	100
304	7	285	69.0	455.0	1.3322213450067586	0.86836510177357329	1.0	0.5357142857142857	0.55711427483381426	27.901226149307217	28.460498941515414	6.324555320336759	2.8126282507301199	2.8284271247461903	15.757835900439925	13.836928079188315	71.839119864965568	80.178000000000026	0.81661891117478513	70.063157894736847	454.49473684210528	7	107
305	1	74	53.0	169.0	1.6381210425170007	0.62510456694365091	1.0	0.36274509803921567	0.32632616853908009	13.920422426470367	16.278820596099706	3.0	1.4782911259877749	1.0	10.614555563419374	10.8654606882313	12.521035685166558	53.382000000000012	0.58267716535433067	53.837837837837839	167.24324324324326	1	46
305	2	1138	293.0	362.0	1.4075575766092563	0.48957840861538254	4.0	0.3119517543859649	0.13653326515916875	48.117716134794286	63.031738037277698	13.928388277184119	4.5498094282989703	3.6055512754639891	47.827079124371394	41.956689001344557	-61.341534148990036	323.63599999999957	0.50735621934908604	291.42355008787348	357.71968365553602	2	92
305	3	228	386.0	342.0	1.1324765887083137	0.78124847948180898	1.0	0.60962566844919786	0.68308914311282265	21.808643510810793	22.135943621178654	7.0710678118654755	2.8772371371495304	2.8284271247461903	13.11859599864291	13.6133950317863	62.690659232081572	64.764000000000024	0.92871690427698572	386.34649122807019	342.64912280701753	3	93
305	4	397	68.0	451.0	2.2748727932812742	0.96831690117999802	1.0	0.47659063625450182	0.33288606882990851	46.522653247299012	48.010415536631214	6.0827625302982193	2.5785744234119496	2.2360679774997898	15.880635837226247	11.617851256663249	83.532081944608208	122.42000000000003	0.71725383920505892	68.51889168765743	451.68010075566752	4	116
305	5	144	696.0	516.0	1.2239314968406465	0.64703818844466432	1.0	0.56470588235294117	0.40265236827321299	16.910541842773565	18.439088914585774	4.4721359549995796	2.0227304182576411	2.0	12.126781251816649	12.893571047187335	-62.474592422622109	67.038000000000011	0.72544080604534	697.10416666666663	517.46527777777783	5	-120
306	1	889	144.0	193.0	2.3700944849520238	0.92128924394704625	1.0	0.30393162393162393	0.11065557771200865	68.212905460630523	76.157731058639087	8.2462112512353212	3.0340646259103026	2.8284271247461903	37.105132137556915	26.526500889937505	-11.178275319037089	317.7379999999996	0.44394506866416977	145.43869516310463	188.42969628796399	1	30
306	2	15	112.0	123.0	2.0292361436520738	0.5062040004409305	1.0	0.30612244897959184	0.20846553609186097	6.751922539438274	6.324555320336759	1.0	1.0	1.0	4.919349550499537	5.8229509690567962	-15.965341051858873	30.070000000000004	0.5357142857142857	111.06666666666666	120.86666666666666	2	32
306	3	65	53.0	166.0	1.6049262919546048	0.83682683643284761	1.0	0.45454545454545453	0.49665616072973584	14.373812780064174	13.892443989449804	2.8284271247461903	1.4522083588168517	1.0	7.4199851600445195	7.8691977409217504	60.846346079052523	40.554000000000009	0.72222222222222221	53.138461538461542	164.09230769230768	3	46
306	4	590	127.0	248.0	4.215043409000514	0.99108783738775419	1.0	0.1787878787878788	0.21213885914327177	78.790478494162627	80.212218520621903	5.6568542494923806	2.3880559385717612	2.2360679774997898	12.398235017737447	10.495678008344875	-33.405871317337336	186.94799999999981	0.82402234636871508	131.0593220338983	244.37457627118644	4	69
306	5	1454	292.0	357.0	1.1752634539636058	0.63077947043158544	2.0	0.41306818181818183	0.25106545846167994	52.091214353933715	63.788713735268246	16.15549442140351	5.6358548347925757	5.0	44.04973407482931	40.420810734840074	-64.230932446186429	269.7699999999997	0.69139324774132194	292.47386519944979	356.01306740027508	5	90
306	6	223	395.0	332.0	1.0144391962398402	0.44652721349950958	1.0	0.65204678362573099	0.84994016086655133	17.941745960050241	18.110770276274835	7.6157731058639087	3.0524729104797808	2.8284271247461903	14.849242404917497	16.053736982170438	21.58843375186617	57.42000000000003	0.92148760330578516	395.74439461883406	332.29596412556054	6	91
306	7	481	70.0	441.0	4.1099600316749516	0.99142561921700245	1.0	0.4420955882352941	0.26507363460103595	70.283041719700293	68.066144300966542	5.0990195135927845	2.2989347977923411	2.0	9.8776296532906898	9.1840444462187953	80.672495529625579	151.00599999999991	0.86980108499095821	71.087318087318081	445.19542619542619	7	111
306	8	605	164.0	459.0	2.2394111568473494	0.89921796354686034	3.0	0.29100529100529099	0.17992355382989841	53.792747341707525	62.128898268036266	9.0553851381374173	3.3846442287800769	3.0	31.699004091007271	23.534376391924674	-15.490596442672091	205.55999999999992	0.45694864048338368	169.77190082644628	457.97685950413222	8	120
306	9	334	203.0	476.0	3.9295698776284107	0.99081200669469383	1.0	0.20617283950617285	0.26826665695381785	57.252747949744574	55.0	4.2426406871192848	1.9796005025853451	2.0	7.8086880944303037	7.7432235369947779	-52.697381421726448	125.08200000000008	0.91632373113854593	203.4760479041916	475.58682634730536	9	123
306	10	14	140.0	477.0	2.3378761656816169	0.91390322778919142	2.0	0.29166666666666669	0.28939608855790183	8.5524533415797208	8.0622577482985491	1.4142135623730951	1.0295866830266498	1.0	2.8527988955517944	3.4717155602748102	-30.228364177590358	24.656000000000006	0.71794871794871795	139.5	477.42857142857144	10	-126
306	11	195	697.0	496.0	1.4910610221466931	0.64460872042268147	1.0	0.33854166666666669	0.20390749339070502	21.668564497115334	25.495097567963924	5.0990195135927845	2.107074128368267	2.0	17.405705383053476	16.565891743966617	65.344220354098994	109.62400000000002	0.49180327868852458	697.03589743589748	494.78461538461539	11	-125
307	1	145	100.0	24.0	1.004588302686799	0.22947019268807831	1.0	0.64444444444444449	0.76088834409729267	13.863280730736635	14.035668847618199	6.7082039324993694	2.5789748428967241	2.2360679774997898	12.521980673998822	13.49334863776247	-73.228001614998618	48.936000000000014	0.90342679127725856	100.09655172413792	24.020689655172415	1	9
307	2	361	161.0	195.0	1.8049217309081669	0.90588089112983516	1.0	0.41976744186046511	0.20854122229406763	37.529048203899336	43.174066289845804	7.0	2.5872286173491186	2.0	18.285655244297661	15.894773049633939	11.032137415861405	147.48999999999995	0.58651502843216885	165.72853185595568	195.3573407202216	2	43
307	3	76	56.0	183.0	2.4912545767541312	0.8661407040132133	1.0	0.31932773109243695	0.26927844028475251	19.705954020752699	16.763054614240211	2.2360679774997898	1.2998137428155829	1.0	9.8389469989821823	9.8490405676787898	56.984014326178702	59.554000000000009	0.51006711409395988	52.684210526315788	178.76315789473685	3	46
307	4	598	131.0	260.0	4.1643447329243859	0.99146978580886902	1.0	0.1968400263331139	0.25870734985603772	78.873406683615258	76.400261779656233	5.6568542494923806	2.45332949286253	2.2360679774997898	10.440047633732069	10.280102105060243	-36.777767459988347	170.43199999999979	0.91019786910197886	145.44816053511707	249.27591973244148	4	64
307	5	740	301.0	358.0	3.0233090511525167	0.88737979353002816	9.0	0.20716685330347145	0.051427791696458017	68.488140817498092	77.620873481300123	6.324555320336759	2.1674042692670854	2.0	43.413876881503604	31.57571453967795	-66.597492738602469	425.2279999999991	0.32584764420959927	289.29189189189191	367.75135135135133	5	98
307	6	381	390.0	357.0	1.4414085356293151	0.90217862410877792	1.0	0.65916955017301038	0.51133699411031608	34.366396799831314	34.785054261852174	7.2801098892805181	3.1290815884145169	3.0	15.68127670262821	14.82437977090156	10.06711727437062	96.764000000000024	0.85139664804469273	387.90551181102364	356.81102362204723	6	99
307	7	303	100.0	431.0	1.581535887577767	0.93195567207251417	1.0	0.63655462184873945	0.54807663007062546	32.872895477492996	33.541019662496844	6.0	2.7549676078962952	2.8284271247461903	11.822709951116762	11.918799170549613	9.5361259521514548	83.350000000000037	0.90718562874251507	100.13861386138613	430.99669966996697	7	119
307	8	480	70.0	457.0	4.4516007699952711	0.99042156082541877	1.0	0.54298642533936647	0.25026439857101773	72.994835719533867	67.119296778199342	5.0	2.2376017019608629	2.0	11.35772868137288	10.078874606129116	88.2433788297798	155.24799999999991	0.7196401799100447	70.856250000000003	472.49791666666664	8	124
307	9	894	169.0	469.0	1.7840919960519457	0.90249795007958367	1.0	0.40544217687074829	0.23333033807177841	58.500806933548127	64.513564465157245	10.0	3.7033768288201037	3.0	30.922404853944002	25.195955266161043	-15.803750209084495	219.42599999999968	0.62018730489073881	174.70022371364652	466.18903803131991	9	126
307	10	176	699.0	485.0	1.9879999160158019	0.57986180111235575	4.0	0.30344827586206896	0.19992758281867726	23.187140408492457	28.635642126552707	5.0	1.9353531432709759	1.4142135623730951	18.741484552810732	18.89090768814194	76.635368653332335	105.17800000000003	0.44388398486759145	700.3920454545455	487.15340909090907	10	-127
308	1	182	71.0	33.0	1.0460163513912473	0.65534804187126383	1.0	0.77777777777777779	0.88394669863258657	17.631506671959258	17.464249196572979	6.7082039324993694	2.7533873386522862	2.2360679774997898	12.0	13.317553823006973	-83.991263544922703	50.866000000000014	0.92857142857142827	70.758241758241752	32.615384615384613	1	12
308	2	33	47.0	117.0	2.3613740924052506	0.81872806581051627	1.0	0.29999999999999999	0.31750276186735876	12.29806198592496	11.661903789690601	2.0	1.1766190037801876	1.0	6.7990010365008491	7.0613192424341227	-49.397821878919089	36.140000000000008	0.52380952380952384	45.909090909090907	119.72727272727273	2	31
308	3	31	128.0	163.0	1.3375838749331315	0.82502245535300356	1.0	0.57407407407407407	0.58081671312793104	9.0363687147157865	8.2462112512353212	2.2360679774997898	1.300230186753718	1.0	4.2581774824093594	5.1064514662784957	-73.918409007952548	25.898000000000003	0.83783783783783783	127.64516129032258	162.87096774193549	3	49
308	4	713	112.0	211.0	1.9060093267741298	0.91086206892637522	1.0	0.43688725490196079	0.20763118807859088	54.356693919775566	55.461698495448189	7.6157731058639087	3.0074433298105818	2.8284271247461903	30.096875548937287	22.433600359222826	-21.820714811162688	207.73199999999986	0.6216216216216216	118.88218793828892	207.60729312762973	4	57
308	5	36	26.0	194.0	2.0003951164447349	0.92033091870777273	1.0	0.36363636363636365	0.37889223675113048	12.694478861564603	10.816653826391969	2.2360679774997898	1.1982100809475407	1.0	4.3011626335213133	4.9653265833101852	33.156360014064077	34.554000000000002	0.76595744680851063	28.194444444444443	195.02777777777777	5	65
308	6	282	110.0	256.0	2.9919010653243046	0.97912128618439742	1.0	0.23938879456706283	0.30414315805862968	45.419158619475127	44.10215414239989	5.0	2.1039421595516048	2.0	10.4	9.2326667553740212	-38.577169610690326	107.94200000000006	0.89523809523809528	106.47517730496453	259.23758865248226	6	86
308	7	271	349.0	358.0	1.1240867228152922	0.72006901240021792	1.0	0.64832535885167464	0.77759217025452521	22.933917082393403	22.472205054244231	8.0	3.0742186031071852	2.8284271247461903	16.086305690531645	15.913901371625611	-25.778104071315614	66.178000000000011	0.91554054054054057	347.59040590405903	358.59409594095939	7	110
308	8	1046	44.0	437.0	2.8455181036591504	0.66489309691367937	1.0	0.24757396449704142	0.21098877294964702	69.682178773805305	71.56116265125938	9.4868329805051381	3.0747707534225368	2.8284271247461903	56.541340841096655	52.048304277430901	-17.479900043438569	249.59799999999973	0.42151924239371347	51.77533460803059	443.59942638623329	8	125
308	9	108	671.0	460.0	1.777046640864449	0.73652670804934472	1.0	0.32142857142857145	0.23177201410972562	18.374929691256948	20.396078054371138	3.6055512754639891	1.6298132975078163	1.2071067811865475	12.691827064170239	12.428957943567445	-74.521105708776901	76.52200000000002	0.50943396226415094	668.98148148148152	462.69444444444446	9	-124
308	10	759	131.0	474.0	2.0326324262999602	0.86109482632420875	3.0	0.25922131147540983	0.18948562258199966	55.845767324788817	65.76473218982953	10.770329614269007	3.5725178706976224	3.0	32.25266689090973	28.394467230878156	-27.394763579049641	224.35599999999971	0.50381679389312972	131.04479578392622	475.31488801054019	10	-120
308	11	42	173.0	463.0	1.3313011952287159	0.83350370674422414	1.0	0.51851851851851849	0.56535730208880575	10.531207105157268	10.63014581273465	2.8284271247461903	1.4151458569966007	1.0	5.3665631459994954	5.8186379391314524	-42.498071195315518	30.554000000000009	0.79245283018867929	173.35714285714286	462.73809523809524	11	-117
308	12	111	32.0	509.0	1.7935707640089287	0.95024005350852747	1.0	0.72077922077922074	0.56252771739005503	21.556794573789968	21.095023109728988	3.1622776601683795	1.8035748406130745	2.0	6.0	6.7153425547638657	88.444797527533723	49.796000000000014	0.90612244897959171	32.486486486486484	509.22522522522524	12	-109
309	1	185	83.0	46.0	1.0685262857639106	0.56075210672336584	1.0	0.57098765432098764	0.64715167716772881	17.341136663732058	17.464249196572979	6.4031242374328485	2.6577073804105114	2.2360679774997898	14.310835055998654	14.358179202216716	80.698416602913426	59.936000000000021	0.87058823529411744	83.594594594594597	46.816216216216219	1	14
309	2	13	36.0	201.0	4.7703018171941531	0.9853244207429831	1.0	0.39393939393939392	0.24036495821077913	12.464209145425583	10.04987562112089	1.0	1.0	1.0	1.6977493752543309	2.127541774101025	-10.261048599183438	26.070000000000007	0.8125	38.615384615384613	199.53846153846155	2	59
309	3	14	167.0	216.0	0.97316098963240683	0.2014110962450322	1.0	0.875	0.94338916391723437	4.2933121608570275	3.6055512754639891	2.0	1.2020305089104422	1.0	3.0	4.2053284540289475	90.0	13.655999999999999	0.93333333333333335	166.71428571428572	215.5	3	64
309	4	557	133.0	253.0	4.4491088445943019	0.99170531773893711	1.0	0.15628507295173963	0.21409225252616229	78.699353188128825	82.462112512353215	5.8309518948453007	2.3187997901568567	2.2360679774997898	11.609359488049815	10.11541212659276	-38.623636354634044	180.81399999999974	0.84586180713743342	131.51885098743267	252.02872531418313	4	72
309	5	6	80.0	291.0	1.4253522224620359	0.77925975210792953	1.0	0.5	0.71877269631789253	4.0552889053329668	3.1622776601683795	1.0	1.0	1.0	1.7888543819998317	2.5414539207384661	-66.576194867002698	10.242000000000001	1.0	79.166666666666671	291.33333333333331	5	89
309	6	250	358.0	357.0	1.0353792650024944	0.47380413574829355	1.0	0.69444444444444442	0.80812205037778961	19.320083442238531	19.924858845171276	7.810249675906654	3.1063861471757916	2.8284271247461903	16.760071598892409	17.013849952705645	37.485699105650539	62.350000000000023	0.91575091575091572	359.28800000000001	357.06799999999998	6	101
309	7	283	691.0	421.0	3.7409923590842302	0.85365613404420693	2.0	0.20626822157434402	0.092465368331001344	46.049351128130375	52.392747589718944	4.4721359549995796	1.7556385744296132	1.4142135623730951	25.548744730892384	23.984206965087985	87.073138570574812	196.11399999999989	0.29773803261441345	684.71024734982336	431.37809187279152	7	114
309	8	892	54.0	435.0	4.7675745095731674	0.98500692439034743	2.0	0.2372340425531915	0.16331965084525102	102.4011227919964	98.681305220391167	7.810249675906654	2.8028725066889333	2.8284271247461903	22.073552844428818	17.665710014827813	17.928029639621204	261.97999999999962	0.57455716586151362	73.102017937219728	439.3822869955157	8	115
310	1	204	88.0	52.0	1.1344543925193125	0.78056297613901082	1.0	0.6071428571428571	0.68650529539354976	20.644895106017572	21.540659228538015	6.324555320336759	2.6591040119017122	2.2360679774997898	12.521980673998822	12.904652142551049	64.00341317624455	61.108000000000018	0.90265486725663713	87.681372549019613	51.823529411764703	1	10
310	2	1143	75.0	188.0	1.9048454019039569	0.84658749325420402	2.0	0.32471590909090908	0.15307139692251528	65.678653181850791	67.067130548428864	11.045361017187261	3.5406697112507413	3.0	46.542852441616226	34.957435623782352	43.259526783355341	306.32399999999956	0.50430178689609528	66.838145231846013	178.27384076990376	2	36
310	3	211	141.0	248.0	1.0127159162624491	0.41319371979086134	1.0	0.65123456790123457	0.81592677018947657	17.303207641763755	17.11724276862369	7.810249675906654	2.9910330460344783	2.8284271247461903	14.142135623730951	15.757047543194551	49.875175752807763	57.006000000000029	0.91739130434782612	140.97630331753555	247.98578199052133	3	69
310	4	340	355.0	364.0	1.4071264154086986	0.77303532767956917	1.0	0.45092838196286472	0.46620241272888463	29.510915564124499	30.870698080866262	6.7082039324993694	2.7419260952671034	2.2360679774997898	21.433392177416689	18.720632148234788	38.114797735163869	95.732000000000042	0.7971864009378663	354.40588235294115	363.02647058823527	4	100
310	5	308	690.0	388.0	2.3149464335026844	0.81459366417116674	2.0	0.28518518518518521	0.2614873461619806	36.878992666057513	41.43669871020132	6.324555320336759	2.4755174661542907	2.0	23.943683927081896	21.390997186014321	63.740597360790566	121.66200000000003	0.4549483013293944	690.64285714285711	389.15584415584414	5	105
310	6	4	254.0	402.0	1.9634954084936207	0.99978257701124984	1.0	1.0	0.50265482457436694	4.5559556151120804	3.0	1.0	1.0	1.0	0.0	0.095000000000000001	90.0	10.0	1.0	254.0	403.5	6	108
310	7	938	124.0	449.0	6.8720109236639324	0.98937593783247824	5.0	0.18435534591194969	0.095439926065128966	126.57570332287038	111.66467659918243	7.0710678118654755	2.5603000835036793	2.2360679774997898	26.464153414378814	18.401536237924905	19.532618553390389	351.43199999999956	0.40300751879699243	86.030916844349676	438.8368869936034	7	110
310	8	23	185.0	448.0	1.0999576480884783	0.74028825801133857	1.0	0.65714285714285714	0.74277904393059535	6.7537768975310613	6.0827625302982193	2.2360679774997898	1.2996922707387901	1.0	4.0	4.540493912584652	84.565186122755151	19.725999999999999	0.90196078431372551	184.69565217391303	447.47826086956519	8	119
310	9	598	159.0	472.0	1.3352192373136673	0.76490118268269813	3.0	0.29899999999999999	0.27831766200823321	37.923540968474661	61.400325732035007	10.63014581273465	3.8661600381137715	3.1622776601683795	28.257230602230429	24.428359374458335	-49.630097489423441	164.31799999999984	0.56628787878787878	156.6170568561873	473.65050167224081	9	122
310	10	436	159.0	540.0	2.0818118550924494	0.93631556449548958	2.0	0.2650455927051672	0.30953215129784389	45.361937283245545	51.107729356722551	7.0710678118654755	2.7574039989773071	2.2360679774997898	20.042296013816593	15.929286146629064	-62.404280402757166	133.04400000000004	0.7083671811535337	163.08256880733944	535.73165137614683	10	-119
311	1	180	92.0	57.0	1.008125877954114	0.2837915943379376	1.0	0.75	0.81679798340315568	15.573951637296304	16.552945357246848	7.0710678118654755	2.8019599227627725	2.2360679774997898	14.0	14.933643945950296	33.067642397861796	52.624000000000017	0.92071611253196928	91.672222222222217	56.972222222222221	1	15
311	2	521	51.0	170.0	2.7860902136178716	0.63044659531121283	3.0	0.21317512274959083	0.14791276549742194	48.011896784645828	54.42425929675111	7.6157731058639087	2.634754423961827	2.0	41.516165018116375	37.268400744931	68.531488001666801	210.38799999999989	0.31188266985932356	55.479846449136275	169.39347408829175	2	37
311	3	467	177.0	240.0	2.6198542275703254	0.93790362351646317	2.0	0.42454545454545456	0.20595463431276936	52.716595045801689	45.617978911828175	7.0	2.5423692071652884	2.0	19.454102393681694	18.28717277728753	-14.485263115194845	168.80199999999988	0.6006430868167203	170.18415417558887	242.98072805139185	3	70
311	4	272	697.0	353.0	2.1570170918229623	0.93978471082694626	1.0	0.42105263157894735	0.29526964839788677	36.598357350500407	37.656340767525464	5.6568542494923806	2.1622800678589291	2.0	13.535879163241628	12.508111600121318	84.967402459684592	107.59200000000003	0.6071428571428571	697.82352941176475	358.31985294117646	4	99
311	5	397	351.0	373.0	2.1660048230886941	0.96251695601498943	1.0	0.32016129032258067	0.34421831282007614	45.162418363346639	49.203658400570177	6.7082039324993694	2.6631606385246571	2.2360679774997898	12.931724873222493	12.249019461694539	36.314292589605465	120.38800000000005	0.82536382536382535	347.86146095717885	371.26448362720402	5	105
311	6	312	42.0	416.0	1.497504944042549	0.8953797619365651	1.0	0.48447204968944102	0.45662650712117853	31.545863366194318	31.064449134018133	6.0827625302982193	2.6848573872845263	2.2360679774997898	16.918355984869489	14.047478932901072	55.502084030305333	92.662000000000035	0.78490566037735854	40.974358974358971	414.10256410256409	6	111
311	7	1248	164.0	479.0	3.3798699100624461	0.93548007773501762	4.0	0.22325581395348837	0.11579407231608112	97.588043543474001	86.884981440983225	11.0	3.4952412756188562	3.0	48.592422551378981	34.485607563111564	33.788558001285622	368.01799999999946	0.40109272055278805	143.50881410256412	465.1690705128205	7	123
311	8	392	165.0	549.0	1.9393097042809997	0.94270088776851202	2.0	0.37333333333333335	0.35044474318429281	41.746321918569976	44.77722635447622	6.0827625302982193	2.7419760999199903	2.2360679774997898	17.692504064449768	13.928204469402203	-71.238014343854914	118.56000000000004	0.72525439407955616	168.53826530612244	540.45153061224494	8	-119
312	1	168	93.0	64.0	1.006018424135301	0.23050150703853314	1.0	0.69999999999999996	0.84082382342013051	14.927338772233393	15.132745950421556	7.0710678118654755	2.7276552277138446	2.2360679774997898	13.416407864998739	14.525374918750462	-42.408258112403644	50.108000000000011	0.92307692307692335	93.297619047619051	63.976190476190474	1	16
312	2	16	96.0	234.0	13.190700795028629	0.70747114487920104	3.0	0.09696969696969697	0.13336436601764312	18.992638865836607	14.142135623730951	1.0	1.0	1.0	10.0	13.422899938879972	35.716610761842297	38.828000000000003	0.14746543778801846	98.3125	231.5	2	69
312	3	278	329.0	365.0	1.1308916576163257	0.78062662984586006	1.0	0.67149758454106279	0.78373630131602301	24.044777984747174	23.769728648009426	7.6157731058639087	3.1568652830376815	2.8284271247461903	14.699555199968572	15.027929778903665	58.954946432001485	66.764000000000024	0.93918918918918914	327.56834532374103	362.57553956834533	3	101
312	4	6	265.0	361.0	2.472549773658633	0.97429163224588866	1.0	0.59999999999999998	0.48925765825123047	6.0914579451234347	4.1231056256176606	1.0	1.0	1.0	0.97014250014533188	1.3723476865622872	-7.4657085890687753	12.414	1.2	266.66666666666669	360.16666666666669	4	103
312	5	572	34.0	407.0	1.5208498220715965	0.86679031699300202	1.0	0.38648648648648648	0.35264032555897562	42.128532960475923	43.829214001622255	9.4339811320566032	3.4535563733370793	2.9142135623730949	26.314215857676238	21.008352853768567	46.810003936549393	142.77000000000001	0.68791340950090207	36.734265734265733	411.64160839160837	5	112
312	6	835	131.0	454.0	4.0190926022922815	0.90121769240184701	11.0	0.18755615453728661	0.038418544580668082	84.72377633129048	85.440037453175307	8.0	2.2137602416713817	1.4142135623730951	39.553107031712045	36.716460841487674	27.301055739810224	522.60999999999888	0.30943116546229393	148.17844311377246	464.57964071856287	6	121
312	7	6	146.0	496.0	2.1234839232597675	0.96881828100659517	1.0	0.59999999999999998	0.59658722928073404	5.6262689290148655	4.1231056256176606	1.0	1.0	1.0	0.94868329805051377	1.3940338852065186	-75.344996464541936	11.241999999999999	1.0	145.66666666666666	498.16666666666669	7	-121
312	8	458	167.0	543.0	1.9106052455310474	0.8880039097525263	2.0	0.26186392224128074	0.27099762937357036	42.895227972613135	55.713553108736477	8.0622577482985491	3.102336759439364	2.8284271247461903	22.387493316350355	19.72476582277811	-71.180313869533393	145.732	0.60104986876640421	169.76637554585153	541.58078602620083	8	-118
313	1	192	603.0	71.0	1.0121485758104269	0.35456369922111869	1.0	0.70588235294117652	0.83687303725946283	16.306396508447715	16.492422502470642	7.2111025509279782	2.8416544155746135	2.2360679774997898	14.310835055998654	15.247000291892089	2.9280637787936552	53.694000000000017	0.91211401425178118	602.74479166666663	71.192708333333329	1	9
314	1	196	606.0	75.0	1.058193663996619	0.68342985897417563	1.0	0.7686274509803922	0.88127820999559814	18.622616150905614	18.601075237738275	6.7082039324993694	2.8295843755016961	2.8284271247461903	13.281566172707194	13.594811165323618	-61.028387435240553	52.866000000000014	0.93333333333333335	605.29591836734699	76.122448979591837	1	17
315	1	229	628.0	33.0	1.0458559616318837	0.46006927944087722	1.0	0.60582010582010581	0.67528181550521271	18.521238270090677	20.880613017821101	7.2801098892805181	2.9228984309342079	2.8284271247461903	16.747966504100486	16.444692978883488	-58.423530318296535	65.280000000000015	0.87072243346007627	627.98253275109175	33.401746724890828	1	9
316	1	64	34.0	482.0	2.3468947316657882	0.93885367138380238	2.0	0.40000000000000002	0.26124880458282029	18.559627827166032	19.026297590440446	2.8284271247461903	1.3973367700662143	1.0	5.953667260282006	6.3903842501144865	7.1210139225621827	55.484000000000002	0.65306122448979587	31.5	481.53125	1	117
317	1	1	29.0	168.0	0.0	0.0	1.0	1.0	0.78539816339744828	0.095000000000000001	0.0	1.0	1.0	1.0	0.0	0.095000000000000001	0.0	4.0	1.0	29.0	168.0	1	38
319	1	335	407.0	35.0	1.1574529693848135	0.78194157877326587	1.0	0.64176245210727967	0.71760895694649562	26.71055607545696	29.410882339705484	8.4852813742385695	3.3046961395267425	3.0	16.546903033498445	16.650071083760825	15.571422368193675	76.592000000000027	0.91655266757865939	405.50447761194027	35.48955223880597	1	9
319	2	1100	465.0	91.0	2.7055733553611732	0.95636054996033637	4.0	0.34976152623211448	0.11608014350558875	83.465679467967632	86.122006479180456	8.6023252670426267	3.3724609646360322	3.0	33.593066511514827	24.387765809635439	-18.008103147740062	345.08199999999948	0.51935788479697831	469.6018181818182	93.183636363636367	2	24
319	3	191	626.0	258.0	1.0617679637933535	0.69562089052303533	1.0	0.71804511278195493	0.88982834321677418	18.517459147629655	18.248287590894659	6.7082039324993694	2.7875805335466657	2.2360679774997898	12.969194269498781	13.30311040924137	-83.704041725324899	51.936000000000021	0.92718446601941751	625.42931937172773	258.83769633507853	3	70
319	4	177	647.0	451.0	1.0959703565872625	0.70601950257612789	1.0	0.56190476190476191	0.66660506892765048	18.200668540747671	20.223748416156685	6.4031242374328485	2.5907485078812091	2.2360679774997898	12.366518072229113	12.889574962827915	-69.995792145996191	57.764000000000024	0.89620253164556962	646.74576271186436	451.29943502824858	4	117
320	1	266	404.0	40.0	1.029873950788031	0.59923288493928362	1.0	0.66666666666666663	0.81592478608655516	20.671295325091101	20.396078054371138	8.0622577482985491	3.2576328465851638	2.8284271247461903	15.652475842498529	16.548917335839324	16.718576378397948	64.006000000000029	0.92361111111111116	404.22932330827069	39.857142857142854	1	12
320	2	476	614.0	172.0	1.741720535178271	0.93904886827942058	1.0	0.48820512820512818	0.49212494280191788	43.457075032130859	43.416586692184822	8.0622577482985491	3.1696909556096862	3.0	16.46386417368085	14.939833451443851	60.992431324248571	110.24800000000005	0.86075949367088611	613.08613445378148	169.3235294117647	2	41
320	3	206	559.0	202.0	1.0829932466743293	0.62378529824644369	1.0	0.57703081232492992	0.67858812560390647	18.837584387420176	20.223748416156685	7.2111025509279782	2.7550425791502113	2.2360679774997898	14.577379737113251	14.723375720009416	-81.373103716001992	61.764000000000024	0.90153172866520814	559.55339805825247	200.95145631067962	3	51
320	4	352	46.0	210.0	4.4097739577067747	0.98197258768532591	3.0	0.1641025641025641	0.18189733146211154	61.731501451596387	61.294371682887821	6.324555320336759	2.3451999352980617	2.0	13.660377358490566	11.668696868738362	37.092107462602918	155.94199999999995	0.59060402684563773	55.457386363636367	216.84090909090909	4	54
320	5	177	644.0	241.0	1.1026441900329054	0.72171704566283279	1.0	0.58223684210526316	0.71971165058886366	18.393251107371519	18.248287590894659	5.8309518948453007	2.5766847191060092	2.2360679774997898	12.074767078498866	12.731591399815404	-61.187133866246462	55.592000000000027	0.90769230769230769	644.66101694915255	239.71186440677965	5	67
320	6	164	628.0	259.0	1.017303491954048	0.46375680227712529	1.0	0.68333333333333335	0.85457309926350156	15.489702267888585	15.297058540778355	6.4031242374328485	2.673370560366453	2.2360679774997898	12.727922061357855	13.72329601806365	57.686948590867857	49.108000000000025	0.91620111731843579	628.26829268292681	259.05487804878049	6	74
320	7	196	662.0	435.0	1.0627682382936212	0.70092716441881098	1.0	0.77777777777777779	0.84886080653702267	18.811619677295926	18.788294228055936	7.0	2.8503377332704285	2.8284271247461903	12.727922061357855	13.417065271967465	-64.123760062038059	53.866000000000014	0.94230769230769229	662.61734693877554	434.21938775510205	7	121
320	8	226	137.0	507.0	1.2856671884434887	0.86540264225724639	1.0	0.57948717948717954	0.65526627570267992	24.372190207040507	25.709920264364882	6.7082039324993694	2.6911226190885347	2.2360679774997898	12.521980673998822	12.212346550826854	-17.781898822843289	65.834000000000032	0.92622950819672145	136.07079646017698	507.30973451327435	8	-119
321	1	213	409.0	40.0	1.0347454152672479	0.58771484499343318	1.0	0.69607843137254899	0.85547368373830657	18.475346647060643	18.384776310850235	7.0710678118654755	2.9425624235319594	2.8284271247461903	14.142135623730951	14.947814413943929	53.940717231037489	55.936000000000021	0.92207792207792205	408.32863849765261	39.352112676056336	1	12
321	2	121	439.0	104.0	2.6327395551165669	0.95502299892025067	1.0	0.27500000000000002	0.28638177427250661	27.351377536903755	24.698178070456937	3.6055512754639891	1.5849323821911123	1.4142135623730951	9.7834970311894125	8.110551512734645	37.89965396290188	72.866000000000014	0.6954022988505747	443.46280991735534	106.83471074380165	2	29
321	3	619	611.0	153.0	2.2087620154036736	0.96673016398103762	1.0	0.49362041467304624	0.37870325252530423	57.133577467766216	57.271284253105414	7.810249675906654	3.1330773641534955	3.0	16.385760607458277	14.614674196614658	74.60010307109755	143.31800000000001	0.82643524699599458	612.35379644588045	154.24071082390952	3	38
321	4	273	112.0	188.0	1.4214691246052016	0.86355839292743575	1.0	0.43333333333333335	0.44051709632440494	28.112618632038433	30.083217912982647	6.324555320336759	2.6142491172839182	2.2360679774997898	14.552137502179978	14.175755595574973	23.588221355146207	88.248000000000033	0.78674351585014413	112.46886446886447	189.43223443223442	4	51
321	5	301	557.0	202.0	1.4836006574539764	0.91024540710050672	1.0	0.59019607843137256	0.56009955125338162	31.193294717012147	34.205262752974143	7.0	2.833595346239556	2.2360679774997898	13.728129459672882	12.916182455639962	-76.666123959460151	82.178000000000026	0.88140556368960454	557.26910299003328	201.23255813953489	5	53
321	6	194	403.0	201.0	1.1965331773014054	0.82492291888232849	1.0	0.63398692810457513	0.68575562319929018	21.225241509272809	22.627416997969522	6.324555320336759	2.6258533251876321	2.2360679774997898	11.926054218842426	11.997466666380042	-38.665641600563617	59.624000000000017	0.91943127962085303	402.21649484536084	201.88144329896906	6	55
321	7	371	40.0	208.0	3.6192829204581805	0.96052637876119062	3.0	0.18430203676105317	0.149554378826183	56.307310464818364	62.641839053463301	6.7082039324993694	2.3117093423895412	2.0	19.3792426885908	15.664069936220688	28.816975572447006	176.55999999999983	0.46902654867256638	44.81401617250674	210.92183288409703	7	56
321	8	819	606.0	225.0	2.8399246942637744	0.9214033352031562	2.0	0.3046875	0.22652437552463248	71.669209461102128	63.387695966961914	8.5440037453175304	3.2203022282086513	3.0	30.923076923076923	27.851201981427472	26.625037831299174	213.15199999999967	0.52365728900255759	623.34554334554332	234.16483516483515	8	63
321	9	317	672.0	430.0	2.1352095240008042	0.96639148878386072	2.0	0.32512820512820512	0.33439015126310806	40.220464198619922	43.908996800200299	5.0	2.4450506576794124	2.2360679774997898	9.775419353123004	10.339670731974479	-60.143263313901919	109.14600000000006	0.89929078014184394	672.0441640378549	430.39432176656152	9	121
321	10	147	431.0	429.0	1.0580558216211358	0.66919005421241906	1.0	0.70673076923076927	0.88472610941831764	16.0406549095893	15.524174696260024	5.6568542494923806	2.4907596958524882	2.2360679774997898	11.180339887498949	11.919671014718839	65.400626494342831	45.694000000000017	0.92163009404388718	431.25850340136054	429.23809523809524	10	126
321	11	202	125.0	509.0	1.0800331034182973	0.709320873616476	1.0	0.70877192982456139	0.71817171280459424	19.325212330613756	20.808652046684813	7.0	2.8065482883841124	2.2360679774997898	13.863621460498695	13.622066481869378	-26.975206508178641	59.452000000000019	0.91402714932126694	125.32673267326733	508.80693069306932	11	-111
322	1	56	406.0	31.0	3.9519996233016941	0.7276238436357132	3.0	0.19377162629757785	0.10333760718084775	19.636265003402109	18.601075237738275	2.0	1.0905547823547406	1.0	11.373088861829373	13.470013243145305	-49.909976177867492	82.52200000000002	0.28498727735368956	406.10714285714283	32.625	1	8
322	2	731	484.0	111.0	2.2521535816952976	0.81932538380083908	5.0	0.19687584163748989	0.090890577504244743	56.14320359270851	80.777472107017559	8.4852813742385695	3.100828864385516	2.8284271247461903	43.186691437654304	32.188515668825801	81.52071363754051	317.90999999999957	0.33069441302872654	486.33105335157319	108.63611491108071	2	27
322	3	517	616.0	107.0	1.4872068026334511	0.91156423250913921	1.0	0.47344322344322343	0.45059667511272478	40.936925584557017	42.154477816715982	8.0622577482985491	3.4039719368868337	3.0	16.346924824550708	16.831531956380658	-68.310958819313001	120.07600000000004	0.82324840764331209	614.94970986460351	111.17794970986461	3	31
322	4	659	117.0	114.0	1.1604615421488396	0.76474424201535562	1.0	0.58267020335985853	0.52962632447596081	37.113408589749085	38.470768123342687	11.0	4.3360800249667406	4.0	26.554433359318416	23.913429303830636	85.816204143025104	125.04400000000005	0.840025493945188	117.63581183611532	114.18209408194234	4	32
322	5	51	491.0	181.0	1.2725426605354411	0.84932126181882328	1.0	0.57954545454545459	0.64368175261670413	11.453847452672017	11.180339887498949	3.0	1.5127627967838444	1.4142135623730951	5.8137767414994528	6.0462146804853267	-26.259333426582721	31.554000000000013	0.86440677966101698	490.54901960784315	181.39215686274511	5	52
322	6	749	502.0	206.0	5.9884209592778985	0.99600121744780223	1.0	0.23435544430538172	0.19928577589814489	106.2853258146958	96.84007434941384	5.0	2.3471463359798594	2.2360679774997898	9.2909149666451682	9.4954948674553528	-72.784179424112992	217.32399999999967	0.91789215686274506	496.694259012016	224.45393858477971	6	53
322	7	428	77.0	188.0	2.4020725546348745	0.97286116928854904	1.0	0.62390670553935856	0.43838569189073673	49.835686867474543	48.041648597857254	6.0	2.7044287841315513	2.8284271247461903	11.043152607484654	11.531459467174697	7.7526183613274542	110.76400000000002	0.91257995735607678	88.806074766355138	190.05607476635515	7	55
322	8	79	486.0	198.0	1.0422380930562818	0.50869094841868634	1.0	0.71818181818181814	0.79299819536462335	11.047428757682729	10.770329614269007	4.1231056256176606	1.9429495931355996	2.0	9.0	9.5112749125931906	-17.120984006880718	35.382000000000012	0.90804597701149425	486.05063291139243	197.67088607594937	8	57
322	9	213	28.0	205.0	1.2236402503697896	0.71338926685171433	2.0	0.39444444444444443	0.36449253411181065	21.153392841963345	26.019223662515376	6.324555320336759	2.5515753930151663	2.0	12.789280728759536	14.823620253491168	23.935223622851179	85.694000000000017	0.70646766169154229	27.347417840375588	205.1643192488263	9	58
322	10	173	555.0	214.0	1.1180870732170292	0.75361820684677361	1.0	0.63369963369963367	0.705221856402377	18.60956897920116	20.09975124224178	6.4031242374328485	2.5646158348438926	2.2360679774997898	12.0	12.232300549406956	-82.8881355801133	55.52200000000002	0.92021276595744683	554.85549132947972	214.121387283237	10	61
322	11	5	601.0	210.0	1.6084954386379742	0.84160068520918663	1.0	0.55555555555555558	0.43633231299858238	4.085	2.8284271247461903	1.0	1.0	1.0	1.4142135623730951	2.2063095462295439	45.0	12.0	1.1111111111111112	600.39999999999998	209.59999999999999	11	64
322	12	826	611.0	229.0	2.9211707193271761	0.95891924311047483	1.0	0.33824733824733827	0.20639991534193983	75.334743520564302	68.308125431752259	8.0622577482985491	2.9169668942669316	2.8284271247461903	28.025862224714896	21.370899333256677	20.525092641937739	224.25399999999973	0.59467242620590355	628.18523002421307	232.04600484261502	12	68
322	13	56	66.0	225.0	4.0477414912522907	0.97807228513577782	1.0	0.24561403508771928	0.21630637206953116	23.571805342371903	20.124611797498108	2.8284271247461903	1.290438448546489	1.0	4.882352941176471	4.909198723970376	25.498926402942121	57.038000000000018	0.6292134831460674	62.660714285714285	223.92857142857142	13	70
322	14	21	682.0	398.0	1.1045271223505417	0.6977154619575	1.0	0.69999999999999996	0.60425424358253965	6.3398191696806823	5.8309518948453007	2.2360679774997898	1.2608908887913846	1.0	4.0	4.5416879290083623	72.856561511395526	20.898	0.83999999999999997	682.28571428571433	397.47619047619048	14	127
322	15	180	678.0	430.0	2.7541758862877006	0.97612914572718301	1.0	0.29999999999999999	0.39187935472369678	34.744623288902254	31.780497164141408	4.1231056256176606	1.8431869741528626	1.4142135623730951	7.7647058823529411	7.5462163077543698	-58.751921822225263	75.974000000000046	0.91836734693877553	682.72777777777776	422.31111111111113	15	-124
322	16	193	669.0	445.0	3.7808953532054983	0.98691044073411904	1.0	0.24680306905370844	0.28203819067976826	42.55803199405333	36.055512754639892	3.6055512754639891	1.6965922010557846	1.4142135623730951	7.1894495714256932	6.8633033492007156	-59.2409582712557	92.732000000000042	0.79587628865979376	663.55958549222794	454.01554404145077	16	-113
322	17	176	113.0	516.0	1.0257433335456418	0.51461895702059235	1.0	0.73333333333333328	0.80919161526188954	16.338024974907267	16.278820596099706	6.7082039324993694	2.7225230516032712	2.2360679774997898	13.416407864998739	14.008532917000693	-11.122783597025165	52.280000000000022	0.90488431876606679	113.65340909090909	515.42613636363637	17	-94
323	1	229	403.0	37.0	1.007996713961034	0.34745593589393942	1.0	0.66959064327485385	0.79011589277632699	17.739439062293375	18.248287590894659	8.0622577482985491	3.0787522448650142	2.8284271247461903	15.556349186104045	16.634206576898986	29.425506004843854	60.350000000000023	0.92338709677419351	403.11353711790395	37.209606986899566	1	10
323	2	3	512.0	67.0	0.93084226773030909	0.80439877958385209	1.0	0.75	1.6173223787725053	2.398627574066607	1.4142135623730951	1.0	1.0	1.0	0.70710678118654757	1.425	-44.999999999999993	4.8279999999999994	0.90000000000001279	511.66666666666669	67.666666666666671	2	25
323	3	774	625.0	119.0	3.0542045070333499	0.98349875991232261	1.0	0.27952329360780065	0.29504059339543087	76.265459876166076	76.157731058639087	7.2111025509279782	3.0272354939098443	2.8284271247461903	14.180773590416058	13.797555561658582	-61.954699641652219	181.56599999999978	0.85572139303482586	629.78552971576232	112.5	3	29
323	4	441	126.0	152.0	1.0380580224940006	0.37968738615109754	3.0	0.58488063660477452	0.63171559609028893	25.098723903302805	29.546573405388315	10.770329614269007	4.0474254556869269	3.6055512754639891	23.747432293629988	23.219202241145496	-17.036368221985189	93.662000000000035	0.82816901408450705	126.04535147392291	151.84580498866214	4	43
323	5	265	62.0	178.0	1.6898874557060872	0.92180439418015336	1.0	0.36805555555555558	0.42295600653309168	31.522083451799745	32.649655434629018	5.8309518948453007	2.4034667806180492	2.2360679774997898	11.820438751468904	12.219703825129704	-31.942782529525569	88.732000000000042	0.7725947521865888	61.218867924528304	179.59245283018868	5	50
323	6	237	360.0	192.0	1.6234974429223223	0.9258268838113809	1.0	0.43888888888888888	0.4916086433701608	29.321658913603351	30.805843601498726	6.0827625302982193	2.4419289498890513	2.2360679774997898	11.627553482998906	11.082058095821615	56.066717390855111	77.834000000000032	0.85869565217391308	361.22784810126581	193.19831223628691	6	58
323	7	196	558.0	225.0	1.0067701750366556	0.37297604008601093	1.0	0.765625	0.90114520790528641	16.489813765136638	16.552945357246848	7.2801098892805181	2.9264505197968482	2.8284271247461903	14.699555199968572	15.299924869263764	-47.88319557477957	52.280000000000015	0.93333333333333335	558.44897959183675	225.07142857142858	7	71
323	8	38	69.0	224.0	1.4804509191668767	0.59491152308636541	2.0	0.34545454545454546	0.29637306010034159	9.4097353465357365	11.180339887498949	2.8284271247461903	1.2930411293187225	1.0	6.6564023547027498	7.563462386863697	64.503419452604376	40.140000000000008	0.56716417910447758	68.368421052631575	224.44736842105263	8	73
323	9	342	650.0	241.0	1.5514050361345493	0.9103219843946827	1.0	0.62867647058823528	0.56146040812133935	33.992969695881065	31.016124838541646	7.0710678118654755	2.8662484078354762	2.8284271247461903	14.972407053409047	14.069717864272548	3.8279815654011027	87.490000000000038	0.81042654028436023	656.42105263157896	241.54970760233917	9	75
323	10	21	684.0	396.0	1.104527122350542	0.64304325914899496	1.0	0.59999999999999998	0.76657394544606716	6.192135171319384	6.0827625302982193	2.2360679774997898	1.2527207518745365	1.0	4.0	4.7421219806090908	78.976026268219812	18.553999999999998	0.82352941176470584	684.19047619047615	396.28571428571428	10	-120
323	11	495	691.0	416.0	5.9400037050620842	0.99527930804010267	1.0	0.15714285714285714	0.18704511478934371	86.013094846512331	80.777472107017559	4.4721359549995796	1.9771321986829415	2.0	10.851002824397474	8.3477465515746889	-56.874859153594599	182.36199999999977	0.78199052132701419	680.62626262626259	428.29090909090911	11	-118
323	12	125	463.0	475.0	1.1586957741772494	0.75336119223420028	1.0	0.59523809523809523	0.72796591022531332	16.115938599087823	15.264337522473747	5.0	2.1575123124735156	2.0	11.094003924504582	10.597953392082507	26.088220794738849	46.452000000000019	0.87108013937282225	462.36799999999999	474.416	12	-94
323	13	244	140.0	514.0	1.2606812490041488	0.84159326083014796	1.0	0.53159041394335516	0.54252300026627309	24.67708119224034	26.476404589747453	7.0	2.733718647911938	2.2360679774997898	13.769810903120359	13.328383354312345	-21.908705496225874	75.178000000000026	0.85017421602787457	140.25	514.67213114754099	13	-84
324	1	237	404.0	48.0	1.0060731059872903	0.19746714653056774	1.0	0.69298245614035092	0.83383264863031492	17.648167577343703	18.110770276274835	8.0622577482985491	3.154059963200321	2.8284271247461903	16.099689437998485	17.30066642593302	-88.505619066900209	59.764000000000024	0.92397660818713445	403.89029535864978	48.396624472573841	1	17
324	2	1291	499.0	109.0	3.9519518883940403	0.97655636215706376	2.0	0.20074638469911366	0.14713413563312644	111.26198020392044	122.58874336577564	10.198039027185569	3.6906844522128992	3.1622776601683795	33.354154834099816	23.950461622605321	66.113844927672488	332.0559999999993	0.43213389121338913	495.95042602633617	111.94422927962819	2	30
324	3	559	613.0	147.0	1.6456685096286692	0.91497699834949431	1.0	0.43877551020408162	0.36808239231787754	44.886415291234016	50.990195135927848	9.2195444572928871	3.4007057961770952	3.0	21.486301368472315	18.111937913831447	-68.019578494876185	138.14600000000002	0.76158038147138962	611.82647584973165	150.07692307692307	3	44
324	4	83	72.0	245.0	5.1215388052866153	0.9095440301106229	2.0	0.19080459770114944	0.12031338909657402	30.420265939784507	28.861739379323623	2.2360679774997898	1.1752193224923497	1.0	11.748591905616005	12.642892990761055	19.595358511038423	93.108000000000018	0.32806324110671942	66.132530120481931	240.04819277108433	4	77
324	5	427	699.0	410.0	2.9376074519600421	0.96458718389628983	1.0	0.37065972222222221	0.31050149657435472	54.623799800343605	49.040799340956916	6.324555320336759	2.4699919635831953	2.2360679774997898	14.933529699248952	14.407804042085807	-68.982696336399428	131.45800000000003	0.69149797570850202	704.80093676814988	398.90398126463703	5	125
324	6	22	684.0	407.0	1.1453477349019134	0.49965680249723643	1.0	0.52380952380952384	0.58569699313572177	6.1407906981590195	6.0827625302982193	2.0	1.25712973861329	1.0	4.5999999999999996	5.3192969552877702	-83.845992091286021	21.726000000000003	0.84615384615384615	683.22727272727275	407.27272727272725	6	-121
325	1	229	404.0	38.0	1.019585745690017	0.33246236995910822	1.0	0.63434903047091418	0.75435281923929409	17.792377428760908	18.439088914585774	7.810249675906654	3.0056554429700988	2.8284271247461903	15.531605494306415	16.780285104497775	54.98070622032558	61.764000000000024	0.903353057199211	403.41048034934499	37.816593886462883	1	12
325	2	1180	497.0	97.0	4.8230002880276821	0.97761711272468987	5.0	0.13378684807256236	0.10864827842798057	117.62075873164763	140.06427096158393	8.9442719099991592	3.229953817318056	2.9142135623730949	40.28452718685498	24.746463105369529	64.130897958852472	369.43199999999945	0.3384483005879822	496.63050847457629	103.7322033898305	2	17
325	3	756	605.0	181.0	1.4563638019751148	0.75037390204421239	1.0	0.45378151260504201	0.42627856614290865	44.171344224018505	48.826222462934808	11.180339887498949	3.9762858874050688	3.6055512754639891	33.0	29.197860189401638	-66.882051379006697	149.28599999999997	0.7138810198300285	606.11640211640213	179.57142857142858	3	46
325	4	382	663.0	227.0	1.3479000788953821	0.87860312692950315	1.0	0.68214285714285716	0.54320289975769243	32.70802397311126	34.058772731852805	7.6157731058639087	3.2369393731696152	3.0	15.0	15.619803929667089	-3.2135960956522571	94.006000000000029	0.86719636776390463	668.07068062827227	226.17539267015707	4	69
325	5	244	570.0	251.0	1.2507141618485458	0.85944331928242468	1.0	0.580952380952381	0.71643799659805474	24.873063800212474	24.839484696748443	6.4031242374328485	2.8327615288019858	2.8284271247461903	12.020815280171307	12.715882388449907	-42.956896306571899	65.42000000000003	0.93129770992366412	570.43032786885249	250.86065573770492	5	77
325	6	424	720.0	360.0	1.2948175657683196	0.83806907036184297	1.0	0.61183261183261184	0.53718863102113368	32.854215738015867	32.893768406797051	8.0	3.3354068795818583	3.0	19.159205215996579	17.924082028222141	-79.373879929343431	99.592000000000027	0.8338249754178958	721.00471698113211	355.85141509433964	6	109
326	1	276	401.0	37.0	1.0102546650181745	0.29471098805229956	1.0	0.65714285714285714	0.79607157305296017	19.313813175860719	20.09975124224178	8.9442719099991592	3.3471989020519111	2.8284271247461903	17.441330224498358	18.456017866498492	-86.998316269636291	66.006000000000029	0.91089108910891092	401.39855072463769	36.938405797101453	1	13
326	2	14	515.0	171.0	3.8582971000720123	0.97278736230986662	1.0	0.25	0.31252793872146811	11.507810874337876	9.2195444572928871	1.0	1.0	1.0	2.1213203435596424	2.6663562465351105	49.898238380977595	23.726000000000006	0.7567567567567568	512.92857142857144	167.57142857142858	2	62
326	3	1701	610.0	228.0	1.6511307122382264	0.72338431211717169	1.0	0.51765063907486308	0.32289521698074242	69.527607718631529	72.138755187485728	12.0	4.4247572402047659	4.0	52.0	48.005031352671693	76.63618258309306	257.29199999999946	0.62364802933088914	604.17813051146379	218.56907701352145	3	68
326	4	3	589.0	213.0	0.93084226773030909	0.80439877958385209	1.0	0.75	1.6173223787725053	2.398627574066607	1.4142135623730951	1.0	1.0	1.0	0.70710678118654757	1.425	-45.000000000000007	4.8279999999999994	1.5	589.33333333333337	213.33333333333334	4	79
326	5	393	677.0	229.0	1.4127100313339296	0.88626069872171498	1.0	0.66161616161616166	0.6224163625569461	34.147364275218578	32.140317359976393	7.0710678118654755	3.1667492942418058	3.0	15.460413650478516	15.816606993974577	6.8027870133159345	89.076000000000036	0.85527747551686617	683.90839694656484	229.83715012722647	5	82
326	6	240	123.0	268.0	5.168584867419705	0.98234639895354925	1.0	0.13513513513513514	0.094625552063691221	55.215704826811468	57.008771254956898	3.6055512754639891	1.4678413843405862	1.0	16.263455967290593	10.329256146877341	37.066642990916975	178.52799999999982	0.37617554858934171	123.37916666666666	265.39999999999998	6	83
326	7	376	734.0	321.0	1.4735821652420946	0.90399076657773159	1.0	0.5696969696969697	0.57484018205489384	34.566138427831191	33.241540277189323	7.2801098892805181	3.0368581172845044	2.8284271247461903	14.704962595429336	14.778820858682117	-71.335995567177619	90.662000000000035	0.86139747995418103	734.10372340425533	318.14893617021278	7	105
327	1	266	405.0	38.0	1.0191440836773134	0.38309381665264253	1.0	0.69999999999999996	0.79272113047084136	19.350611588277431	19.416487838947599	8.4852813742385695	3.2546224027077408	2.8284271247461903	16.970562748477139	17.874342573936634	-30.475950045639049	64.936000000000021	0.91566265060240959	405.12030075187971	37.7593984962406	1	12
327	2	951	480.0	90.0	3.7684286268371046	0.98113898929709786	1.0	0.25842391304347828	0.19293781894964945	93.668624309960848	82.637763764516279	8.0622577482985491	3.0970723833102372	2.8284271247461903	17.549108003253174	18.106482748466732	65.808292172613235	248.87799999999964	0.6742289968096421	478.45215562565721	84.779179810725552	2	19
327	3	47	515.0	169.0	9.9477463380267501	0.96683181120085537	4.0	0.16206896551724137	0.12391712214871003	33.460008016290239	28.442925306655784	2.0	1.0477157593004103	1.0	8.8260563148550499	8.5461503906188216	89.705500840026019	69.038000000000025	0.25824175824175827	516.74468085106378	162.2340425531915	3	50
327	4	453	699.0	238.0	1.2031660359359051	0.78459713850352486	1.0	0.61548913043478259	0.68008126477483466	31.694848599178904	31.064449134018133	8.0622577482985491	3.5555000455312009	3.1622776601683795	19.312315170413395	19.650993494492774	-12.472569825490842	91.490000000000052	0.88046647230320696	700.61147902869754	239.44370860927151	4	76
327	5	475	738.0	303.0	2.5014470263993842	0.97663803571730201	1.0	0.38	0.37571550648145097	53.754451434918884	52.55473337388365	6.324555320336759	2.696212769162412	2.2360679774997898	12.016655108639842	11.551348487348998	-69.033853464331855	126.04400000000005	0.88868101028999069	737.57894736842104	303.26947368421054	5	95
328	1	241	407.0	36.0	1.0460770758121152	0.57306734440383789	1.0	0.6694444444444444	0.71442755552614545	19.651656392013766	19.697715603592208	7.6157731058639087	3.0358720655097606	2.8284271247461903	15.708351077626883	16.104695102465016	-7.4491810547258552	65.108000000000018	0.89925373134328357	405.68879668049794	36.593360995850624	1	10
328	2	4	222.0	84.0	1.1780972450961724	0.91667440776829656	1.0	0.66666666666666663	1.5712708505917754	3.3229778075560406	2.2360679774997898	1.0	1.0	1.0	0.70710678118654757	1.3279778075560402	31.717474411461005	5.6559999999999997	1.3333333333333333	221.0	83.5	2	26
328	3	3	586.0	191.0	1.3962634015954636	0.99959850182162469	1.0	1.0	0.58904862254808621	3.3528213579016271	2.0	1.0	1.0	1.0	0.0	0.095000000000000001	90.0	8.0	1.0	586.0	192.0	3	62
328	4	120	192.0	306.0	1.8459038501405021	0.5453412857040365	2.0	0.25974025974025972	0.1982706987255719	18.258617378105473	25.45584412271571	4.0	1.7003473105776772	1.0	16.745621564580947	15.304630583672461	29.221252759212561	87.210000000000022	0.45977011494252873	191.94999999999999	305.10000000000002	4	67
328	5	524	710.0	228.0	1.3275762571497938	0.7123031243873581	1.0	0.50579150579150578	0.49962279294540346	34.472263949788356	39.395431207184416	9.0	3.394863925350819	3.0	23.702320561497771	24.195115728159553	-23.273121677587351	114.80200000000005	0.79695817490494281	710.00763358778624	228.44274809160305	5	72
328	6	61	444.0	467.0	1.3428872267806387	0.88296458926036436	1.0	0.55454545454545456	0.74680790260367724	13.155634403063585	11.401754250991379	2.8284271247461903	1.6097496311302344	1.4142135623730951	5.3099079042126061	6.1757756967705539	-37.369061277928587	32.038000000000011	0.90370370370370368	442.18032786885249	468.72131147540983	6	-104
328	7	120	465.0	475.0	1.1424561673294056	0.63975593114674234	1.0	0.53333333333333333	0.59242630781813121	14.882999047530379	15.0	5.0	2.0956975655684125	2.0	12.40636160278984	11.438747641112299	27.057305622595774	50.452000000000012	0.84210526315789469	464.09166666666664	474.92500000000001	7	-103
329	1	238	405.0	35.0	1.0460152928214816	0.40938436739755896	1.0	0.62631578947368416	0.70553426645320572	18.652813154791524	19.235384061671343	7.2111025509279782	2.9443602866899061	2.8284271247461903	16.994116628998402	17.018118126994803	43.787459741351135	65.108000000000018	0.87661141804788212	403.52521008403363	34.390756302521005	1	11
329	2	10	477.0	136.0	6.3397339749442025	0.95163286033407102	2.0	0.20833333333333334	0.18589305642543155	12.228550772940194	8.6023252670426267	1.0	1.0	1.0	2.6736956911078433	3.757069720865847	-57.642285543514767	26.0	0.48780487804878048	477.5	133.40000000000001	2	41
329	3	1093	590.0	207.0	2.6316183242157729	0.94235188541876624	1.0	0.26274038461538463	0.17678184691065718	81.071557577332612	103.01941564578979	10.770329614269007	3.9749461109341397	3.1622776601683795	31.790189726744799	27.1284528648915	6.6549417559756252	278.7379999999996	0.48416389811738647	588.47758462946024	204.34858188472094	3	54
329	4	25	207.0	205.0	6.1082614282277072	0.8392579776521768	2.0	0.13020833333333334	0.11053502706381284	17.394146725780896	18.027756377319946	1.0	1.0	1.0	7.5661188099417158	9.4577791258741168	-69.251964514945783	53.312000000000012	0.26737967914438504	210.16	197.52000000000001	4	59
329	5	564	710.0	227.0	1.6995747652994004	0.90293482136948966	1.0	0.50044365572315885	0.36085070193418073	45.392589518572493	50.921508225896062	8.9442719099991592	3.3269083496292131	3.0	21.819715855161817	19.508714109297596	-15.118253272820999	140.14599999999999	0.76996587030716723	704.11879432624119	228.92198581560282	5	68
329	6	120	184.0	297.0	3.3939309024020901	0.54255555900282393	3.0	0.18518518518518517	0.097361520898045464	24.699488354640692	26.172504656604801	3.1622776601683795	1.3658247227814282	1.0	22.106893813884405	20.748062222860572	43.050339434454521	124.45200000000003	0.30729833546734953	186.65833333333333	299.42500000000001	6	80
329	7	547	739.0	279.0	2.7802231045595565	0.95911217234201451	1.0	0.31655092592592593	0.29977560601340991	59.841601447975442	58.600341295934449	7.2111025509279782	2.5987739730668995	2.2360679774997898	19.034935437854461	16.936742220400383	-65.72377670580407	151.42599999999993	0.69109286165508532	736.34917733089583	286.54661791590496	7	83
329	8	431	465.0	316.0	1.0988990432622368	0.42443927396955899	3.0	0.52818627450980393	0.47669205339231502	25.77873052287358	33.541019662496844	10.295630140987001	3.8680098272440886	3.6055512754639891	22.627416997969522	23.341516684017364	69.160993514070512	106.59200000000003	0.76486246672582081	465.45011600928075	317.20417633410671	8	95
330	1	243	250.0	121.0	2.4914775596633327	0.83321534377409068	2.0	0.27771428571428569	0.24935558947497422	34.388501529406128	34.365680554879162	6.0	2.1403352131222309	2.0	23.686844295405958	19.015074916667604	68.637746331780917	110.66200000000003	0.47553816046966729	248.02880658436214	118.85596707818929	1	37
330	2	65	164.0	122.0	14.989958487238681	0.82074078034664522	10.0	0.061553030303030304	0.052592019489021875	43.255012529937424	34.885527085024819	1.4142135623730951	1.0191175490326045	1.0	21.354363712307659	24.711622028061647	48.297896689269024	124.62400000000001	0.11045029736618521	169.16923076923078	131.66153846153847	2	43
330	3	36	503.0	125.0	1.8744782298232314	0.93206341981763019	1.0	0.375	0.37364030717416635	12.408296975114157	11.180339887498949	2.2360679774997898	1.2374937910134598	1.0	3.8583154275077525	4.4954659118704141	65.113335312363176	34.796000000000006	0.79120879120879117	504.58333333333331	127.94444444444444	3	44
330	4	47	481.0	154.0	11.679536314720272	0.98618086032737551	2.0	0.20346320346320346	0.20022399876798994	36.900675208729481	32.062439083762797	3.0	1.3205211723882124	1.0	5.8289339152400155	6.1134197040567972	89.9602243395519	54.312000000000012	0.31756756756756754	481.25531914893617	150.19148936170214	4	46
330	5	8	210.0	128.0	1.0799224746714913	0.73124036094706957	1.0	0.66666666666666663	0.76227817118076424	3.9741216295573585	3.1622776601683795	1.4142135623730951	1.051776695296637	1.0	2.0	2.7108273802184022	82.981878266036759	11.484	0.88888888888888884	210.25	127.75	5	47
330	6	2	188.0	155.0	0.78539816339744828	0.99896640799254133	1.0	1.0	0.69813170079773179	2.0900000000000003	1.0	1.0	1.0	1.0	0.0	0.095000000000000001	0.0	6.0	1.0	188.5	155.0	6	54
330	7	534	533.0	189.0	1.0495578517647208	0.5032271548765016	1.0	0.68199233716475094	0.80774800267892555	28.614183020376974	29.966648127543394	11.0	4.2539360540945648	3.6055512754639891	24.310807979484856	24.72706559585933	-34.431624278501957	91.146000000000043	0.92387543252595161	533.55243445692884	189.12172284644194	7	55
330	8	55	736.0	222.0	1.09277385453673	0.52458941014778626	1.0	0.625	0.72875900061916299	9.4983198052156563	10.04987562112089	3.6055512754639891	1.6707639422827547	1.4142135623730951	7.0	8.0864454869827842	7.7686277733213123	30.796000000000006	0.90909090909090906	736.0363636363636	221.81818181818181	8	80
330	9	557	716.0	229.0	3.2205120903967481	0.98189497687134009	1.0	0.34812500000000002	0.27127622948431801	66.348659235755022	65.0	6.324555320336759	2.6459486210334755	2.2360679774997898	15.574674693337215	12.568168991061034	-15.317212029976567	160.62999999999997	0.74865591397849462	699.98743267504483	233.19210053859965	9	82
330	10	434	193.0	320.0	1.945262131589842	0.95197287797039376	1.0	0.37575757575757573	0.44504543613254205	44.337441688799522	42.80186911806539	6.4031242374328485	2.8591260487311683	2.8284271247461903	14.435935245597852	13.575342679878807	43.774675806610361	110.70000000000006	0.87500000000000011	191.11520737327189	319.51382488479265	10	103
330	11	584	423.0	335.0	1.3501470368880024	0.87822991238970682	2.0	0.50562770562770565	0.50839828651447283	40.437457537268742	40.224370722237531	9.0553851381374173	3.7149528527380684	3.1622776601683795	23.709959134552768	19.33875572058151	-36.207810237946646	120.14600000000004	0.79509870660313153	425.09417808219177	334.46232876712327	11	109
331	1	28	537.0	58.0	14.456306500989403	0.95795853510593021	3.0	0.066985645933014357	0.066339337221884093	30.896091407406026	24.698178070456937	1.0	1.0	1.0	8.4621626503696721	8.864295117774212	-51.259988937614814	72.828000000000003	0.20973782771535582	533.28571428571433	64.678571428571431	1	28
331	2	5	126.0	100.0	2.0106192982974678	0.97018606203444346	1.0	0.41666666666666669	0.49715602440061157	5.0159986153323439	3.6055512754639891	1.0	1.0	1.0	0.70710678118654757	1.2156840000183595	54.720017414088105	11.242000000000001	1.25	126.8	101.40000000000001	2	43
331	3	46	241.0	114.0	1.6623949126304332	0.91361688861753609	1.0	0.58974358974358976	0.56563563557743513	13.009221735086216	12.369316876852981	2.8284271247461903	1.4292013431135324	1.0	5.0	5.289239528868972	80.957559447439394	31.968000000000004	0.80000000000000004	240.84782608695653	115.95652173913044	3	46
331	4	78	166.0	125.0	14.106131804098423	0.82278633688555414	7.0	0.075435203094777567	0.064314397629066752	46.016611948446283	46.043457732885351	2.2360679774997898	1.1435062218812557	1.0	18.432707502761307	26.153578698919759	3.2614517354508537	123.45200000000001	0.14391143911439114	164.44871794871796	132.34615384615384	4	51
331	5	11	201.0	137.0	1.0951908273971929	0.74023964968272082	1.0	0.6875	0.6435342066986538	4.6943078182832538	3.6055512754639891	1.4142135623730951	1.0753115567951081	1.0	2.2360679774997898	3.1561855299665975	-59.713728201594876	14.655999999999999	0.88	201.36363636363637	136.63636363636363	5	54
331	6	183	371.0	174.0	3.0139812327624349	0.9794718407810834	1.0	0.61616161616161613	0.38575702955086	36.755873903495953	32.062439083762797	4.0	1.8195247325537072	2.0	7.9084225486579705	7.4092870532197272	-0.066799823738118255	77.210000000000022	0.79565217391304355	363.12021857923497	173.37704918032787	6	59
331	7	3	218.0	174.0	1.3962634015954636	0.99959850182162469	1.0	1.0	0.58904862254808621	3.3528213579016271	2.0	1.0	1.0	1.0	0.0	0.095000000000000001	90.0	8.0	1.0	218.0	173.0	7	60
331	8	1	333.0	177.0	0.0	0.0	1.0	1.0	0.78539816339744828	0.095000000000000001	0.0	1.0	1.0	1.0	0.0	0.095000000000000001	0.0	4.0	1.0	333.0	177.0	8	63
331	9	488	547.0	198.0	1.0459117469248953	0.6345292832574515	1.0	0.70724637681159419	0.85069402717433928	28.55903955210966	29.274562336608895	10.63014581273465	4.2258331627768522	3.6055512754639891	21.702969103892865	22.073248020622117	9.0039999571998237	84.904000000000039	0.94026974951830466	544.78073770491801	198.05737704918033	9	66
331	10	870	405.0	327.0	2.7042469823948725	0.97752181077274158	1.0	0.38157894736842107	0.32677905848991579	75.657879588615046	77.884529914483011	8.5440037453175304	3.321649067057372	3.0	18.174696355891779	15.95127741156691	72.228674795608441	182.9099999999998	0.78307830783078303	404.58275862068967	325.67816091954023	10	92
331	11	332	172.0	313.0	1.1935902560154512	0.79827053355640198	2.0	0.57638888888888884	0.47876159278320518	27.255399002110103	31.144823004794873	7.0710678118654755	3.096641259195231	2.8284271247461903	17.0	16.415901144111054	78.880648589979018	93.350000000000023	0.82382133995037221	172.17771084337349	315.6957831325301	11	101
332	1	278	78.0	75.0	7.9695579933030611	0.9959509123092708	1.0	0.13181602655286867	0.14201721530480152	74.72598571735854	64.498061986388393	3.6055512754639891	1.5881481838101952	1.4142135623730951	10.475189448042139	6.7177706382489069	29.459465661394447	156.83999999999997	0.56561546286876907	91.841726618705039	82.906474820143885	1	23
332	2	7	159.0	102.0	1.2456460667294809	0.79512717032639268	1.0	0.58333333333333337	0.54918032749337709	4.1305241400398529	3.1622776601683795	1.4142135623730951	1.0591733660532994	1.0	1.7888543819998317	2.5049263298191513	-75.127559351528902	12.655999999999999	1.0	158.85714285714286	101.85714285714286	2	33
332	3	455	736.0	139.0	1.1050260364434918	0.58838153590008535	1.0	0.5803571428571429	0.5642741443069087	27.858329389125004	28.160255680657446	9.4868329805051381	3.7496828782841889	3.1622776601683795	23.745349628069832	22.525783616650287	-57.322243606570183	100.66200000000003	0.8666666666666667	735.85054945054947	137.49230769230769	3	39
332	4	334	474.0	136.0	2.2924097033870043	0.96052273236157248	1.0	0.55481727574750828	0.35979950892314938	42.546721545204363	42.190046219457976	6.0	2.4673438438067703	2.0	12.994987468485338	11.836562213864717	-87.489214301883877	108.00600000000003	0.77584204413472702	472.74550898203591	144.91616766467067	4	41
332	5	42	242.0	155.0	3.2703297675124063	0.98351078494572319	1.0	0.328125	0.36477394177677402	18.466031563589638	15.524174696260024	2.0	1.1322940282405725	1.0	3.0	3.3395722814560718	22.26851371688759	38.038000000000011	0.95454545454545459	236.5	152.64285714285714	5	44
332	6	72	266.0	165.0	2.012431289430614	0.95790187307006192	1.0	0.42352941176470588	0.49637359289713151	18.529523848132559	16.763054614240211	2.8284271247461903	1.4886026080149952	1.4142135623730951	4.919349550499537	5.3197485757815963	23.315218720335427	42.694000000000017	0.86746987951807231	262.75	163.70833333333334	6	50
332	7	267	509.0	197.0	1.5572718647828725	0.5054051759211452	5.0	0.36827586206896551	0.17040971634583221	24.675515531342583	29.410882339705484	7.6157731058639087	2.6761359703468535	2.0	23.926168486858451	21.292061942135561	31.882542619438226	140.31799999999998	0.478494623655914	510.62546816479403	197.79026217228466	7	55
332	8	700	708.0	246.0	8.6941946723582593	0.8976847268219218	7.0	0.12254901960784313	0.052997216777720818	113.75035763302084	101.6366075781753	8.0622577482985491	2.4335067658113845	1.4142135623730951	52.210759994431243	50.122766767967384	-85.766163735802508	407.40599999999887	0.20491803278688525	714.2828571428571	266.48285714285714	8	75
332	9	595	144.0	295.0	2.499770180662765	0.92884819293169962	1.0	0.22435897435897437	0.19257521860208726	57.680348301038094	74.686009399351363	8.9442719099991592	3.0943211075118326	2.8284271247461903	26.911684299096247	21.368294753214126	-70.104296766132293	197.04399999999993	0.50854700854700852	145.13613445378152	299.24201680672269	9	79
332	10	12	130.0	282.0	2.0471257684850159	0.93922081171481009	1.0	0.40000000000000002	0.35938634815894643	7.5758831772284445	5.8309518948453007	1.4142135623730951	1.0345177968644246	1.0	1.7888543819998317	2.6009041559206674	63.3839512982305	20.483999999999998	0.8571428571428571	129.25	280.33333333333331	10	84
332	11	951	676.0	374.0	1.4320104330517063	0.68706015724507907	1.0	0.33891660727013545	0.314019040470147	47.629048918962212	61.0	12.529964086141668	4.0106464202680829	3.1622776601683795	37.466273493430542	34.607292519930127	-1.2084390151275661	195.08199999999974	0.58343558282208596	678.94216614090431	375.20609884332282	11	103
333	1	1379	213.0	135.0	1.4171804034151338	0.86639632324897808	1.0	0.55492957746478877	0.43558328939129859	63.069590657308645	71.589105316381762	13.892443989449804	5.1381919833098548	4.4721359549995796	33.456603681439447	31.494241431035601	2.2067609240363133	199.4579999999998	0.81453041937389237	205.68600435097898	135.73821609862219	1	39
333	2	472	744.0	143.0	1.1421165638722033	0.68639373743129262	1.0	0.63440860215053763	0.41352262638749404	29.997244489522011	34.0	10.0	3.6213625076207481	3.0	23.0	21.814899499001619	-20.594039953420854	119.76400000000004	0.7668562144597888	746.04025423728808	142.49576271186442	2	43
333	3	93	466.0	220.0	1.0317816771459964	0.44994253394836409	1.0	0.5535714285714286	0.61897523138206934	11.729990633507789	13.038404810405298	5.0	2.1053473902029407	2.0	9.8386991009990741	10.475556227330935	-5.6384898826978089	43.452000000000012	0.8571428571428571	465.50537634408602	219.54838709677421	3	61
333	4	47	33.0	232.0	1.2299727245708361	0.77402594353914123	1.0	0.46999999999999997	0.54110335198792903	10.336080065277253	9.4868329805051381	3.0	1.4726680369834479	1.4142135623730951	5.6568542494923806	6.5443292215573896	-49.997186433349597	33.038000000000011	0.82456140350877194	34.0	231.2340425531915	4	64
333	5	14	53.0	250.0	1.8524405661473342	0.5097228836881138	1.0	0.3888888888888889	0.41928407285210401	6.2465523493645705	5.3851648071345037	1.0	1.0	1.0	4.5106711081782329	5.3741503760574219	11.50737720939501	20.484000000000002	0.63636363636363635	53.071428571428569	249.28571428571428	5	72
333	6	388	181.0	279.0	1.7044030510849693	0.92991612065273577	2.0	0.32333333333333331	0.40314524931167173	38.532714449245042	45.793012567421243	7.0710678118654755	2.9536380514656346	2.8284271247461903	14.309971380085861	14.171241124823478	38.195986584706667	109.97400000000006	0.77060575968222444	176.86082474226805	275.73969072164948	6	78
333	7	1027	363.0	295.0	3.447761431453503	0.98541084482798813	1.0	0.28448753462603876	0.23243259126685359	93.484248510793449	98.671171068352081	8.4852813742385695	3.1409738743385858	3.0	20.821535474660518	15.910312427639784	68.785273146669937	235.6359999999996	0.74636627906976749	370.56962025316454	309.64264849074976	7	79
333	8	3	225.0	548.0	0.93084226773030909	0.80439877958385209	1.0	0.75	1.6173223787725053	2.398627574066607	1.4142135623730951	1.0	1.0	1.0	0.70710678118654757	1.425	-44.999999999999993	4.8279999999999994	1.5	225.33333333333334	547.33333333333337	8	-82
334	1	1120	141.0	52.0	2.4686816591477889	0.96420239024061738	3.0	0.31076581576026635	0.18437843696260661	81.016077107285838	107.93516572461452	11.401754250991379	4.1323716329889306	3.6055512754639891	27.638721333801048	21.482822621212055	10.377732568036647	276.2859999999996	0.62797869358003933	131.51875000000001	49.595535714285717	1	10
334	2	3	168.0	135.0	1.3962634015954636	0.99959850182162469	1.0	1.0	0.58904862254808621	3.3528213579016271	2.0	1.0	1.0	1.0	0.0	0.095000000000000001	0.0	8.0	1.0	169.0	135.0	2	41
334	3	580	194.0	229.0	1.5856712315082133	0.87812370535341133	1.0	0.48780487804878048	0.43699446750509369	43.659991963291205	45.177427992306072	8.5440037453175304	3.3950585547903391	3.0	23.073802371345	20.88840934335586	-17.745088251213392	129.14600000000004	0.76115485564304464	200.82241379310344	229.91379310344828	3	61
334	4	259	747.0	271.0	5.6114286633431689	0.9890873513410634	1.0	0.16698903932946485	0.16115207474779947	60.141909681569302	55.470712993434653	4.2426406871192848	1.6931711823411306	1.4142135623730951	12.214405480612362	8.8607243956188331	-54.252430907997244	142.11399999999998	0.51542288557213933	745.75289575289571	272.19691119691117	4	72
334	5	663	695.0	346.0	1.9428410300350043	0.940043137124842	1.0	0.30068027210884352	0.29334538404999461	54.185073669410663	68.447059834590405	9.0	3.3367883294989031	3.0	20.533603336467309	18.480121067964465	-69.145004243479676	168.52799999999993	0.68847352024922104	694.88989441930619	346.74057315233784	5	91
334	6	934	683.0	409.0	1.477131703353016	0.61908490217109757	1.0	0.38153594771241828	0.33523100140620044	46.604239415217627	53.338541412378348	11.180339887498949	3.9622563914909446	3.1622776601683795	41.047814520666954	36.599430649900242	-44.438190289714235	187.11399999999995	0.7057045712126937	683.70021413276231	409.22055674518202	6	115
335	1	45	513.0	77.0	1.986072642941024	0.948912955194821	1.0	0.375	0.40096823968146889	14.464350209258937	14.212670403551895	2.2360679774997898	1.3115980540329804	1.0	4.2426406871192848	4.5640515408508469	-44.536263541720544	37.554000000000009	0.91836734693877553	515.64444444444439	74.777777777777771	1	27
335	2	1012	227.0	94.0	1.352493648361756	0.65062533398501943	8.0	0.2796352583586626	0.22057455478310534	47.005498453151787	86.833173384369644	11.0	4.1328080766555813	4.0	39.293896590671054	35.695923369140601	23.597142219357607	240.11399999999972	0.49705304518664051	221.24407114624506	92.477272727272734	2	28
335	3	41	120.0	144.0	5.5769297889090996	0.96367786343581729	1.0	0.20098039215686275	0.16406973134420685	23.367026776359179	18.027756377319946	1.4142135623730951	1.010102769813978	1.0	6.2236569297639743	6.2405701848650317	-30.515378832875847	56.038000000000018	0.40999999999999998	118.51219512195122	146.17073170731706	3	47
335	4	532	147.0	172.0	1.7770977267495751	0.85661024630583782	2.0	0.28756756756756757	0.22008806446148885	43.608792928601083	56.850681614207581	7.6157731058639087	2.8748274398883296	2.8284271247461903	22.918666016794909	22.500568782488507	54.908929227488443	174.286	0.57606930157011371	145.96428571428572	171.8890977443609	4	50
335	5	519	665.0	420.0	1.8693257515267858	0.94492075119685937	1.0	0.41586538461538464	0.40894679298165482	47.234461518323933	49.979995998399197	8.0	3.1109351342395053	2.8284271247461903	16.719406076585152	15.459802018442707	-62.38881286340888	126.28600000000006	0.82709163346613546	668.78420038535648	415.16763005780348	5	113
335	6	238	362.0	528.0	2.8947021497888512	0.98052940210709516	1.0	0.40683760683760684	0.35068163403654984	41.10684808918964	38.832975677895199	4.4721359549995796	2.0129287104037465	2.0	8.538149682454625	8.0722474978160736	-15.936320645802354	92.350000000000023	0.86075949367088611	353.68907563025209	530.15546218487395	6	-105
335	7	159	308.0	543.0	1.3221065155995388	0.8646431706062172	1.0	0.60227272727272729	0.60026868554896351	20.736583498160396	21.0	5.0	2.2581043766117279	2.0	9.9959845952861031	10.41777944341996	-9.4220910636574793	57.694000000000017	0.87362637362637363	311.77358490566036	541.96226415094338	7	-102
335	8	46	287.0	551.0	2.9261197293339665	0.9827881628713776	1.0	0.29487179487179488	0.41057805919507129	18.268892425253238	15.620499351813308	2.0	1.1928273409801911	1.0	2.8168113585237116	3.3749239516421436	48.734025324840573	37.522000000000013	0.90196078431372551	287.36956521739131	551.36956521739125	8	-100
336	1	1080	337.0	148.0	2.2370034556907563	0.8994168660034696	4.0	0.25562130177514791	0.18102616600833957	71.805389348105692	75.822160349069449	12.083045973594572	4.0495492241700344	3.1622776601683795	36.062445840513924	31.385551768936491	54.205117406355939	273.80799999999954	0.47640052933392141	337.34537037037035	149.40092592592592	1	34
336	2	252	384.0	123.0	1.2400012932493136	0.84455999368618639	1.0	0.59999999999999998	0.67445090806060537	24.91910153308141	24.207436873820409	6.4031242374328485	2.7781078719193464	2.5322475511229898	14.04632916663015	13.343205502915794	47.022887574162034	68.52200000000002	0.88732394366197187	384.31349206349205	121.88095238095238	2	36
336	3	118	476.0	219.0	1.8330941275799375	0.87100666912743385	2.0	0.39730639730639733	0.2787455788029321	21.126201317545167	26.305892875931811	5.0	1.9706645888004148	1.4142135623730951	10.0	10.378694065997925	-3.8358579738064718	72.936000000000021	0.52796420581655479	477.15254237288133	218.69491525423729	3	56
336	4	921	701.0	327.0	5.697890911514536	0.97870548382208211	3.0	0.10584990231007931	0.14079192721838993	113.0654385174773	127.534309109353	10.295630140987001	3.3102761912137031	2.8284271247461903	32.343813813677635	23.208888319388265	-51.53146359191274	286.71199999999942	0.37714987714987713	714.19001085776335	315.15635179153094	4	65
339	1	30	708.0	535.0	4.4405830382074409	0.8815216007004405	1.0	0.25641025641025639	0.1427937204446397	16.727943211264563	13.892443989449804	1.0	1.0	1.0	6.008327554319921	7.8979928957322691	-17.792318529718322	51.382000000000012	0.37037037037037035	702.56666666666672	537.89999999999998	1	108
341	1	6	706.0	77.0	63.937228264725604	0.99898381988540907	2.0	0.034090909090909088	0.36290427061634589	31.244415281697272	22.135943621178654	1.0	1.0	1.0	0.94868329805051377	1.4081936675009854	-72.726876144380796	14.414	0.36734693877549146	706.83333333333337	72.5	1	4
343	1	1015	527.0	461.0	1.7131907207544919	0.85572198681707123	1.0	0.43939393939393939	0.38560638898306382	59.066408754200992	66.940271884718243	11.661903789690601	4.0176829495789956	3.6055512754639891	30.802024379614288	30.563078699401757	-8.3852412995347443	181.87199999999984	0.74114640379700636	529.31428571428569	462.29064039408865	1	101
343	2	6	18.0	483.0	1.5417075059283241	0.67862018341167207	1.0	0.5	0.48925765825123047	4.0088744511104464	3.0	1.0	1.0	1.0	2.0	2.944475702817082	66.255223539000411	12.414	1.0	18.5	484.66666666666669	2	108
344	1	399	245.0	314.0	3.8363469587448376	0.99073619578093985	1.0	0.22983870967741934	0.25703302725174676	61.816561814599496	62.177166226839255	4.4721359549995796	2.1184104815282985	2.0	8.3530584162724715	8.3947233186760766	28.250819185597603	139.66800000000001	0.94774346793349151	245.64661654135338	314.19548872180451	1	74
344	2	905	530.0	471.0	3.1655802496442704	0.96877040085715449	2.0	0.38675213675213677	0.22148600946234076	82.806272396625332	89.453898741195175	9.0	3.094321341806451	3.0	23.637115158081155	20.532601363140806	-5.0256351328430746	226.59799999999973	0.58255551979401365	540.01878453038671	472.10165745856352	2	115
345	1	329	744.0	33.0	1.0700757692926492	0.4278479953919182	1.0	0.62192816635160686	0.7235259131118611	22.256859427568138	23.409399821439251	8.5440037453175304	3.3506612257831137	3.0	18.693345780533463	20.116878034337763	27.250933264297569	75.592000000000027	0.90013679890560871	744.06079027355622	32.379939209726444	1	4
345	2	535	75.0	114.0	1.769313732830176	0.9312826009679902	1.0	0.34740259740259738	0.30404769055111375	46.129705856848815	50.24937810560445	7.2801098892805181	3.1908956843458678	2.8284271247461903	17.628005427230438	16.804939598183907	29.776907524415744	148.70000000000002	0.72053872053872059	79.442990654205602	117.56448598130841	2	26
345	3	363	636.0	263.0	1.7526496947164873	0.853151913196597	2.0	0.32209405501330968	0.20179463893692157	35.710975450416747	49.03060268852505	6.0827625302982193	2.4316683122844669	2.0	21.865442162819615	18.629078411593632	86.864549480351172	150.34999999999997	0.5073375262054507	636.67493112947659	268.04132231404958	3	56
345	4	525	222.0	295.0	4.9355932216034226	0.99122181866228853	1.0	0.19560357675111772	0.21063027069497881	80.434142183623109	72.670489196096653	5.0990195135927845	2.1567278632635243	2.0	14.415971168086497	10.634143824788874	28.601196957850242	176.97999999999982	0.65096094234345947	243.36571428571429	306.05714285714288	4	72
345	5	952	575.0	469.0	4.8820361851427858	0.99193176229472713	1.0	0.39666666666666667	0.23796528813296042	107.76171205651893	95.336247041720711	7.0	2.8812662946748651	2.8284271247461903	16.124515496597098	13.661269326569371	-8.6643726186975716	224.21599999999978	0.72367920942607367	545.93592436974791	473.8844537815126	5	115
345	6	15	525.0	494.0	1.6904095581982412	0.91443305573544731	1.0	0.5357142857142857	0.48787755213695611	7.5444098384883977	6.324555320336759	1.4142135623730951	1.0276142374915398	1.0	2.5495097567963922	3.0535031786753719	-79.904704187729777	19.655999999999999	0.76923076923076927	524.39999999999998	493.93333333333334	6	122
345	7	400	81.0	548.0	1.4064910310121499	0.90343065011138846	1.0	0.52910052910052907	0.6444235513602693	34.815455596282412	34.058772731852805	7.6157731058639087	3.2121546237883258	2.9142135623730949	15.475969048092855	14.926578378128893	-47.241731286736972	88.31800000000004	0.92059838895281931	82.359999999999999	546.48000000000002	7	-124
346	1	647	741.0	37.0	2.2153515671695097	0.94503691930218625	1.0	0.38511904761904764	0.27959071683686654	57.393620343236137	57.280013966478741	8.6023252670426267	3.0882825647242282	2.8284271247461903	24.738633753705962	18.76562695646426	-17.291949208202805	170.52799999999985	0.63431372549019605	740.00154559505404	37.012364760432767	1	6
346	2	553	99.0	131.0	1.3861423721960471	0.84619614460492509	1.0	0.45402298850574713	0.51452105122824754	39.00672420403653	43.324358044868937	9.4868329805051381	3.6328603015851995	3.0	20.221190660397273	20.785573442688218	29.508655161818517	116.21600000000005	0.81925925925925924	98.500904159132006	132.32188065099459	2	28
346	3	221	635.0	267.0	1.5816973047166223	0.8037917956316224	2.0	0.36956521739130432	0.22693601374946779	25.688592337587764	31.400636936215164	6.0	2.2663472591078944	2.0	20.571825392998065	15.28241862878572	-24.133365685018813	110.62400000000001	0.49440715883668906	636.94117647058829	267.45248868778282	3	58
346	4	225	205.0	280.0	1.2731528234140599	0.8464232932608402	1.0	0.51487414187643021	0.55539814798705167	23.8930309168734	27.802877548915689	6.7082039324993694	2.7049391245425238	2.2360679774997898	12.727922061357855	12.723293788842438	40.946340634390459	71.350000000000023	0.86538461538461542	204.87555555555556	279.44444444444446	4	73
346	5	538	282.0	329.0	4.6206585393055439	0.9869738665302864	1.0	0.16640890813485926	0.21474756290262995	78.464355925762646	73.409808608931812	7.0	2.4342910430389835	2.2360679774997898	16.055351726640804	12.623397373718083	39.024182849213204	177.43199999999985	0.66790813159528239	267.11338289962828	318.42193308550185	5	76
346	6	1387	212.0	396.0	2.0776967057817441	0.95638150299178926	4.0	0.31623347013223896	0.24108810702939185	82.135100238785355	96.176920308356728	11.0	4.4891368185302722	4.1231056256176606	29.820292920416595	23.993351359382959	-64.988698161270761	268.87799999999959	0.68224299065420557	213.97909156452775	389.96467195385725	6	92
346	7	307	584.0	468.0	1.4528576259423374	0.87636903924189535	1.0	0.46026986506746626	0.46935089332673507	30.401648635959528	33.837848631377263	7.0	2.7152890837351302	2.2360679774997898	15.89804550889402	14.642656912123968	-56.27925767167892	90.662000000000035	0.78617157490396927	585.68729641693812	466.05211726384363	7	119
347	1	140	413.0	12.0	1.0136032705709659	0.43987566071076645	1.0	0.66666666666666663	0.80689261704383985	14.207664452358994	14.142135623730951	6.324555320336759	2.4936871638619329	2.2360679774997898	12.074767078498866	12.759316466162828	87.752512956488914	46.694000000000017	0.90032154340836001	413.12142857142857	11.978571428571428	1	2
347	2	459	467.0	101.0	1.6703012161762973	0.84297133704375204	1.0	0.32785714285714285	0.25076619596717425	38.927707865245374	44.687805943008662	8.0622577482985491	2.9252874633801627	2.2360679774997898	27.35425454235433	20.941490506714906	56.888904531446528	151.66199999999992	0.58658146964856239	468.40305010893246	104.27886710239652	2	21
347	3	564	121.0	136.0	1.5317154820918908	0.91475613582362336	1.0	0.61038961038961037	0.57622825196696015	43.493724642519958	43.08131845707603	8.0622577482985491	3.5765085996845243	3.1622776601683795	18.351596145324283	17.57174530794223	71.917440331349582	110.90400000000005	0.89808917197452232	120.86347517730496	133.50531914893617	3	35
347	4	508	640.0	265.0	1.6708594099911391	0.85447955932512731	4.0	0.27668845315904139	0.22486678761570675	41.267089779258711	59.481089431852205	9.0	3.1686969950238941	2.2360679774997898	24.434629010699364	21.43763482789447	-57.261184435239478	168.48999999999995	0.46350364963503649	638.1712598425197	264.19488188976379	4	63
347	5	40	243.0	300.0	6.6754916897966137	0.99423119750463562	2.0	0.11764705882352941	0.20554273649125937	25.966369814892822	24.839484696748443	1.4142135623730951	1.0931980515339466	1.0	2.3957509556524097	2.7851066244765983	40.836800794787678	49.452000000000012	0.70796460176991149	242.30000000000001	298.75	5	81
347	6	571	291.0	340.0	1.558387232801675	0.86870961827597915	1.0	0.43754789272030653	0.34254437893089784	42.66351755865221	50.47771785649585	8.9442719099991592	3.5108722612267829	3.0	25.788572749314973	21.132166588798853	18.055718184807841	144.73199999999997	0.60200316288877176	294.28546409807353	338.16812609457094	6	90
347	7	334	597.0	459.0	1.5110300449639948	0.90270793681425154	1.0	0.48973607038123168	0.48628122803050933	32.962841307574784	34.481879299133332	7.0	2.840029297762801	2.8284271247461903	15.495160534825059	14.182389585332517	-59.62424295256325	92.904000000000039	0.81762545899632799	599.13173652694616	454.13772455089821	7	121
347	8	174	183.0	512.0	1.0113830810263829	0.25053214347377389	1.0	0.6796875	0.78747500539835891	15.267870920874223	15.297058540778355	6.4031242374328485	2.6918593302363081	2.2360679774997898	13.435028842544403	14.78095228234853	80.079972481349827	52.694000000000017	0.91099476439790572	183.01149425287358	511.51724137931035	8	-122
347	9	501	88.0	542.0	1.8309859829818589	0.93436101194330412	1.0	0.39761904761904759	0.43091952604652972	45.528144651835881	47.539457296018853	8.0622577482985491	3.1281723479153216	2.8284271247461903	19.002886568446051	16.222943513741221	-63.425142002114413	120.87200000000006	0.79460745440126901	89.996007984031934	536.45708582834334	9	-119
348	1	142	410.0	27.0	1.013885169852776	0.50188202187505659	1.0	0.67619047619047623	0.86110386693545482	14.5469801294799	14.142135623730951	6.0827625302982193	2.5409936615393836	2.2360679774997898	11.627553482998906	12.582208083672601	-76.465972361013868	45.522000000000013	0.91318327974276547	410.35915492957747	26.204225352112676	1	6
348	2	623	463.0	111.0	1.396658165133583	0.87551580024245046	1.0	0.43904157857646231	0.37426665721567837	42.391527820625896	46.227697325304881	9.4339811320566032	3.7497602241974866	3.1622776601683795	27.577164466275352	20.483140720223606	58.38426492693317	144.62999999999997	0.70594900849858355	465.39807383627607	114.6115569823435	2	24
348	3	664	120.0	153.0	1.9829463837177583	0.95264840175651777	1.0	0.46563814866760167	0.37562020758397957	55.374466871181866	62.585940913275401	8.9442719099991592	3.5218537861497929	3.0	17.07629936490925	16.837937929834993	-76.157975548967556	149.04399999999998	0.83574575204531165	121.01204819277109	152.75451807228916	3	37
348	4	942	649.0	267.0	6.2726070942518852	0.95879432998204484	2.0	0.1533203125	0.11272510094457197	117.81305645848541	111.77208953938367	9.2195444572928871	2.6012480732179744	2.2360679774997898	37.672604817256271	33.470818472478626	-22.106175991481763	324.05599999999947	0.37470167064439147	665.56369426751587	268.30148619957538	4	62
348	5	29	623.0	326.0	3.7139037840133216	0.9659428598394455	1.0	0.32222222222222224	0.21787315414957001	16.104735998717317	14.0	2.0	1.0487659849094171	1.0	4.1184388379018646	4.1671884787455813	-83.793993044241816	40.898000000000003	0.52252252252252251	623.75862068965512	325.72413793103448	5	90
348	6	692	310.0	355.0	1.912142305218715	0.80497514964358508	1.0	0.272763106030745	0.2484574080676695	49.909196123524701	58.215118311311535	9.4339811320566032	3.2647255031984224	2.8284271247461903	39.328371593326125	29.611551646123171	-23.671262033727462	187.08199999999979	0.51951951951951947	305.54913294797689	357.45953757225436	6	91
348	7	1268	210.0	408.0	2.1992433731813859	0.9521769377216931	2.0	0.28481581311769993	0.21296414193034724	80.502636149495345	88.141930997681229	10.295630140987001	4.1263268920064586	3.6055512754639891	27.718973163381349	24.597353466605362	-69.417954825497773	273.53399999999954	0.62896825396825395	206.08753943217667	419.32018927444796	7	109
348	8	372	596.0	469.0	3.0749510740406425	0.98522192681629217	1.0	0.27272727272727271	0.32681724873086782	53.1713856320358	49.929950931279713	5.0	2.2613057722101431	2.2360679774997898	9.0894250125529688	9.1073371901589759	-57.966006113738644	119.59800000000007	0.92652552926525533	596.55107526881716	467.5456989247312	8	127
348	9	328	214.0	475.0	1.3819265920931534	0.89375640219838937	1.0	0.78095238095238095	0.66558031021796138	31.035622191430566	29.832867780352597	6.7082039324993694	3.0440116432165532	3.0	13.0	13.921111052575428	-0.0070381408545362959	78.694000000000017	0.92394366197183087	207.88414634146341	474.89634146341461	9	-126
348	10	910	443.0	542.0	1.6420574857105632	0.92179146545742086	2.0	0.44477028347996089	0.36159437179547971	57.485551407336771	64.513564465157245	10.295630140987001	4.2555724502331023	4.0	29.852336566607235	22.286347902635292	-5.6956476712784365	177.83399999999989	0.70188970304666409	451.36483516483514	542.96813186813188	10	-110
349	1	155	406.0	14.0	1.0106414246703841	0.40469128667999266	1.0	0.6919642857142857	0.8841570450436379	14.801317302229101	15.132745950421556	6.324555320336759	2.6467037436505985	2.2360679774997898	12.727922061357855	13.535114459792265	-89.325592762481477	46.936000000000021	0.92261904761904778	406.49677419354839	14.832258064516129	1	2
349	2	514	467.0	104.0	1.2297023342248801	0.78314774000810161	2.0	0.4341216216216216	0.38479649218256851	34.095253694713371	41.773197148410844	9.2195444572928871	3.5865093006157971	3.0	24.129458535797468	21.201645386627046	54.496154093789606	129.56000000000006	0.70750172057811422	466.9455252918288	105.52529182879377	2	19
349	3	639	113.0	165.0	4.6438628480460009	0.98296473151117369	6.0	0.20285714285714285	0.14719446379475107	85.391061477454642	81.412529748190479	6.7082039324993694	2.4125657870174044	2.0	23.641097889775811	15.694388487169229	-75.748960491906189	233.56599999999969	0.46710526315789475	117.91862284820031	141.87949921752738	3	26
349	4	767	649.0	247.0	4.0013548714880809	0.90670854527030298	3.0	0.20842391304347826	0.087471206184665071	81.366593699874826	87.235313950257549	8.0	2.4250443610280854	2.0	36.002313160421011	34.31699285847602	-3.9304876534921238	331.94799999999941	0.35575139146567725	666.20208604954371	252.57366362451108	4	58
349	5	64	628.0	304.0	8.5363634000854862	0.99299717954326816	1.0	0.20779220779220781	0.14906736919335392	37.053415394249519	28.792360097775937	2.0	1.0727633476483185	1.0	4.3656412506539937	4.3774186421880055	-77.852491372341063	73.452000000000027	0.51200000000000001	626.421875	312.609375	5	79
349	6	1111	321.0	347.0	1.5573533974670475	0.61237551606235641	1.0	0.3140192198982476	0.259744994267532	52.045330443865758	64.257295305669373	11.0	3.9675135538533235	3.1622776601683795	50.729069058518768	41.145322261852122	45.328573303253101	231.83999999999972	0.56727087056420733	322.20342034203418	344.11071107110712	6	82
349	7	1058	206.0	410.0	4.2904081193995998	0.83142096843263491	8.0	0.1644133644133644	0.038238516385232992	93.858010601823153	104.4030650891055	10.198039027185569	2.9109210736559703	2.0	63.42077351874314	52.151549101834483	85.953080519292726	589.65399999999852	0.25717063684978125	204.03875236294897	401.16635160680528	7	94
349	8	389	597.0	462.0	2.7203405078206466	0.97711160305220046	1.0	0.31626016260162604	0.37652324143630983	50.757751139193736	45.803929962395145	5.8309518948453007	2.4059778721712215	2.2360679774997898	11.864270961583417	10.797560668084326	-59.290042650604001	113.94200000000006	0.81981032665964171	601.28791773778926	452.3419023136247	8	114
349	9	937	441.0	533.0	2.7139411567466531	0.97728748504308316	1.0	0.43949343339587243	0.24743147658723105	78.636191783460262	81.743501270743224	8.0622577482985491	3.4096452237911223	3.0	21.06742742995263	16.664412032495214	-6.2252362222966893	218.14599999999984	0.75230830991569642	453.97652081109925	533.17609391675558	9	-119
350	1	170	406.0	13.0	1.0217050156535261	0.55748072406650395	1.0	0.7142857142857143	0.8312768084393819	16.243823319748174	16.278820596099706	6.7082039324993694	2.7272110876563507	2.2360679774997898	12.965338406690355	13.485457785782282	-71.527089530248759	50.694000000000024	0.91891891891891897	405.4470588235294	13.835294117647059	1	1
350	2	792	142.0	63.0	3.5161850835849164	0.76079295541246883	2.0	0.13793103448275862	0.11948966774525738	70.572183737498719	86.700634369074834	8.0	2.8591534229306403	2.2360679774997898	58.791697787328395	45.800970949442686	-16.42148706950212	288.60399999999947	0.29032258064516131	144.10353535353536	62.462121212121211	2	12
350	3	462	459.0	104.0	2.0095042568840049	0.9431049557315796	1.0	0.34222222222222221	0.31512825363534014	46.137356758306403	54.12947441089743	7.810249675906654	2.9585442154854009	2.8284271247461903	17.14023606335958	15.340448584061599	64.765181594306171	135.732	0.72870662460567814	458.03246753246754	99.974025974025977	3	19
350	4	872	110.0	126.0	2.5303168036608938	0.97402754748196452	1.0	0.3222468588322247	0.35176823076454389	73.034957328447774	74.793047805260613	8.0	3.4532022930889879	3.1622776601683795	16.860785058024383	16.537271817871467	-63.932779751151109	176.49599999999987	0.83444976076555044	103.24197247706422	143.43348623853211	4	28
350	5	19	481.0	127.0	2.341423187804494	0.91918941326650316	1.0	0.3392857142857143	0.3241483224254707	9.9930227843370876	8.6023252670426267	1.4142135623730951	1.0654021414273307	1.0	3.8829013735766038	3.9354094782645141	52.430505028441978	27.140000000000001	0.77551020408163263	480.84210526315792	127.0	5	32
350	6	307	644.0	245.0	1.6760391008388296	0.78275997971017286	2.0	0.25583333333333336	0.18460861343424087	30.766773999344739	40.521599178709621	7.0710678118654755	2.684945085310114	2.2360679774997898	19.521720236075758	19.146893289434484	-53.073641192344411	144.56	0.4963621665319321	644.63517915309444	244.32899022801303	6	60
350	7	241	349.0	276.0	1.0280761528495068	0.50823938822160497	1.0	0.6694444444444444	0.8528074469230742	19.086856854998725	19.104973174542799	7.6157731058639087	3.0929134763612018	2.8284271247461903	15.346316625244775	16.437903472559999	16.861088578338258	59.592000000000027	0.92514395393474091	348.01244813278009	276.22821576763488	7	78
350	8	510	334.0	331.0	2.8802498294288794	0.98043530260294043	1.0	0.3794642857142857	0.32790895052028196	59.968256709275778	56.753854494650845	6.7082039324993694	2.6943872305589132	2.2360679774997898	12.629635478021221	11.804247892227371	72.363791645501792	139.80199999999999	0.84647302904564314	331.54705882352943	322.91176470588238	8	87
350	9	292	645.0	351.0	1.8787392051707654	0.95232754643843898	1.0	0.50694444444444442	0.4745252231212293	35.773527505664873	36.138621999185304	6.0	2.5349881805672778	2.2360679774997898	11.156638751671316	10.913696185193452	73.327623442502926	87.936000000000021	0.89570552147239269	645.80479452054794	355.48972602739724	9	97
350	10	860	199.0	418.0	3.2018428486564718	0.92235778596307505	5.0	0.13746803069053709	0.064620771413054626	78.030066689447438	95.963534741067136	10.770329614269007	3.039693096592651	2.0	36.475901903267399	30.145885424240042	-63.190496285371317	408.94799999999918	0.3043709078039285	200.29418604651164	415.053488372093	10	104
350	11	322	596.0	462.0	2.5391628145447989	0.97020706834692949	1.0	0.32232232232232233	0.36719963715333809	44.346832702431527	41.677331968349414	6.0	2.3230696949404699	2.1180339887498949	12.409049246034911	10.744226720492014	-55.759263983750543	104.97400000000005	0.84073107049608353	592.67080745341616	464.4503105590062	11	125
350	12	936	440.0	530.0	2.6364109071900534	0.97617717434344331	3.0	0.4303448275862069	0.34211534903295565	77.385182361275852	75.504966724050675	8.9442719099991592	3.6336693943320788	3.1622776601683795	25.173001410241092	16.790645246736382	-4.5964269288755073	185.4199999999999	0.70007479431563202	457.05341880341882	529.5598290598291	12	-112
350	13	365	75.0	548.0	1.1569812462257711	0.77531247490426025	1.0	0.54315476190476186	0.62758433442009764	27.767511327373306	28.231188426986208	8.0622577482985491	3.3300432864111547	3.0	18.222158456767119	17.537344788480659	59.426610342876451	85.490000000000038	0.87112171837708818	73.534246575342465	545.68219178082188	13	-108
351	1	200	403.0	16.0	1.1780061389092185	0.82542369263573556	1.0	0.69930069930069927	0.80326167487164934	21.38931207059056	21.377558326431949	6.324555320336759	2.6860934449383507	2.2360679774997898	12.0	12.074559889674635	-76.421398888955494	55.936000000000021	0.93023255813953487	402.85000000000002	16.48	1	2
351	2	2199	131.0	74.0	6.1257437611374028	0.97735748392475352	3.0	0.11996726677577742	0.097194520130637771	180.85426510619192	190.37069102149101	12.0	3.6339893925835343	3.0	78.944569455972342	38.26781745129842	-60.70857953738463	533.20799999999826	0.26148998156846426	119.59345156889495	111.30241018644838	2	17
351	3	382	453.0	112.0	1.1744865220981167	0.7374137877780379	1.0	0.52400548696844995	0.56707555563056056	28.04920513870303	30.016662039607269	8.6023252670426267	3.3402786401495086	3.0	20.199999999999999	18.945590666121163	30.123922840065507	92.006000000000029	0.84140969162995594	453.16753926701568	113.06020942408377	3	30
351	4	22	478.0	130.0	4.3311964833488128	0.96501220302405233	1.0	0.20000000000000001	0.15442067155886327	15.142084126471188	12.206555615733702	1.0	1.0	1.0	3.3588508741280658	3.9703297638397408	33.824479964098138	42.312000000000005	0.5641025641025641	482.27272727272725	133.81818181818181	4	38
351	5	1571	343.0	270.0	4.9379573134899806	0.95675169079488265	1.0	0.24740157480314962	0.14661452547662421	134.73153052736902	127.01181047445942	9.4339811320566032	3.1537358188776743	3.0	44.141483756612601	39.194187769224435	-81.215453168938552	366.94799999999941	0.41648992576882293	338.53660089115215	300.33418204964988	5	69
351	6	95	636.0	259.0	3.2151587777549762	0.89124851221763879	3.0	0.18199233716475097	0.18444198156604111	25.450060067477658	28.0178514522438	3.0	1.4078929946614942	1.0	15.927884633459559	11.541990564100262	-46.949857340400506	80.452000000000012	0.29827315541601257	636.66315789473686	255.10526315789474	6	70
351	7	317	648.0	354.0	1.2579797749253168	0.78063457823029458	1.0	0.45545977011494254	0.4531029334179224	27.06646281559442	32.249030993194197	8.0622577482985491	3.0193045041643578	2.8284271247461903	16.635362758823359	16.916206994458463	57.370205733558784	93.764000000000024	0.82018111254851234	646.67507886435328	354.26498422712933	7	95
351	8	1057	198.0	421.0	1.4947155326502957	0.89065316931432725	1.0	0.51611328125	0.36431908027057275	57.710649879140156	63.198101237299845	12.083045973594572	4.6170629582856018	4.1231056256176606	31.0	26.24007055302252	-74.510807836458866	190.94199999999978	0.7407147862648914	199.45979186376536	414.38126773888365	8	99
351	9	60	629.0	422.0	1.3431472146931021	0.88467044082862989	1.0	0.54545454545454541	0.68363354244630159	13.065588888593995	11.401754250991379	2.8284271247461903	1.5786003139054208	1.4142135623730951	5.2696518641396768	6.0913985343772747	-53.418422713904846	33.210000000000008	0.90225563909774431	629.58333333333337	420.81666666666666	9	114
351	10	93	615.0	439.0	1.4663944972257108	0.91001501242440352	1.0	0.484375	0.6339421786151086	17.286164840530461	16.15549442140351	3.6055512754639891	1.7988889889916615	1.4142135623730951	6.2469504755442422	7.1664169285824544	-55.370575276046694	42.936000000000021	0.97382198952879584	615.64516129032256	438.49462365591398	10	117
351	11	739	190.0	467.0	2.0918652483596198	0.94461545079772125	2.0	0.32961641391614632	0.27622567933230241	59.578772603929146	61.351446600711867	8.4852813742385695	3.3993966398125748	3.0	23.528529760849537	19.552519630744996	-21.965195623892839	183.35599999999977	0.70147128618889421	185.46143437077131	470.68741542625168	11	121
351	12	173	600.0	462.0	1.6890969823240984	0.9207410641712559	1.0	0.41787439613526572	0.49278584518004209	25.463671363724906	24.596747752497688	5.0	2.0982940420515148	2.0	10.4	9.9352671597230895	-55.512496117902337	66.42000000000003	0.81603773584905659	599.78612716763007	461.13872832369941	12	123
351	13	494	435.0	535.0	1.2478886819845705	0.61158490618089045	3.0	0.34305555555555556	0.32495271693586536	31.098741960253427	44.011362169330773	10.295630140987001	3.6586948046747643	3.08113883008419	26.14410261475852	24.604665521762257	-9.6621995317501188	138.21600000000001	0.58949880668257759	436.25506072874492	534.56275303643724	13	-115
351	14	413	67.0	546.0	1.1600340175184132	0.79944875412342042	1.0	0.64130434782608692	0.71415341625045015	29.978150295387568	31.064449134018133	9.0	3.670154216670892	3.1622776601683795	17.888543819998318	18.008902891816128	59.253595515906063	85.248000000000033	0.92497200447928329	67.184019370460049	544.75060532687655	14	-112
351	15	123	470.0	531.0	1.8837464736846345	0.81324790404219727	2.0	0.35344827586206895	0.40475688642104551	21.054180213484479	29.410882339705484	5.0	2.0744386536528268	2.0	11.0	12.251793558378642	19.742381560648376	61.796000000000014	0.51572327044025157	470.99186991869919	532.04065040650403	15	-111
352	1	460	119.0	79.0	2.3616918900270929	0.85942476222364617	1.0	0.19574468085106383	0.14851665551102244	46.828009510356047	62.008063991709982	8.5440037453175304	2.8202738708885033	2.0	25.81568039730692	23.941393038242978	-50.851182589998103	197.28599999999986	0.44040210627094306	121.74130434782609	80.313043478260866	1	13
352	2	407	449.0	112.0	1.1238849020790318	0.64548919953091122	3.0	0.58985507246376812	0.44869848174123517	27.161192307997904	31.384709652950431	9.2195444572928871	3.4009058692037168	3.0	20.465731207219395	20.74488749746677	5.8301510018001235	106.76400000000002	0.74816176470588236	450.49385749385749	112.38329238329239	2	29
352	3	10	65.0	169.0	3.047344873982099	0.95669811702926311	1.0	0.47619047619047616	0.45296895684560773	8.5497496037521934	6.0827625302982193	1.0	1.0	1.0	2.0	2.4886779519919053	89.722547273144926	16.656000000000002	0.60606060606060608	65.200000000000003	169.90000000000001	3	44
352	4	8	112.0	171.0	1.9144080232812801	0.8682766880190399	1.0	0.40000000000000002	0.37313930031553244	5.6943800575414532	4.4721359549995796	1.0	1.0	1.0	2.1213203435596424	2.8248693597326366	46.192972015194407	16.414000000000001	0.80000000000000004	111.25	169.0	4	45
352	5	21	63.0	183.0	3.4519864855771232	0.9346512473194214	2.0	0.23863636363636365	0.22734473010128287	12.883760041807571	11.661903789690601	2.0	1.0476190476190477	1.0	4.7986870350413531	4.5810245867656638	33.44046978372802	34.07	0.52500000000000002	64.714285714285708	184.0	5	48
352	6	2	89.0	184.0	0.78539816339744828	0.99896640799254133	1.0	1.0	0.69813170079773179	2.0900000000000003	1.0	1.0	1.0	1.0	0.0	0.095000000000000001	90.0	6.0	1.0	89.0	184.5	6	49
352	7	1296	640.0	268.0	3.3514233587904037	0.91460140301506831	2.0	0.25531914893617019	0.14636447787893556	97.370589209813474	97.123632551506233	11.180339887498949	3.4547172104483659	2.8284271247461903	48.656231624178858	39.37244203507521	-5.2408537923538692	333.57199999999932	0.4261756001315356	654.90895061728395	265.01929012345681	7	65
352	8	19	309.0	251.0	4.3127622723722849	0.83049306429918823	2.0	0.19791666666666666	0.15641436738756598	12.700806237206185	11.0	1.0	1.0	1.0	6.2225396744416184	7.0747169792201268	76.14315758352825	39.070000000000007	0.37254901960784315	307.73684210526318	254.31578947368422	8	67
352	9	1	324.0	252.0	0.0	0.0	1.0	1.0	0.78539816339744828	0.095000000000000001	0.0	1.0	1.0	1.0	0.0	0.095000000000000001	0.0	4.0	1.0	324.0	252.0	9	69
352	10	5	346.0	315.0	1.5079644737231008	0.91824248480812121	1.0	0.625	0.59897724693157717	4.178104843341508	3.0	1.0	1.0	1.0	1.0	1.654607270527142	5.1524232343830159	10.242000000000001	1.25	347.39999999999998	314.80000000000001	10	84
352	11	347	649.0	347.0	1.2073870658245824	0.74201918740045036	1.0	0.51407407407407413	0.43511270935060165	27.172460067355885	29.832867780352597	7.6157731058639087	3.0866937549825049	2.8284271247461903	18.721591454178814	18.215836917850464	56.147652588399374	100.10800000000002	0.79678530424799077	649.69740634005768	348.68587896253604	11	92
352	12	1608	200.0	420.0	4.0219554676986258	0.97516880517640414	5.0	0.15537733114310562	0.090294184778339781	125.09257019265715	148.12494725737457	12.369316876852981	3.6457430065748282	3.0	37.748086923263322	27.703359221415838	-61.258946650283171	473.06199999999887	0.41204356181934659	203.42164179104478	410.32338308457713	12	98
352	13	543	641.0	414.0	9.8522172464112998	0.99778017748841419	1.0	0.10492753623188406	0.1417052761886724	116.26951315320763	97.744565066299216	4.2426406871192848	1.875715087883445	1.4142135623730951	9.8838795309462295	7.7428140501488478	-48.975426126936412	219.43799999999951	0.64797136038186143	615.5543278084715	443.04972375690608	13	115
352	14	147	187.0	491.0	1.0357795047396081	0.58206615823071495	1.0	0.61250000000000004	0.75323561619128443	15.342965758745677	15.033296378372908	5.8309518948453007	2.5057806936391063	2.2360679774997898	11.490405204548091	12.47600113883005	57.41347501876281	49.522000000000013	0.90184049079754602	187.05442176870747	490.76190476190476	14	-126
352	15	957	442.0	529.0	2.5956717009839441	0.9700480822304226	1.0	0.45833333333333331	0.31690929624419917	77.204380334790883	72.180329730474355	9.4339811320566032	3.5739433531970146	3.1622776601683795	27.456258919345764	18.753946463045345	-1.9368599787098821	194.80199999999985	0.6889848812095033	459.56635318704286	529.54858934169283	15	-115
352	16	326	74.0	540.0	1.0123934875712435	0.33753648963408495	1.0	0.7056277056277056	0.82208455937892688	21.154352479863007	21.213203435596427	9.2195444572928871	3.5668144359849925	3.08113883008419	18.384776310850235	19.912855244577557	-30.084922975756587	70.592000000000041	0.93009985734664768	73.104294478527606	539.61042944785277	16	-110
353	1	377	433.0	117.0	1.829223275848179	0.86802537794264567	1.0	0.32003395585738542	0.24799023134579198	37.553984856762114	38.600518131237564	7.0710678118654755	2.7963945358394637	2.2360679774997898	20.328370313281599	18.646298239841208	-41.766891119401159	138.21600000000001	0.55036496350364961	438.12466843501329	113.11671087533156	1	34
353	2	5	112.0	174.0	23.624776754995242	0.97906706354373596	2.0	0.0625	0.320570678937734	17.062269089622241	11.401754250991379	1.0	1.0	1.0	2.368056652128979	3.4728187696129678	-57.101838259451178	14.0	0.33333333333333331	114.59999999999999	172.19999999999999	2	48
353	3	625	221.0	238.0	3.4716128227885186	0.98389303746775014	2.0	0.14511260738332946	0.16209546816282586	73.097630952231398	90.906545418908095	6.7082039324993694	2.6814309501074409	2.2360679774997898	14.663696779962365	13.066800269864006	-37.02027479460439	220.11999999999961	0.625	222.24160000000001	235.7296	3	60
353	4	390	634.0	268.0	1.7435061230557538	0.8601057431653184	2.0	0.30684500393391029	0.17491450702699601	37.088476047367763	44.721359549995796	7.2801098892805181	2.604352482287315	2.0	20.825323950590992	18.919416944953152	-60.895142693935455	167.38799999999995	0.51587301587301593	633.83076923076919	265.77948717948721	4	71
353	5	15	303.0	281.0	3.1425234958575241	0.84151682746208012	1.0	0.33333333333333331	0.195262397113599	9.728485439175758	8.5440037453175304	1.0	1.0	1.0	4.0	5.2556284785080853	-5.1743420439977337	31.070000000000004	0.47619047619047616	303.93333333333334	283.39999999999998	5	89
353	6	260	642.0	343.0	1.3936774226327491	0.89227912705724644	1.0	0.5977011494252874	0.59491240700538595	27.730888972001146	28.160255680657446	6.324555320336759	2.680196363277636	2.2360679774997898	12.691827064170239	12.520057503206866	16.901634050873096	74.108000000000018	0.90277777777777779	641.98461538461538	343.07692307692309	6	93
353	7	1538	194.0	413.0	4.0532039096849806	0.96701317303098699	6.0	0.15727579507107067	0.075200168074496795	121.90115049850061	142.70599146496969	12.806248474865697	3.6773764637556008	3.0	44.709732547550338	31.051437472266944	-64.688308836701523	506.95999999999884	0.33657949447423124	201.0520156046814	405.63524057217165	7	113
353	8	69	343.0	378.0	2.0580741221511527	0.95758621623646445	1.0	0.51879699248120303	0.40007825771872801	18.340004964848621	18.110770276274835	3.0	1.4659551106663198	1.0	4.7067872433164171	5.2846156559851494	82.575436147680037	46.554000000000009	0.89032258064516134	343.04347826086956	376.69565217391306	8	117
353	9	667	408.0	464.0	6.4376501007531539	0.98955386353876029	5.0	0.17815170940170941	0.082896479666947229	103.34522044194436	98.762341001011109	7.6157731058639087	2.6206084298807002	2.0	26.343897712200334	14.898621742388515	-71.861397158663564	317.97999999999939	0.37662337662337658	413.11844077961018	448.47826086956519	9	118
353	10	275	642.0	413.0	2.9261263208157078	0.98133762764143218	1.0	0.26041666666666669	0.34312777348352408	44.450770718789109	41.109609582188931	4.2426406871192848	2.0785424074002585	2.0	8.6615611473587126	8.5475561875798718	-46.258502919727157	100.35600000000007	0.87579617834394907	638.62545454545455	417.0327272727273	10	-128
353	11	908	438.0	529.0	1.8039235022713009	0.893185863806925	4.0	0.30675675675675673	0.2036569318382325	58.86931140703004	74.94664769020693	11.180339887498949	4.0447175333006218	3.8027756377319948	34.938952054485036	26.472804276121497	4.8578874681688182	236.69999999999976	0.51241534988713322	448.10572687224669	528.29955947136568	11	-107
353	12	314	396.0	530.0	1.9990663036065923	0.89880393700048633	2.0	0.32438016528925617	0.27524474623667128	36.640049084283895	44.922154890432402	7.6157731058639087	2.7085680899031495	2.2360679774997898	20.612182537652757	16.061197292746744	10.747177493433652	119.73200000000004	0.57247037374658161	395.51910828025478	529.70700636942672	12	-103
353	13	446	60.0	540.0	1.186319778408004	0.63686566912529452	1.0	0.54656862745098034	0.4783050438735042	29.102469281453519	34.205262752974143	9.2195444572928871	3.4762818472456947	3.0	22.431384493813091	22.437270004481398	74.149191960149835	108.24800000000003	0.74895046179680935	59.840807174887892	540.06053811659194	13	-101
354	1	529	444.0	103.0	2.5835540539250044	0.87486789180325164	3.0	0.25118708452041788	0.21997134456979911	53.075102629037737	53.235326616824658	6.7082039324993694	2.687336492165795	2.2360679774997898	31.069592653088744	25.707542305502873	-15.76382244061068	173.83999999999986	0.43882206553297387	443.37240075614369	109.64650283553875	1	37
354	2	1114	109.0	138.0	2.019723104557392	0.61533012369226758	5.0	0.20343316289262237	0.081248377725067156	59.401483036705187	79.309520235593411	11.0	3.4741377401717557	3.0	62.569736597921775	46.824378622959827	-76.425292368489693	415.08799999999928	0.38275210444940733	108.16517055655297	149.73070017953322	2	41
354	3	674	230.0	230.0	3.1501679402519844	0.98205676503289585	1.0	0.2024024024024024	0.20410898290155408	72.185083564937528	85.234969349440135	6.324555320336759	2.7408689389861309	2.2360679774997898	15.538321966714566	13.613063797720297	-34.622825843416912	203.70599999999962	0.71855010660980811	232.89020771513353	227.47626112759644	3	65
354	4	411	555.0	284.0	2.2969273156620753	0.87907238460650383	2.0	0.30131964809384165	0.15438506295383073	44.262614589012671	47.634021455258214	6.4031242374328485	2.3020450720622057	2.0	27.213273675744038	21.09947083930134	21.608127508472965	182.9039999999998	0.44408427876823336	560.00729927007296	282.2700729927007	4	84
354	5	62	372.0	274.0	1.731482500669806	0.92036950281986796	1.0	0.47692307692307695	0.49799012982356827	15.474435887719771	14.422205101855956	2.8284271247461903	1.4684487881123911	1.2071067811865475	6.3639610306789276	6.0512756960886929	-32.108610634308768	39.554000000000009	0.88571428571428568	370.03225806451616	274.75806451612902	5	86
354	6	450	648.0	338.0	1.5400774287393304	0.91337955284876438	1.0	0.54878048780487809	0.54015486614421682	38.926107075310483	41.484937025383083	8.0622577482985491	3.2683431323919683	3.0	16.127616066858735	15.847171133571626	-18.197740404234807	102.31800000000004	0.92213114754098358	648.49111111111108	336.63333333333333	6	100
354	7	1189	198.0	402.0	2.3210335212176272	0.96190663930119957	4.0	0.21641791044776118	0.2249793504226682	80.773565216325409	104.48444860360799	11.401754250991379	4.2458920306027554	4.0	24.216742357981438	22.081728473459041	-52.410017503183198	257.70599999999962	0.75134281200631925	205.66105971404542	391.95626576955425	7	108
354	8	287	649.0	414.0	2.551298394078179	0.97462756162200681	1.0	0.29895833333333333	0.39866018899055156	42.143521937475157	38.948684188300895	5.0	2.200666940533262	2.2360679774997898	9.4902533539473826	9.4331019307151855	-40.104853786238088	95.114000000000047	0.88580246913580252	650.62369337979089	413.96864111498257	8	123
354	9	65	588.0	474.0	1.9131541388670261	0.95527672560091703	1.0	0.41666666666666669	0.52939552080871277	17.135087409259377	15.620499351813308	2.8284271247461903	1.4978419640704401	1.4142135623730951	4.2426406871192848	5.0670738731029532	-46.38542213390182	39.280000000000008	0.9285714285714286	590.87692307692305	471.2923076923077	9	-118
354	10	518	62.0	542.0	1.3781093636571267	0.7873681896961614	1.0	0.42285714285714288	0.46633882986481812	36.314057653179191	38.418745424597091	9.4339811320566032	3.4908223164755645	3.0	23.432463447399815	22.387000516777434	-31.978133283380842	118.14600000000004	0.7567567567567568	62.320463320463318	544.49420849420846	10	-103
354	11	47	400.0	536.0	11.123010572978817	0.95481666834754064	3.0	0.15064102564102563	0.18045288361617184	35.000187333992827	25.079872407968907	2.2360679774997898	1.1392171014226609	1.0	10.394155162323754	10.401896091820573	-85.135405630595287	57.210000000000008	0.21076233183856502	399.12765957446811	544.40425531914889	11	-101
355	1	400	454.0	117.0	1.545210803524979	0.90955485146949955	2.0	0.3968253968253968	0.48702452895874399	36.658260069277951	48.507731342539614	7.2111025509279782	3.0594920262108904	2.8284271247461903	15.821838114788095	15.234582432281414	20.709018255366054	101.59200000000003	0.73868882733148666	452.95999999999998	116.41500000000001	1	34
355	2	454	567.0	290.0	1.4616687893696387	0.82285719148342984	1.0	0.38215488215488214	0.29291647243335661	35.763535856775377	36.235341863986875	7.6157731058639087	2.8371138171622792	2.2360679774997898	24.763603362639813	20.322565682488214	32.682074565817828	139.56	0.61309925725860903	569.1784140969163	290.87224669603523	2	74
355	3	1	356.0	299.0	0.0	0.0	1.0	1.0	0.78539816339744828	0.095000000000000001	0.0	1.0	1.0	1.0	0.0	0.095000000000000001	0.0	4.0	1.0	356.0	299.0	3	81
355	4	335	655.0	341.0	1.1159808503380926	0.74907051871868235	1.0	0.56972789115646261	0.49620366362090196	25.76755384395868	28.231188426986208	8.2462112512353212	3.3510437283161263	3.0	17.149858514250884	17.070753706082378	-24.038315750712798	92.108000000000018	0.84170854271356776	655.06268656716418	341.45373134328361	4	88
355	5	539	232.0	374.0	1.783688713319856	0.91603601020605985	1.0	0.39545121056493032	0.39503965123048185	45.922869236271062	52.839379254491625	9.0	3.2482966917420946	2.8284271247461903	19.636386946373111	18.419480692817682	-63.981738103514076	130.94200000000006	0.77275985663082436	232.12059369202225	370.0204081632653	5	91
355	6	307	418.0	390.0	10.011605866959	0.96287207125189334	2.0	0.15004887585532747	0.062667980389763886	85.310343590340793	66.760766921898067	4.0	1.4968385079883095	1.0	26.535324642992119	23.030218052288266	-76.859401388826853	248.11399999999986	0.24868367760226812	413.01628664495115	404.76547231270359	6	99
355	7	372	663.0	414.0	4.0441262678823646	0.97509095683368419	2.0	0.18235294117647058	0.20507558629238137	60.385714814382197	57.801384066473702	5.0	2.0926239362907215	2.0	18.792368223517649	13.393876326264678	-47.977188911159672	150.97999999999993	0.4914134742404227	654.02688172043008	421.23118279569894	7	105
355	8	158	591.0	482.0	6.2898853545901341	0.99469511376095976	1.0	0.15444770283479961	0.21492832169650444	50.020453900907746	41.773197148410844	2.8284271247461903	1.4395403632311097	1.4142135623730951	5.1737332675319552	5.1454566988390278	-43.650151352126557	96.114000000000061	0.78024691358024689	601.08227848101262	472.04430379746833	8	120
355	9	678	405.0	486.0	2.7220037345758135	0.97246976524494766	1.0	0.53260015710919084	0.29549759827555705	66.708815633977466	67.268120235368556	7.6157731058639087	2.989774702753127	3.0	17.795606565402657	15.545094444459588	-89.79060135862612	169.80199999999988	0.69360613810741667	406.65929203539821	500.16666666666669	9	124
356	1	177	49.0	15.0	1.0431462283638477	0.63562891335324567	1.0	0.66541353383458646	0.76458480011681706	17.226468193031852	18.110770276274835	6.4031242374328485	2.7022984655495201	2.2360679774997898	12.969194269498781	13.298742899867033	-6.8633761417761781	53.936000000000014	0.91002570694087404	49.197740112994353	14.576271186440678	1	3
356	2	300	190.0	78.0	1.1298540174653808	0.75605554786316287	1.0	0.55555555555555558	0.56868126741310621	24.630729310353388	26.305892875931811	8.0622577482985491	3.1757829920312028	2.8284271247461903	15.652475842498529	16.120995953732997	-16.882226059927159	81.42000000000003	0.86083213773314204	190.15666666666667	78.329999999999998	2	23
356	3	286	442.0	137.0	1.6548532283799047	0.73567020196951771	1.0	0.29423868312757201	0.21957877654950197	28.780659618424522	37.336309405188942	7.0	2.6164868157804495	2.0	19.81190236725984	19.494289401108684	29.079694562925244	127.93600000000002	0.50844444444444448	442.09090909090907	135.90909090909091	3	41
356	4	781	65.0	164.0	2.0188360749954155	0.58353912448281897	7.0	0.20716180371352785	0.14132121605096573	49.16883864235848	65.79513659838392	10.63014581273465	3.7344757833151179	3.0	52.99749886697915	39.929277629805	-86.340656841160609	263.52799999999957	0.30906212900672736	65.339308578745204	164.39180537772086	4	44
356	5	7	90.0	201.0	1.5021026098796677	0.87321452307006486	1.0	0.58333333333333337	0.62876053140695121	4.7539254595653757	3.6055512754639891	1.0	1.0	1.0	1.6641005886756874	2.3167591143536583	-27.231161104012809	11.827999999999999	1.050000000000006	89.0	202.42857142857142	5	68
356	6	80	732.0	269.0	1.8199393504401276	0.83644569007398772	1.0	0.40404040404040403	0.29251554849938793	16.956272414628632	19.723082923316021	4.0	1.6002885854893791	1.0	9.0419443017946506	9.2928820811332908	-18.138621108279263	58.624000000000017	0.59925093632958804	733.41250000000002	268.08749999999998	6	78
356	7	5	276.0	241.0	1.3069025438933539	0.82886414318068347	1.0	0.83333333333333337	0.80622306644842445	3.6637644920896646	2.2360679774997898	1.0	1.0	1.0	1.0	2.0496928147409763	0.0	8.8279999999999994	0.83333333333333337	276.0	241.40000000000001	7	80
356	8	1352	305.0	303.0	4.5252611626195387	0.99093450406454553	1.0	0.41269841269841268	0.2304397068960079	123.50402782373516	116.72617529928752	9.0	3.4569054879828758	3.0	22.081418457515142	16.592254167348209	83.229126313770976	271.52799999999974	0.7308108108108109	306.14940828402365	328.25517751479288	8	90
356	9	589	551.0	306.0	1.1686641269037659	0.68712854511353627	2.0	0.49495798319327733	0.38822970715739508	33.893949168406117	35.846896657869841	9.8488578017961039	3.7610437788103486	3.1622776601683795	28.174456516497351	24.625169662378838	37.367394271984054	138.07599999999999	0.72716049382716053	548.08658743633282	305.05432937181666	9	93
356	10	788	205.0	378.0	2.0815525341956853	0.96391755287736691	1.0	0.35818181818181816	0.46052676004974408	62.41010965125956	59.076221950967721	8.5440037453175304	3.6339579051636921	3.6055512754639891	16.970562748477139	16.613631120452592	-46.853926167251863	146.63599999999994	0.91256514186450488	202.21700507614213	379.89467005076142	10	112
356	11	613	630.0	424.0	14.353695596900417	0.99800415298867484	1.0	0.073395593869731796	0.091883006913493839	149.11587320792626	123.43419299367578	4.4721359549995796	1.770342651666426	1.4142135623730951	16.239314270714157	9.4164172308881877	-46.527659636345277	289.54599999999903	0.41843003412969282	604.6769983686786	450.25285481239803	11	-128
356	12	1332	428.0	504.0	2.9119063429931433	0.95425719880181403	2.0	0.27842809364548493	0.17922393986735705	95.093100418629334	97.169954203961623	11.180339887498949	3.7177272740472072	3.0	35.598500456486398	28.431596420340867	-31.499573396585401	305.60399999999959	0.57376696101658409	446.24924924924926	492.7162162162162	12	-111
356	13	54	382.0	525.0	9.527805855800235	0.99582068755399789	2.0	0.54545454545454541	0.15162728388533711	36.058813831884912	32.015621187164243	2.0	1.1449708726804848	1.0	2.0	3.2932493627783717	88.686786010042411	66.89800000000001	0.63157894736842102	382.01851851851853	516.27777777777783	13	-104
356	14	135	153.0	516.0	1.0259899253739173	0.56343818697513925	1.0	0.68877551020408168	0.84926882681136051	14.545494532006959	13.928388277184119	5.8309518948453007	2.4470753114473509	2.2360679774997898	10.733126291998991	12.016879915462495	54.031399369456516	44.69400000000001	0.91836734693877553	153.14074074074074	516.32592592592596	14	-101
356	15	3	399.0	527.0	1.3962634015954636	0.99959850182162469	1.0	1.0	0.58904862254808621	3.3528213579016271	2.0	1.0	1.0	1.0	0.0	0.095000000000000001	0.0	8.0	1.0	398.0	527.0	15	-97
356	16	36	373.0	546.0	1.8320570327261447	0.94430859362574349	1.0	0.54545454545454541	0.55485365909629014	12.393234339542646	10.770329614269007	2.2360679774997898	1.2815434142808735	1.0	3.7947331922020551	4.0781326890505243	17.929597064188911	28.554000000000006	0.83720930232558144	370.83333333333331	545.44444444444446	16	-94
357	1	457	194.0	83.0	1.9499733130474537	0.95943087367328328	1.0	0.63472222222222219	0.48178779666155502	45.84744836621325	47.169905660283021	7.0	2.9878612048385946	2.8284271247461903	13.416407864998739	12.926411315921731	-7.4731724918358289	109.17800000000003	0.91767068273092378	193.14004376367615	83.726477024070022	1	22
357	2	467	448.0	136.0	1.7689833596746372	0.93140020727096262	2.0	0.39812446717817562	0.25877537241390708	43.106162771602683	50.487622245457352	7.2801098892805181	3.085899726486713	2.8284271247461903	16.091641278539587	15.690504331273418	16.035305060394773	150.59199999999996	0.69390787518573549	449.7087794432548	135.72591006423983	2	34
357	3	850	78.0	208.0	1.0900047362435656	0.64336367162230867	1.0	0.57744565217391308	0.49961905324883837	38.577647512111568	45.177427992306072	13.038404810405298	5.0260186985684641	4.2426406871192848	29.963310898497181	29.533530850157316	13.924543925839057	146.21599999999998	0.82444228903976724	76.74588235294118	209.11411764705883	3	57
357	4	401	727.0	272.0	1.6928558172756625	0.92364371501202958	1.0	0.39507389162561574	0.37510891685124526	38.840819263346262	40.36087214122113	7.0710678118654755	2.897284090910059	2.8284271247461903	16.071907382030041	14.88583140435251	-61.76990422594529	115.90400000000005	0.77041306436119117	726.00498753117211	275.19950124688279	4	76
357	5	1111	646.0	304.0	1.6605469104899464	0.83489165145073641	3.0	0.34184615384615386	0.19956561090323013	60.009430961340719	64.776538962806583	9.2195444572928871	3.6213450147972885	3.1622776601683795	45.139869612747383	33.030050500145435	-77.847275479935391	264.49599999999958	0.54648303000491882	645.23132313231326	317.41674167416744	5	84
357	6	442	565.0	316.0	1.8423693932160961	0.90029245231758548	5.0	0.27694235588972432	0.23585933286204913	41.763654655285343	45.343136195018538	6.7082039324993694	2.7272073704077617	2.2360679774997898	24.294507134804711	18.179114919438621	42.183204464639516	153.45799999999997	0.53478523895946761	557.98868778280541	310.47058823529414	6	88
357	7	2003	160.0	354.0	3.6681277974458366	0.94795364786021052	7.0	0.21854882705946535	0.066655460173051809	130.12357107906936	140.80127840328723	12.041594578792296	3.7967816785468069	3.0	61.262811521115303	41.432432413179654	2.696008898868846	614.5079999999989	0.37024029574861372	177.55416874687967	359.46779830254616	7	97
357	8	16	592.0	342.0	8.1086224447634994	0.75512553335283206	2.0	0.13333333333333333	0.15968521432557486	15.272843028124861	12.529964086141668	1.0	1.0	1.0	7.1554175279993268	10.012573839268942	59.792091513107636	35.484000000000002	0.22535211267605634	594.8125	339.5625	8	98
357	9	279	617.0	449.0	3.658036513083474	0.98663538297285547	1.0	0.23445378151260504	0.30186885091369886	50.29775894753579	43.931765272977593	4.1231056256176606	1.9534765475342237	2.0	7.9858365188413654	8.1956985762021173	-46.817412780132884	107.77000000000007	0.8584615384615385	613.84946236559142	452.18996415770607	9	-128
357	10	65	584.0	482.0	1.8808945438442746	0.94861993325348704	1.0	0.38461538461538464	0.50776318342424276	16.893954289336438	14.422205101855956	2.8284271247461903	1.4742352447685951	1.4142135623730951	4.9057413652312976	5.3455477982049437	-45.187376978570114	40.108000000000018	0.95588235294117652	586.21538461538466	479.4153846153846	10	-122
357	11	405	150.0	494.0	2.5442594467781405	0.97716372515619832	1.0	0.75139146567717996	0.42751533467192004	50.090779008948623	48.166378315169183	6.0	2.6410214035191344	2.2360679774997898	10.0	10.643678145966568	3.0936856663278482	109.10800000000003	0.92045454545454541	143.51604938271606	493.81234567901237	11	-118
357	12	5	214.0	500.0	1.5079644737231006	0.91824248480812132	1.0	0.625	0.59897724693157739	4.178104843341508	3.0	1.0	1.0	1.0	1.0	1.6546072705271413	-5.1524232343830167	10.241999999999999	1.25	214.40000000000001	499.19999999999999	12	-115
357	13	203	151.0	515.0	1.4872475595630004	0.91878009773814451	1.0	0.46136363636363636	0.54219932128390269	25.840642810200965	26.40075756488817	5.3851648071345037	2.3932228499240229	2.2360679774997898	10.261953630166738	10.201103332412993	41.246473208056784	68.592000000000027	0.93333333333333335	151.74876847290639	515.72906403940885	13	-114
358	1	214	193.0	85.0	1.0261491918303445	0.51756152181231729	1.0	0.6257309941520468	0.75726470390679612	18.024531004227825	18.601075237738275	7.6157731058639087	2.9621758267804177	2.8284271247461903	14.142135623730951	15.422617790586363	47.392945897408481	59.592000000000027	0.89915966386554624	193.32710280373831	85.420560747663558	1	20
358	2	302	475.0	143.0	1.3388694878913343	0.39648042385531734	2.0	0.40591397849462363	0.25668873103030598	23.67737266006575	34.828149534535996	7.0	2.6302136657195661	2.2360679774997898	18.782971010998235	21.736850402621613	39.452537662206289	121.59200000000004	0.58301158301158318	475.90728476821192	141.17218543046357	2	35
358	3	1030	86.0	213.0	1.1914987147576828	0.58245388024586542	3.0	0.44073598630723149	0.25698084376720148	43.374663373862695	59.808026217222718	14.0	4.7508644142252567	4.0	39.020906544325484	35.257691560349457	0.92669707828269021	224.42599999999965	0.61899038461538458	84.409708737864079	213.68446601941747	3	57
358	4	1176	264.0	230.0	3.2486564028513483	0.95722639975843382	1.0	0.21120689655172414	0.23739366384328348	94.623588250918459	93.722996110879848	11.313708498984761	3.6810629448392054	3.0	35.250686744157981	27.378386409160967	-30.453376359146525	249.5019999999995	0.58829414707353667	249.95408163265307	237.2704081632653	4	61
358	5	12	318.0	220.0	1.6217017633113979	0.88278862265261659	1.0	0.47999999999999998	0.46182219907979472	6.4698636945051868	5.0	1.4142135623730951	1.0345177968644246	1.0	2.2360679774997898	3.0393505865436068	29.14432706738101	18.07	0.75	319.08333333333331	220.75	5	62
358	6	555	737.0	272.0	3.522281854554453	0.97307223884191618	1.0	0.23125000000000001	0.21399996659114251	68.691430227806222	63.031738037277698	7.810249675906654	2.638584956523883	2.2360679774997898	19.444847825817661	15.833399699657093	-52.315593108565793	180.52799999999991	0.58451816745655594	733.62342342342345	278.3981981981982	6	72
358	7	1	636.0	285.0	0.0	0.0	1.0	1.0	0.78539816339744828	0.095000000000000001	0.0	1.0	1.0	1.0	0.0	0.095000000000000001	0.0	4.0	1.0	636.0	285.0	7	78
358	8	5	292.0	288.0	1.5079644737231006	0.91824248480812132	1.0	0.625	0.59897724693157739	4.178104843341508	3.0	1.0	1.0	1.0	1.0	1.6546072705271413	-84.847576765616992	10.241999999999999	1.0714285714285932	291.80000000000001	287.60000000000002	8	79
358	9	503	572.0	310.0	1.4435825935002602	0.78069648477011988	1.0	0.32368082368082368	0.16841281115677129	36.485774187795101	42.201895692018383	8.0622577482985491	3.0464033440167322	2.8284271247461903	28.150293504513304	22.800339468743072	23.959877381113319	193.73199999999994	0.52124352331606216	571.3697813121272	310.81312127236578	9	88
358	10	1086	153.0	365.0	2.4767317808978535	0.76303730245505219	1.0	0.25710227272727271	0.17298332520129417	69.442331291031621	78.492037812761623	10.0	3.0933334720870143	2.8284271247461903	45.23000045518981	44.884359849799836	-50.367257958930551	280.87799999999959	0.47176368375325806	158.87016574585635	363.1270718232044	10	92
358	11	17	198.0	352.0	1.0870562815189595	0.72431170509450715	1.0	0.70833333333333337	0.78620096707906761	5.7423061612317392	5.3851648071345037	2.0	1.2252015955733053	1.0	3.0	3.9591631242386489	-27.793660659118576	16.483999999999998	0.89473684210526316	198.41176470588235	351.35294117647061	11	97
358	12	63	242.0	358.0	2.639245898505826	0.8675796802226341	1.0	0.31818181818181818	0.28143372277642875	18.492360230697169	17.464249196572979	3.0	1.3047628256564672	1.0	9.0213422163564658	9.1962174330791786	80.782241290209612	53.038000000000011	0.50806451612903225	240.49206349206349	359.90476190476193	12	100
358	13	635	209.0	380.0	1.3246838727632231	0.62501344182062646	1.0	0.34342888047593295	0.27417996614356965	36.496576174360868	44.598206241955516	9.2195444572928871	3.3603769126754419	3.0	27.577164466275352	28.489737859035365	-24.000045732588838	170.59799999999987	0.60361216730038025	207.60787401574802	379.20787401574802	13	101
358	14	76	193.0	410.0	2.030696246391841	0.85897968073929798	2.0	0.38383838383838381	0.36517581644997643	17.715527349912502	17.720045146669349	3.0	1.4872169097513634	1.0	9.1214034007931044	9.0705214144352659	75.623234940011187	51.140000000000008	0.62040816326530612	192.75	407.57894736842104	14	114
358	15	99	626.0	443.0	1.9946916046315346	0.95168086346440939	1.0	0.3639705882352941	0.47498340742104561	21.496432364192739	19.416487838947599	3.1622776601683795	1.6333474050689569	1.4142135623730951	6.3639610306789276	6.6013137250590423	-46.974456987516454	51.178000000000026	1.0050761421319796	628.5151515151515	439.94949494949498	15	124
358	16	227	609.0	463.0	3.4038196417833277	0.98440449813866115	1.0	0.23645833333333333	0.3164601058453349	43.685643627714803	39.05124837953327	4.1231056256176606	1.842438579673394	1.4142135623730951	8.1701250538915513	7.6851706846979866	-45.55322266626554	94.942000000000064	0.83150183150183155	605.09691629955944	465.25550660792953	16	-127
358	17	1046	446.0	491.0	7.6281200567973881	0.98108907931403855	5.0	0.099335232668566004	0.07696303669747788	139.70463924386956	142.41137595009747	7.6157731058639087	2.5490429046663614	2.0	31.17832888502388	27.040777007473462	-35.859659818061495	413.26599999999911	0.31112433075550272	442.87380497131932	499.4961759082218	17	-125
358	18	572	162.0	494.0	2.7886374050239393	0.97928965909283028	1.0	0.55159112825458056	0.32889497406085649	62.419062358989009	60.074953183502359	6.0827625302982193	2.8193871260266232	2.8284271247461903	14.495638289215302	12.637627269021429	5.3123994150013303	147.83399999999995	0.78356164383561655	149.03321678321677	492.32867132867131	18	-121
358	19	49	215.0	495.0	1.8544766772901076	0.95313169061546954	1.0	0.94230769230769229	0.57740424084433872	14.636757770673912	12.369316876852981	2.0	1.3842536147907385	1.0	3.0	4.4284351882636468	0.46138674201002855	32.655999999999999	0.95145631067961167	216.9387755102041	495.59183673469386	19	-118
358	20	71	565.0	506.0	2.7327066160492492	0.97568223062995585	1.0	0.3169642857142857	0.43713362116875248	21.768422508497672	18.027756377319946	2.2360679774997898	1.3836240868972696	1.4142135623730951	4.2426406871192848	4.7714169907632176	-47.54381036268817	45.178000000000026	0.98611111111111116	569.46478873239437	501.2957746478873	20	-117
358	21	143	155.0	513.0	1.0487105800806025	0.64711631546756465	1.0	0.63555555555555554	0.79571305150165306	15.607595279617886	14.560219778561036	5.6568542494923806	2.4608794911938521	2.2360679774997898	10.606601717798213	11.899094649768559	42.368461912418468	47.52200000000002	0.90220820189274453	155.21678321678323	513.6433566433567	21	-116
359	1	915	115.0	64.0	4.0707431276681243	0.97830200692781366	1.0	0.22693452380952381	0.19902119979043401	95.236930488682461	98.493654617949886	8.9442719099991592	2.9278117496600657	2.8284271247461903	27.441702914060006	19.731562089268003	16.599434006730736	240.36199999999951	0.57619647355163728	105.96174863387978	57.502732240437162	1	11
359	2	597	25.0	92.0	3.5483078989280985	0.9872925574598943	1.0	0.31093749999999998	0.22007953297145849	72.461779472443524	81.492330927517344	6.0827625302982193	2.6227172315901122	2.2360679774997898	13.595293303198721	11.515133447467212	-74.169351853660601	184.62999999999985	0.78295081967213109	25.484087102177554	85.713567839195974	2	13
359	3	703	210.0	87.0	3.7749748544858028	0.84005300310571729	4.0	0.25788701393983859	0.059914840593243299	72.190481366928324	62.649820430708338	6.324555320336759	2.1994041092103567	2.0	42.62177125150226	39.163648986114602	-68.90361643904231	383.98599999999919	0.37058513442277274	193.93172119487909	110.00711237553342	3	26
359	4	428	475.0	139.0	2.2492977786077217	0.89307915547345995	3.0	0.23160173160173161	0.17450283569178351	45.154918503318378	58.180752831155424	8.0	2.9687878388877165	2.2360679774997898	22.665976818258141	20.315178366470963	26.290928004616074	175.55999999999989	0.45726495726495725	471.61682242990656	138.35747663551402	4	35
359	5	2141	293.0	208.0	1.4929419271471955	0.86837300732257328	3.0	0.31119186046511627	0.21978257670326262	80.738401177907534	91.809585556193426	15.620499351813308	5.6040894023190564	5.0	52.51806289928323	40.039110127912494	59.718049404228651	349.87799999999936	0.59463963338425219	299.13404950957499	221.54320411022886	5	53
359	6	3	106.0	183.0	1.8616845354606182	0.96895629494854252	1.0	0.5	0.37699111843077515	3.7628958070218208	2.2360679774997898	1.0	1.0	1.0	0.44721359549995793	0.93030853511247535	-28.154966237010107	10.0	1.2857142857142962	107.0	182.33333333333334	6	54
359	7	300	229.0	239.0	2.3105622751225368	0.96605639205058591	1.0	0.30864197530864196	0.37176814772340855	40.688468316015268	40.8166632639171	5.8309518948453007	2.3076352980473374	2.2360679774997898	11.926054218842426	10.511103877010138	-35.312511029714756	100.70000000000006	0.80536912751677847	228.71000000000001	240.20333333333335	7	67
359	8	7	305.0	258.0	1.5753759079225784	0.52580180709983104	1.0	0.4375	0.46003318624326506	4.1283720299614179	3.1622776601683795	1.0	1.0	1.0	2.5298221281347035	3.5116226112822155	67.500000000000014	13.827999999999999	0.875	304.71428571428572	259.85714285714283	8	77
359	9	543	585.0	313.0	1.6749998107907225	0.87487014601018576	1.0	0.36296791443850268	0.23456073774680589	43.318475673024984	43.289721643826724	7.2801098892805181	2.8777866576083579	2.8284271247461903	24.670660903874509	20.981630361172147	36.163855879252004	170.55999999999989	0.58925664677156808	578.68692449355433	310.24125230202577	9	90
359	10	8	629.0	318.0	2.2948352586769194	0.96512985877152258	1.0	0.44444444444444442	0.44266312578404693	6.7098423596990395	5.0990195135927845	1.0	1.0	1.0	1.2649110640673518	1.756445979811333	-18.678310964260216	15.069999999999999	1.2307692307692308	626.375	318.75	10	95
359	11	2076	188.0	367.0	1.4582190319154702	0.45627183370106472	7.0	0.28749480681346073	0.11357247715559265	65.527845155122236	86.05230967266364	17.0	4.8936106895138298	3.6055512754639891	67.465372381602066	58.309326753297675	52.734759995308458	479.27199999999874	0.45974975085815517	185.16666666666666	365.55635838150289	11	97
359	12	31	248.0	343.0	2.3701935645693082	0.87156105829972441	2.0	0.29523809523809524	0.4358000570337639	12.365263162549944	14.142135623730951	2.2360679774997898	1.2223523299029733	1.0	5.0178870803800564	6.0625275189746803	-4.5859069725664234	29.898000000000003	0.54867256637168138	247.48387096774192	342.32258064516128	12	98
359	13	41	136.0	369.0	1.460099184280383	0.70631757326823152	1.0	0.50617283950617287	0.33338299396025323	10.160220605114684	10.0	2.2360679774997898	1.314461517731516	1.0	7.5894663844041101	7.1923704752072712	70.132678185391129	39.312000000000005	0.63076923076923075	135.3170731707317	367.39024390243901	13	111
359	14	360	601.0	465.0	7.0067211101969962	0.99701858779665731	1.0	0.11688311688311688	0.15933172013322716	79.809799752166384	75.006666370396701	3.6055512754639891	1.6650218010845486	1.4142135623730951	6.9849088642128878	6.1582637771863915	-44.474673422014703	168.50199999999975	0.8530805687203793	609.05833333333328	458.22222222222223	14	-127
359	15	592	164.0	502.0	1.4276616221590264	0.36944649718292483	1.0	0.44848484848484849	0.37708443859971552	33.997647134752789	39.812058474788763	8.9442719099991592	3.4745563631974443	3.0	32.0	31.592381708959291	30.593188165743186	140.458	0.69402110199296596	163.61824324324326	501.62668918918916	15	-116
359	16	5	147.0	508.0	1.3069025438933539	0.60447735763820487	1.0	0.55555555555555558	0.80622306644842445	3.2870000000000004	2.2360679774997898	1.0	1.0	1.0	1.7888543819998317	2.6184975728143671	90.0	8.8279999999999994	1.0344827586206815	147.0	509.39999999999998	16	-110
360	1	282	209.0	94.0	1.6241585657345001	0.93113308078463974	1.0	0.43384615384615383	0.54603446696875635	32.118692104731103	29.681644159311659	5.6568542494923806	2.6079563107450823	2.2360679774997898	10.985976527419464	11.713030697705873	44.313859067546495	80.560000000000045	0.92156862745098034	207.23758865248226	92.283687943262407	1	19
360	2	1153	177.0	117.0	3.2985647458380978	0.96916953747034418	1.0	0.22012218403970982	0.14476732394673475	95.426706211011194	105.60303025955268	9.2195444572928871	3.239748710544347	2.8284271247461903	32.009696940995305	23.512646161380097	62.680842921674653	316.36199999999945	0.49315654405474763	177.08846487424111	122.16131830008673	2	20
360	3	517	472.0	143.0	1.3986836664380575	0.8438217198081257	1.0	0.47649769585253454	0.51341975314380539	37.830223759845993	42.638011210655684	9.8994949366116654	3.6220086568999288	3.0	20.664495582331764	20.300591465670525	39.723409786736653	112.49000000000004	0.85102880658436209	469.09090909090907	143.44680851063831	3	35
360	4	1202	295.0	187.0	1.9086947225764452	0.69810503309454675	2.0	0.35043731778425657	0.10410451927959542	62.099575535849731	70.83078426785913	11.401754250991379	3.5538204460999738	3.0	42.584210233202676	44.463008255023034	31.10579369343289	380.90999999999951	0.53648739120731981	294.0640599001664	196.45341098169717	4	43
360	5	290	496.0	196.0	5.1236888822874604	0.97078721882715235	2.0	0.23349436392914655	0.20544886839688239	59.77616196945786	55.97320787662612	5.0990195135927845	2.0273768470263569	1.4142135623730951	16.17979718382994	14.342813399597635	76.618686058187208	133.18400000000003	0.45347928068803756	494.10344827586209	200.04827586206898	5	46
360	6	2	132.0	199.0	1.5707963267948966	0.99946929719954747	1.0	0.5	0.39269908169872414	2.9163560569343252	1.4142135623730951	1.0	1.0	1.0	0.0	0.095000000000000001	45.0	8.0	0.82842712474619018	131.5	198.5	6	53
360	7	3	715.0	260.0	1.3962634015954636	0.99959850182162469	1.0	1.0	0.58904862254808621	3.3528213579016271	2.0	1.0	1.0	1.0	0.0	0.095000000000000001	0.0	8.0	1.0	715.0	260.0	7	72
360	8	324	725.0	281.0	1.322921384974755	0.81170055034719724	2.0	0.33855799373040751	0.33899802569182808	28.568927759148369	35.0	7.810249675906654	3.0178301129231877	2.8284271247461903	16.363655788644259	16.68636250928996	-35.665018863359357	109.59200000000003	0.65256797583081561	723.16049382716051	281.50617283950618	8	74
360	9	4	279.0	278.0	1.3744467859455345	0.90562382685282905	1.0	0.66666666666666663	0.71001061223581108	3.5504413610999106	2.2360679774997898	1.0	1.0	1.0	0.89442719099991586	1.5056780284671625	-71.56505117707799	8.4139999999999997	1.3333333333333333	279.25	276.75	9	77
360	10	2	679.0	281.0	1.5707963267948966	0.99946929719954747	1.0	0.5	0.39269908169872414	2.9163560569343252	1.4142135623730951	1.0	1.0	1.0	0.0	0.095000000000000001	45.0	8.0	0.82842712474619018	678.5	280.5	10	80
360	11	557	575.0	311.0	1.565611314420972	0.86505576487169733	2.0	0.34834271419637275	0.20495179446985481	42.129128181557398	47.801673610868477	7.6157731058639087	3.098875640055978	2.8284271247461903	26.864924741383543	21.135160529744248	39.480334725972597	184.80199999999985	0.5674987264391238	580.89407540394973	316.67863554757628	11	87
360	12	1257	169.0	378.0	3.6723560387745007	0.63184931370768105	9.0	0.19308755760368665	0.042026947314369331	85.584260190368909	93.744333162063725	6.7082039324993694	2.1970254537536738	2.0	65.881689502771522	66.335611152788047	-8.3671166246341802	613.06799999999851	0.26176593086214073	189.35003977724742	365.25855210819412	12	93
360	13	90	233.0	379.0	1.2675744580817505	0.8500263808840558	1.0	0.625	0.56184648661997427	15.155931658577035	15.132745950421556	4.0	1.8716960013709794	2.0	7.8141882791201329	7.983237228663481	80.791287303962577	44.866000000000014	0.84112149532710279	233.06666666666666	377.83333333333331	13	103
360	14	317	595.0	474.0	4.7665587239176155	0.98998716809554232	1.0	0.17144402379664683	0.20501279426552629	61.373838830246235	57.280013966478741	5.0	1.8452324421591433	1.4142135623730951	10.412033558763481	8.6633705241073855	-43.571035848017246	139.39400000000003	0.72623138602520043	598.83280757097793	472.47003154574134	14	125
360	15	705	165.0	508.0	1.5613387288956126	0.85623186315204824	1.0	0.40170940170940173	0.32852471135945499	47.033990220135465	49.648766349225639	8.9442719099991592	3.4338072781799673	3.0	27.853880281109465	24.297369512533759	-50.730214443139893	164.21599999999989	0.73590814196242171	168.33049645390071	506.51347517730494	15	-123
360	16	169	552.0	519.0	2.6879194810839744	0.97049629244433822	1.0	0.28166666666666668	0.37955100779386053	33.092333450322947	28.301943396169811	3.6055512754639891	1.7873789112736593	1.4142135623730951	9.1923881554251174	7.9790925061454754	-43.97484870479871	74.802000000000049	0.86224489795918369	558.34319526627223	513.47928994082838	16	-118
360	17	15	373.0	536.0	4.4531494088217993	0.96030965962463288	1.0	0.20833333333333334	0.15915885800451379	12.643749416944695	10.63014581273465	1.0	1.0	1.0	2.6832815729997477	3.5267983726801622	32.041025003862231	34.414000000000001	0.5357142857142857	376.46666666666664	539.4666666666667	17	-110
360	18	8	396.0	536.0	1.4603497100671303	0.79188842420861105	1.0	0.53333333333333333	0.62763465999243095	4.7547608599994167	4.0	1.0	1.0	1.0	2.0	2.9035698611780165	4.1379464135376001	12.655999999999999	1.0666666666666667	398.125	536.5	18	-109
361	1	231	581.0	440.0	1.0108175534368264	0.29096874832622593	1.0	0.71296296296296291	0.82889835337182316	17.672351917105939	18.439088914585774	8.0622577482985491	3.0911472958648925	2.8284271247461903	15.556349186104045	16.907714455161809	-58.831433436177704	59.178000000000026	0.90766208251473479	580.84848484848487	440.22943722943722	1	47
362	1	222	586.0	442.0	1.0087951161943589	0.39978017113929198	1.0	0.72549019607843135	0.82621101897049554	17.659218950199744	17.804493814764857	8.0622577482985491	3.0611749160127877	2.8284271247461903	15.556349186104045	16.1866352027542	43.298162737884596	58.108000000000018	0.9173553719008265	585.60810810810813	441.58558558558559	1	56
363	1	134	601.0	401.0	1.1626471789851804	0.23935221677328486	2.0	0.46527777777777779	0.52072604593566019	14.35098826521782	17.804493814764857	5.3851648071345037	2.2910830177915873	2.0	12.727922061357855	13.933845324130454	16.121233919561387	56.866000000000021	0.69072164948453607	600.85074626865674	399.86567164179104	1	65
364	1	154	607.0	400.0	1.0290965646832901	0.46816521254744559	1.0	0.6875	0.80246498345475192	15.116724109909327	15.524174696260024	6.0	2.5797552294203796	2.2360679774997898	12.727922061357855	13.357756498219308	-85.547747887373845	49.108000000000011	0.92215568862275454	607.48051948051943	399.08441558441558	1	78
365	1	201	78.0	67.0	1.0727234235891105	0.5911548174640634	1.0	0.62229102167182659	0.65844516579879608	18.297314177740329	18.681541692269406	6.7082039324993694	2.7192251266014789	2.2360679774997898	14.230249470757707	14.757847107044686	18.452727447789698	61.936000000000021	0.8271604938271605	76.766169154228862	67.318407960199011	1	15
365	2	227	615.0	400.0	1.1420619464639223	0.7126919120514027	1.0	0.51590909090909087	0.52182372285837741	21.090285860229216	21.633307652783937	7.0	2.7755850091126995	2.2360679774997898	15.173089385798594	14.79435431730926	26.39322409441348	73.936000000000035	0.81216457960644006	615.5550660792951	399.6431718061674	2	83
365	3	14	19.0	440.0	6.1938834751897875	0.99609816519793259	1.0	0.53846153846153844	0.21169415785953508	14.867686922875738	12.041594578792296	1.0	1.0	1.0	0.9938837346736189	1.3121056152594799	84.818770450784072	28.828000000000003	1.0769230769230769	19.285714285714285	445.21428571428572	3	93
366	1	271	617.0	400.0	1.1528184087219817	0.60489942526697371	1.0	0.43429487179487181	0.48455020128108178	22.113876480002521	25.495097567963924	7.6157731058639087	2.8506769755311736	2.2360679774997898	16.263455967290593	17.609321432056017	57.952485028067507	83.834000000000032	0.79124087591240877	616.30258302583024	399.16605166051659	1	91
367	1	196	91.0	72.0	1.0502386445195417	0.56018428567441791	1.0	0.64473684210526316	0.67397624249423937	17.690392835566634	18.601075237738275	7.0	2.7575914238245955	2.2360679774997898	14.576961441879744	14.65415557436698	-6.1492037003997702	60.452000000000019	0.87305122494432075	89.969387755102048	72.33163265306122	1	21
367	2	248	626.0	397.0	1.0615235617404974	0.51895858712756615	1.0	0.6262626262626263	0.63405420757841024	19.733831244074135	21.587033144922902	7.2801098892805181	2.9285956004977511	2.8284271247461903	16.161319107489884	16.868466767844357	79.298824226014432	70.108000000000018	0.84786324786324785	625.38709677419354	396.85887096774195	2	98
368	1	307	92.0	70.0	1.1345203799382009	0.72850081879656048	1.0	0.59844054580896688	0.61162957039903298	24.616782509882015	26.0	7.810249675906654	3.1050731257390205	2.8284271247461903	17.835541970376152	16.863602067370742	4.9141352584604414	79.42000000000003	0.85041551246537406	91.534201954397389	70.439739413680783	1	17
368	2	276	369.0	133.0	2.9558202952518395	0.97170561390625565	1.0	0.26640926640926643	0.31933766530309521	44.358616117857011	43.600458713183279	6.0	2.1688840162350682	2.0	12.521980673998822	10.477294778609808	59.369754505653582	104.21600000000007	0.75720164609053475	372.67028985507244	140.89130434782609	2	32
368	3	234	631.0	400.0	1.2460390780106347	0.63154014098846933	1.0	0.42391304347826086	0.43000917483902934	21.585601661619531	25.079872407968907	6.4031242374328485	2.5739436119798604	2.2360679774997898	18.625350190661401	16.736249083918185	45.041395271010629	82.694000000000017	0.75974025974025972	629.69658119658118	398.71794871794873	3	94
369	1	355	81.0	68.0	1.7446864131996531	0.9413400094869866	1.0	0.70019723865877714	0.51920034211191013	37.649060837275819	38.118237105091836	6.0	2.8248994544413826	2.8284271247461903	12.0	12.705037284243561	-1.4882861924022928	92.694000000000031	0.9137709137709138	83.222535211267612	68.081690140845069	1	19
369	2	722	353.0	107.0	1.9635567350134326	0.84920889369799957	1.0	0.33706816059757239	0.3070045280225206	53.112108891729811	60.307545133258408	9.8994949366116654	3.2983251972216459	2.8284271247461903	28.796943932453431	28.046223883097074	58.140221751439839	171.90999999999974	0.66360294117647056	355.31024930747924	112.77008310249307	2	25
369	3	51	404.0	184.0	2.6500490125674396	0.96655391196637486	1.0	0.33333333333333331	0.31937547851254028	18.037014225286043	17.888543819998318	2.0	1.2495670992423109	1.0	5.0596442562694071	4.6258360942152335	62.037378730501757	44.796000000000006	0.70344827586206893	402.80392156862746	182.68627450980392	3	46
369	4	434	253.0	214.0	1.5210322933291618	0.49303548257078694	1.0	0.32076866223207684	0.33122600738063135	30.955829647963284	42.379240200834182	8.0	2.9560446057103209	2.8284271247461903	28.906293873538264	26.931856673494526	-3.2445946897501874	128.31800000000004	0.59820813232253611	251.99308755760367	212.7811059907834	4	48
369	5	49	296.0	238.0	1.8337550740534836	0.94764473562617768	1.0	0.41880341880341881	0.44885998369294233	14.487262526009943	13.416407864998739	2.2360679774997898	1.3523378187470079	1.0	4.3331122843708441	4.6261677769893117	26.368384035922908	37.038000000000011	0.83050847457627119	295.51020408163265	237.89795918367346	5	60
369	6	186	632.0	399.0	1.0670425109257866	0.4710842234553036	1.0	0.60784313725490191	0.68084172439333157	16.917794528718652	17.464249196572979	6.324555320336759	2.6545032173546494	2.2360679774997898	14.849242404917497	14.922987516755743	19.55673355161845	58.59200000000002	0.8651162790697674	631.9677419354839	398.94623655913978	6	99
370	1	1756	321.0	95.0	3.6155305589139997	0.96292189669166173	2.0	0.17900101936799184	0.12855711655556665	122.56717188464054	127.62444906835053	11.401754250991379	3.5361018703190261	3.0	51.31361599133848	33.066210809924819	35.871279471162737	414.30399999999895	0.37477323658094119	318.50512528473803	91.535307517084277	1	14
370	2	187	62.0	72.0	1.5981567363766565	0.87178932022265099	1.0	0.37931034482758619	0.35359150206939766	24.825979424900673	29.120439557122072	5.0	2.2178443693321519	2.0	13.75031952824053	12.161775296858579	-33.536543151740211	81.52200000000002	0.66785714285714282	63.090909090909093	70.101604278074873	2	20
370	3	45	403.0	183.0	3.4361180422275717	0.98511941702844052	1.0	0.25568181818181818	0.35152835775524505	19.615487641136227	17.4928556845359	2.2360679774997898	1.1693520952966669	1.0	3.25493388482694	3.3713388149007897	58.283069573685168	40.108000000000018	1.125	400.31111111111113	178.77777777777777	3	46
370	4	627	251.0	209.0	2.6033862974809687	0.86404031907502254	1.0	0.18778077268643306	0.18583286720409403	57.556687909452783	66.850579653433073	9.2195444572928871	3.0946293822679456	2.2360679774997898	36.101386129768059	28.975338207738247	41.209873434139851	205.9099999999996	0.45270758122743676	256.45295055821373	210.81020733652312	4	48
370	5	172	631.0	399.0	1.0288834974652845	0.58358238414596353	1.0	0.71666666666666667	0.91803856182301302	16.541795633856466	15.811388300841896	6.324555320336759	2.7076651937938352	2.2360679774997898	12.690895300545654	13.432830313495071	53.899006238873113	48.522000000000013	0.93478260869565222	630.90116279069764	398.60465116279067	5	101
370	6	522	35.0	469.0	2.8352029349220591	0.97909442077681164	2.0	0.57362637362637359	0.26103652601265415	60.117426068557698	64.031242374328485	6.0	2.7325474833706314	2.8284271247461903	12.372535957421951	12.228262067799223	87.848562031138513	158.52199999999996	0.78260869565217395	34.950191570881223	453.93869731800766	6	111
371	1	410	65.0	68.0	1.864463698145123	0.9441763518770766	1.0	0.46910755148741418	0.41195141914248612	41.914050975705315	46.097722286464439	7.0	2.8644736791073888	2.8284271247461903	13.505850584098729	13.808184225698898	-12.969510826753782	111.83400000000003	0.86864406779661019	63.299999999999997	69.090243902439028	1	17
371	2	200	368.0	113.0	3.7531586414824805	0.98921926409764371	1.0	0.21645021645021645	0.24054819149800477	43.257354584151635	44.77722635447622	3.1622776601683795	1.7029059900103769	1.4142135623730951	5.8137767414994528	6.3346917733941659	63.305722893999736	102.21600000000005	0.96385542168674698	370.08499999999998	116.355	2	26
371	3	102	402.0	178.0	6.7695956268725412	0.996652560218243	1.0	0.17171717171717171	0.19107321511490974	41.790650650009162	35.777087639996637	2.0	1.1847119650349598	1.0	3.1304951684997055	3.4165420404338325	62.262803556448141	81.904000000000039	1.0303030303030303	394.83333333333331	164.54901960784315	3	39
371	4	504	257.0	204.0	2.0994962371114543	0.80795778263680906	2.0	0.2153846153846154	0.21192934090804377	44.72276064079459	56.36488268416781	8.0622577482985491	2.7498593038358683	2.2360679774997898	30.923832685833343	26.352456324884624	35.012592236549523	172.87199999999993	0.50934815563415869	258.96626984126982	206.01984126984127	4	45
371	5	1131	460.0	359.0	1.5308364190933097	0.64423208088848982	1.0	0.37587238285144564	0.074995512148453888	52.71584108259016	65.855903304107827	11.401754250991379	4.0334304940654571	3.1622776601683795	49.239152284001179	40.318660079919511	-41.445390881277682	435.32999999999913	0.43676385402587381	465.22546419098143	350.11317418213969	5	78
371	6	363	339.0	303.0	1.4036294915868957	0.82929623699533028	1.0	0.55000000000000004	0.47894765635706704	31.478264862825224	30.463092423455635	7.0710678118654755	2.8693184931818929	2.8284271247461903	19.132213031752006	17.590344830653162	16.029020216755299	97.592000000000027	0.78913043478260869	336.64462809917353	300.3388429752066	6	79
371	7	399	137.0	380.0	1.9684664015806324	0.90344171327857825	1.0	0.25909090909090909	0.24421663432754814	41.115729858879838	52.430906915673319	7.0	2.7887428836792494	2.2360679774997898	20.650028084462605	17.626763226920556	-43.98887817386332	143.286	0.5964125560538116	140.63659147869674	377.79949874686719	7	89
371	8	257	634.0	400.0	1.0693641857260965	0.57139525201730712	1.0	0.58276643990929711	0.63563471097413882	20.501864905197213	20.615528128088304	7.2111025509279782	2.9562700014718439	2.8284271247461903	17.473056181094719	16.825368110316575	31.371600117877634	71.280000000000015	0.86677908937605408	634.60700389105057	400.06614785992218	8	98
371	9	617	34.0	469.0	4.2304957762682571	0.98751594354602745	1.0	0.43389592123769338	0.22409962049482857	80.441195147454422	78.638413005350003	6.7082039324993694	2.4651220560211353	2.0	15.61304951102219	12.671023226936688	89.353728935772821	186.00599999999986	0.69015659955257269	35.136142625607782	457.8492706645057	9	107
372	1	9	53.0	34.0	1.1721717445492783	0.85471882843799929	1.0	0.75	0.7546535565413548	4.7022551481332142	3.6055512754639891	1.4142135623730951	1.0460237291525663	1.0	1.7888543819998317	2.4408994958106041	-26.565051177077986	12.241999999999999	0.94736842105263153	53.444444444444443	33.888888888888886	1	6
372	2	419	66.0	79.0	2.4470084716383829	0.94986305747894562	3.0	0.262531328320802	0.17003051690878793	48.760327620167573	58.240879114244144	7.0710678118654755	2.5779573131421936	2.0	16.443933957799409	15.245707861584574	-14.639087102543913	175.97399999999996	0.60374639769452454	65.145584725536992	80.809069212410506	2	19
372	3	365	373.0	128.0	13.727384035645597	0.99858512120140963	1.0	0.087195413282369807	0.092219527961380984	112.61465313150416	99.744674043279119	3.6055512754639891	1.5882909475878408	1.4142135623730951	6.8273557465351606	5.9884695814252131	64.673314608847576	223.01799999999957	0.68033550792171471	377.18356164383562	136.46301369863014	3	26
372	4	391	262.0	216.0	2.2434824774050308	0.88037669981364697	2.0	0.20051282051282052	0.20072019613724482	42.711005465763193	52.201532544552748	7.0	2.5332449083532165	2.0	29.455965136671967	20.256766205798165	29.959689070201183	156.45799999999994	0.45892018779342725	261.77493606138108	218.48849104859335	4	48
372	5	432	337.0	316.0	1.4844326551034195	0.69052133710399144	1.0	0.47058823529411764	0.37868066998166239	32.768473979072944	34.785054261852174	7.6157731058639087	2.8731012694523268	2.8284271247461903	25.553289186233819	23.701831213209601	-0.8646493175592016	119.73200000000004	0.67394695787831516	337.89814814814815	312.84259259259261	5	82
372	6	603	458.0	319.0	1.1821251736900333	0.71843633591953637	2.0	0.55219780219780223	0.38204291261553441	34.996742842586485	38.327535793473601	10.198039027185569	3.806833412748913	3.1622776601683795	25.93067681338071	24.343479522714741	21.304202994221292	140.834	0.74490426189005565	460.41293532338307	319.04809286898842	6	84
372	7	402	125.0	383.0	2.7892420120992973	0.94656256901104197	2.0	0.29300291545189505	0.25233902689181259	50.842120331413149	49.244289008980523	5.0990195135927845	2.283880642230907	2.0	21.58458055295629	16.397612673070526	-73.406928954061797	141.48999999999992	0.59776951672862444	123.73134328358209	390.12686567164178	7	96
372	8	194	633.0	410.0	1.1019547410507426	0.74781333397554428	1.0	0.67128027681660896	0.65285307503112089	19.4992438256394	20.615528128088304	6.4031242374328485	2.7147898946982956	2.2360679774997898	12.727922061357855	12.945724309724387	45.815537918511502	61.108000000000018	0.88787185354691078	633.95876288659792	410.92783505154637	8	101
373	1	330	369.0	106.0	7.7938431740534062	0.99679263840461629	1.0	0.11752136752136752	0.11883185105899573	80.571067252748733	83.773504164502995	4.1231056256176606	1.6823520045131621	1.4142135623730951	7.1554175279993268	6.4479188373701275	65.580889167811833	186.80799999999982	0.74157303370786531	369.75454545454545	108.03636363636363	1	22
373	2	280	265.0	208.0	1.6513488690402613	0.78973510161731575	4.0	0.22328548644338117	0.26177687000210298	29.287098611784693	37.656340767525464	6.7082039324993694	2.6838557711475066	2.2360679774997898	28.410834918484728	17.966112560214061	77.870993205469716	115.93600000000004	0.41146216017634091	264.3642857142857	205.07857142857142	2	47
373	3	42	401.0	176.0	3.0627220897241592	0.98074250156404774	1.0	0.28000000000000003	0.35378927035648527	17.827957985521088	16.643316977093239	2.0	1.1503263928329706	1.0	3.0135601975699244	3.4818940171997963	60.250943957813554	38.624000000000009	0.9438202247191011	401.78571428571428	176.92857142857142	3	48
373	4	365	337.0	309.0	2.0721245042696221	0.96280146415686008	2.0	0.33796296296296297	0.37129153951885019	42.372921721048513	46.324939287601879	5.8309518948453007	2.5860016213864037	2.2360679774997898	12.042709231629896	11.449579064441574	-32.662474193105247	111.14600000000004	0.85480093676814983	342.47945205479454	304.77808219178081	4	84
373	5	1200	458.0	312.0	4.0318025364140642	0.8759830547555445	6.0	0.22172949002217296	0.050381049054351847	99.838920029312987	82.462112512353215	12.0	3.1321274662795586	2.0	59.637222868293321	48.156492237065365	86.261322406146277	547.09399999999891	0.32410533423362592	460.69	333.15166666666664	5	85
373	6	187	633.0	400.0	1.0945624322868233	0.72823460053466871	1.0	0.57894736842105265	0.7248991072899994	18.894027261377037	19.313207915827967	6.324555320336759	2.6547873757486702	2.2360679774997898	12.71997456007632	12.948604522735781	35.913803298439596	56.936000000000021	0.88	633.52941176470586	400.25133689839572	6	102
373	7	184	120.0	417.0	1.0452825232099017	0.61075223849935356	1.0	0.68148148148148147	0.78977744067557543	17.411445033920693	17.262676501632068	6.7082039324993694	2.729627854435182	2.2360679774997898	13.597793938724031	13.786761090026785	88.347962645956144	54.108000000000018	0.91089108910891092	119.34782608695652	416.58695652173913	7	107
374	1	331	369.0	104.0	5.6450246411393969	0.99449773214918236	1.0	0.16443119721808247	0.1767013764647552	68.53585513804758	67.53517601961218	4.2426406871192848	1.8113786627696065	1.4142135623730951	8.9257153092838113	7.1796863699678788	63.456323775397919	153.42599999999993	0.78809523809523807	362.32024169184291	92.048338368580062	1	20
[truncated: 3,141 more rows]
