# Supplementary material for: A Novel Automated High-Content Analysis Workflow Capturing Cell Population Dynamics from Induced Pluripotent Stem Cell Live Imaging Data
Source: J Biomol Screen. 2016 Jun 2;21(9):887–96. doi: 10.1177/1087057116652064 (PMC5030730; doi:10.1177/1087057116652064)
Supplement: Supplementary material [file Comparison_novel_pipeline_cells.csv]

ImageNumber	ObjectNumber	AreaShape_Area	AreaShape_Center_X	AreaShape_Center_Y	AreaShape_Compactness	AreaShape_Eccentricity	AreaShape_EulerNumber	AreaShape_Extent	AreaShape_FormFactor	AreaShape_MajorAxisLength	AreaShape_MaxFeretDiameter	AreaShape_MaximumRadius	AreaShape_MeanRadius	AreaShape_MedianRadius	AreaShape_MinFeretDiameter	AreaShape_MinorAxisLength	AreaShape_Orientation	AreaShape_Perimeter	AreaShape_Solidity	Children_masked_novel_pipeline_cells_Count	Location_Center_X	Location_Center_Y	Number_Object_Number
1	1	41	370.0	19.0	1.0091969261977913	0.50273836495264135	1.0	0.7321428571428571	1.0284802064724936	7.8474984599155055	7.2801098892805181	3.6055512754639891	1.625754849952481	1.4142135623730951	5.6568542494923806	6.783680778437323	67.275217335147119	22.382000000000005	0.90109890109890112	0	370.14634146341461	19.317073170731707	1
1	2	115	325.0	26.0	1.0163154225741147	0.5078644356562978	1.0	0.68452380952380953	0.87266376387281797	13.139564024034334	13.341664064126334	5.3851648071345037	2.329549714545927	2.0	10.539303728279354	11.318906690639624	22.862053312430419	40.69400000000001	0.91269841269841268	0	324.7913043478261	26.260869565217391	2
1	3	155	525.0	27.0	1.0362946889207589	0.49332556615736683	1.0	0.68888888888888888	0.80204763745074803	15.322370920655199	14.560219778561036	6.0	2.5388477645343563	2.2360679774997898	13.200000000000001	13.328083873581502	5.5976377373541659	49.280000000000015	0.9064327485380117	0	526.44516129032263	27.193548387096776	3
1	4	255	599.0	31.0	1.057973381438235	0.54777436559393067	1.0	0.57954545454545459	0.73394337636660556	20.15535271401048	21.213203435596427	7.810249675906654	3.0991612419163164	2.8284271247461903	15.239678067814276	16.862494294212471	32.885425857010866	66.076000000000036	0.90747330960854089	0	599.83529411764709	31.015686274509804	4
1	5	210	640.0	28.0	1.932453650697266	0.92162159518184383	1.0	0.45161290322580644	0.36107591843348086	30.008451802237474	30.594117081556711	5.0990195135927845	2.2018911356497295	2.0	11.392881672737094	11.64597183250031	-78.081031813834841	85.490000000000038	0.67741935483870963	0	638.80952380952385	33.661904761904765	5
1	6	97	161.0	35.0	1.1587095477256326	0.79484560221204592	1.0	0.57738095238095233	0.65073938733256043	14.538608371301786	14.7648230602334	4.4721359549995796	2.0087243809900648	2.0	8.4852813742385695	8.8221980134689471	49.59783939395453	43.280000000000008	0.89400921658986165	0	161.68041237113403	35.75257731958763	6
1	7	348	219.0	53.0	2.3965218483839585	0.94600007529294716	1.0	0.3411764705882353	0.35796823044081211	43.842404083877533	35.608987629529715	6.4031242374328485	2.6311581018580994	2.2360679774997898	13.454427584316681	14.212234478875992	-35.718323985116989	110.52800000000006	0.76906077348066293	0	211.69827586206895	57.77873563218391	7
1	8	629	256.0	62.0	2.0704928273929499	0.87537498837693728	1.0	0.37983091787439616	0.3423771969967313	51.831662524596283	47.423622805517503	9.4339811320566032	3.3219455609257307	3.0	28.021555045532558	25.057734593380573	58.150987136292962	151.94199999999995	0.66560846560846554	0	259.27027027027026	67.419713831478532	8
1	9	154	455.0	68.0	1.1099411386626852	0.74194215469603009	1.0	0.60392156862745094	0.72222900818094093	17.394925726993527	17.464249196572979	5.6568542494923806	2.4907671344412181	2.2360679774997898	10.606601717798213	11.662669715652507	39.768744381042467	51.764000000000024	0.92215568862275454	0	456.26623376623377	69.681818181818187	9
1	10	174	486.0	73.0	1.0385158698202479	0.32664858385020573	1.0	0.60416666666666663	0.79053251762756716	15.648459210234272	17.11724276862369	7.0710678118654755	2.6744416341612118	2.2360679774997898	13.435028842544403	14.790076487548092	87.224773637608791	52.592000000000027	0.89690721649484539	0	485.69540229885058	72.65517241379311	10
1	11	303	338.0	86.0	1.2219395723857831	0.81955702358625615	1.0	0.52695652173913043	0.67120461530757936	26.687694194073472	25.238858928247925	7.0710678118654755	2.9910018770042042	2.8284271247461903	14.367986093751759	15.291985549097669	-53.772732440747554	75.318000000000055	0.89910979228486665	0	340.35313531353137	83.617161716171623	11
1	12	154	703.0	80.0	1.0353173630896328	0.60607972944278943	1.0	0.73333333333333328	0.90353271965397164	15.834554926265547	15.264337522473747	6.324555320336759	2.601785348733392	2.2360679774997898	11.627553482998906	12.594866717468365	56.573433166367366	46.280000000000015	0.93333333333333335	0	703.01298701298697	79.564935064935071	12
1	13	321	141.0	86.0	1.3153988431779002	0.85242602406196155	1.0	0.67436974789915971	0.63290586039178254	29.099499206189282	27.073972741361768	6.7082039324993694	2.9565465708348153	2.8284271247461903	16.0	15.214610575225686	-4.2069684572480757	79.834000000000032	0.85145888594164454	0	135.4735202492212	86.202492211838006	13
1	14	5	743.0	80.0	1.0053096491487339	0.0	1.0	0.55555555555555558	0.49102214080992984	2.6184975728143671	2.0	1.4142135623730951	1.0828427124746189	1.0	1.4142135623730951	2.6184975728143671	0.0	11.311999999999999	1.1111111111111112	0	743.0	80.0	14
1	15	31	640.0	87.0	1.0562314799219685	0.540548647701101	1.0	0.63265306122448983	0.85206927929832099	7.0722791826697167	6.324555320336759	2.8284271247461903	1.4221421785074229	1.4142135623730951	4.9497474683058327	5.9499987158450232	-43.417396805594834	21.382000000000005	0.88571428571428568	0	639.58064516129036	87.0	15
1	16	380	501.0	107.0	1.2529328997231715	0.81319466546574704	1.0	0.6462585034013606	0.60277452954917832	30.131143581318245	28.600699292150182	7.6157731058639087	3.2177588861085149	3.0	19.199253130127666	17.536077991696438	-76.19716935891951	89.006000000000029	0.85778781038374718	0	501.75	105.96842105263158	16
1	17	159	21.0	109.0	1.0654444718296536	0.6549089564110252	1.0	0.5845588235294118	0.73389196266174839	16.635127323897212	16.492422502470642	5.8309518948453007	2.5083822884961511	2.2360679774997898	11.926054218842426	12.571295250684337	46.186934128033229	52.178000000000019	0.89830508474576276	0	21.823899371069182	110.22641509433963	17
1	18	170	463.0	116.0	1.0236655536294905	0.50781095660489028	1.0	0.66666666666666663	0.8101732310161408	16.010636030730094	16.492422502470642	6.7082039324993694	2.7037347178683304	2.2360679774997898	12.727922061357855	13.792659124523878	-71.580572522690815	51.350000000000016	0.92140921409214105	0	463.2705882352941	116.28823529411764	18
1	19	15	390.0	119.0	1.027649863574261	0.55356793481015609	1.0	0.59999999999999998	0.77914257054137626	4.9051155911266822	4.1231056256176606	2.2360679774997898	1.2204757192910178	1.0	2.8284271247461903	4.085	45.0	15.553999999999998	0.90909090909090906	0	390.19999999999999	119.2	19
1	20	117	549.0	126.0	1.0172353644613585	0.44539348751053065	1.0	0.6428571428571429	0.8131456807720242	13.037562264340831	13.152946437965905	5.6568542494923806	2.3323260441651885	2.2360679774997898	10.606601717798213	11.672984929387036	70.227508889498665	42.52200000000002	0.90347490347490345	0	549.31623931623926	126.64102564102564	20
1	21	130	326.0	129.0	1.0104031188947906	0.35035007918984779	1.0	0.66326530612244894	0.8624531785206313	13.41297899460122	13.341664064126334	5.8309518948453007	2.4329915250900522	2.2360679774997898	11.313708498984761	12.562848616130424	-30.416618299674429	43.522000000000013	0.90277777777777779	0	325.71538461538461	129.07692307692307	21
1	22	263	284.0	136.0	1.0063881296268391	0.23455641143535946	1.0	0.69210526315789478	0.90532428565978218	18.665202057236385	19.104973174542799	8.6023252670426267	3.3133737885159631	2.8284271247461903	16.970562748477139	18.14448976859677	43.845435168955682	60.42000000000003	0.92932862190812726	0	283.88973384030419	135.80608365019012	22
1	23	57	209.0	136.0	1.0166116675270072	0.42194545442896547	1.0	0.6333333333333333	0.84947639998689628	9.0763519181363908	9.0553851381374173	4.1231056256176606	1.7610352584905533	1.4142135623730951	7.0710678118654755	8.2288132338152273	77.340720901839731	29.038000000000007	0.88372093023255816	0	209.10526315789474	136.31578947368422	23
1	24	356	131.0	143.0	1.3086349065117935	0.87414493842931862	1.0	0.53373313343328332	0.60865886444198203	31.019315446133632	29.546573405388315	7.2801098892805181	3.1631496296799471	2.8284271247461903	14.7368792407381	15.065000127984236	-29.260164693252801	85.732000000000042	0.89223057644110271	1	127.42696629213484	144.48595505617976	24
1	25	144	505.0	147.0	1.0989173231930878	0.66850657035168015	1.0	0.5714285714285714	0.71379484362894463	16.174108638831452	17.029386365926403	5.8309518948453007	2.3278654974145372	2.0	11.371354022617197	12.028785455693885	72.904384560746578	50.350000000000023	0.86486486486486491	0	504.35416666666669	145.95833333333334	25
1	26	151	464.0	148.0	1.0949541498545603	0.68589566921230105	1.0	0.59215686274509804	0.74849320408312947	16.656916468179698	16.763054614240211	5.8309518948453007	2.4252008215642498	2.2360679774997898	11.313708498984761	12.121236293648391	50.469634684508762	50.350000000000023	0.89880952380952384	0	463.80132450331126	147.19205298013244	26
1	27	19	214.0	150.0	0.99299794036779032	0.51642407123779555	1.0	0.76000000000000001	1.1010166147682168	5.3533932907305442	4.4721359549995796	2.2360679774997898	1.2793229362823826	1.0	3.5355339059327378	4.5842872485507105	45.0	14.725999999999997	0.88372093023255816	0	214.15789473684211	149.84210526315789	27
1	28	193	181.0	159.0	1.0975306608997077	0.73005480971033843	1.0	0.5975232198142415	0.74632164287473446	19.23622395014775	18.681541692269406	6.7082039324993694	2.7166530856504347	2.2360679774997898	12.727922061357855	13.145816101220616	-35.033704622827706	57.006000000000029	0.90398126463700235	0	179.32642487046633	160.06735751295338	28
1	29	111	400.0	161.0	1.0979153429098656	0.67357512101263506	1.0	0.63068181818181823	0.71140615510818239	14.238149303346697	15.297058540778355	5.0	2.1397350151601517	2.0	9.7580735803743561	10.523683401962318	-6.9412013649487738	44.280000000000015	0.89156626506024095	0	400.44144144144144	160.63963963963963	29
1	30	139	12.0	166.0	1.0645637663364391	0.65962469326863937	1.0	0.66190476190476188	0.85845497285971539	15.584993866265563	15.264337522473747	5.6568542494923806	2.4244950890830861	2.2360679774997898	10.606601717798213	11.713605745918395	51.730737048551937	45.108000000000018	0.91447368421052633	0	12.920863309352518	166.59712230215828	30
1	31	228	513.0	175.0	1.0481491190901588	0.43256450089743559	1.0	0.60317460317460314	0.75949529327512422	18.375450006303833	20.396078054371138	7.6157731058639087	2.9480552007900673	2.8284271247461903	15.556349186104045	16.567360678331024	-75.478434441961454	61.42000000000003	0.90656063618290261	0	512.87719298245611	174.62719298245614	31
1	32	127	538.0	181.0	1.0306362124864992	0.58510306141855217	1.0	0.64795918367346939	0.84255041286246268	14.248376966594352	13.601470508735444	5.6568542494923806	2.3902042496241962	2.2360679774997898	10.606601717798213	11.554848726815822	44.649963080092384	43.52200000000002	0.91366906474820142	0	537.82677165354335	181.18897637795277	32
1	33	827	563.0	200.0	1.1833777161890418	0.79325786204495274	1.0	0.63033536585365857	0.68451215042969804	42.64386332767539	41.340053217188775	13.341664064126334	4.850927082187984	4.2426406871192848	26.385602134497518	25.965244478381425	-64.084941568641256	123.21600000000007	0.88307528029898552	0	561.30350665054414	202.97944377267231	33
1	34	8	642.0	187.0	0.98174770424681035	0.57034301593550796	1.0	0.66666666666666663	0.7856354252958877	3.5504413610999106	3.0	1.4142135623730951	1.1035533905932737	1.0	2.0	2.9163560569343252	0.0	11.311999999999999	0.88888888888888884	0	642.5	187.0	34
1	35	175	210.0	196.0	1.108201772819744	0.63220896933772575	1.0	0.54179566563467496	0.69084679807280858	17.628378769069037	18.439088914585774	6.324555320336759	2.5382632665884661	2.2360679774997898	12.020815280171307	13.658431228872731	30.399163271300278	56.42000000000003	0.8771929824561403	0	208.96571428571428	195.71428571428572	35
1	36	184	421.0	216.0	1.0593940874103185	0.53638571224374498	1.0	0.53801169590643272	0.63338277019543687	17.085989189591992	18.248287590894659	6.7082039324993694	2.6391509610279589	2.2360679774997898	13.187798633088285	14.420112977047507	-29.748058841982928	60.42000000000003	0.8699763593380615	0	421.57065217391306	215.28260869565219	36
1	37	53	755.0	210.0	1.1747868791730827	0.80978929970698166	1.0	0.58888888888888891	0.78986402104044751	10.9454234022871	9.8488578017961039	3.1622776601683795	1.6224895656060554	1.4142135623730951	5.6568542494923806	6.4219075089583839	-32.209034868444078	29.038000000000007	0.92173913043478262	0	755.62264150943395	209.71698113207546	37
1	38	119	342.0	216.0	1.040322742048686	0.41063028784992928	1.0	0.65384615384615385	0.88492024255263824	13.186497001560561	13.152946437965905	5.3851648071345037	2.2788266910747157	2.0	11.180339887498949	12.023473467653433	63.019220095039095	41.108000000000018	0.91538461538461535	0	341.88235294117646	215.92436974789916	38
1	39	409	50.0	224.0	1.85715347391445	0.93809035977595112	1.0	0.3994140625	0.48243535012067412	41.567754784411022	36.055512754639892	7.2111025509279782	2.8973546380620747	2.8284271247461903	14.110813025753959	14.398681268086014	43.377217254891733	103.21600000000005	0.87393162393162394	0	56.427872860635695	230.1564792176039	39
1	40	94	590.0	224.0	1.147955378823216	0.70249544061916191	1.0	0.61038961038961037	0.78198428414056054	13.57970130679027	13.152946437965905	4.4721359549995796	1.9594578032759955	2.0	9.3914855054991175	9.6645137700282913	81.17711760084984	38.866000000000014	0.87850467289719625	0	589.71276595744678	222.43617021276594	40
1	41	117	132.0	228.0	1.0202011796066091	0.53646487181646374	1.0	0.6964285714285714	0.83882774660133186	13.392791507829427	13.038404810405298	5.3851648071345037	2.317442938134326	2.0	10.285912696499032	11.302480117037904	14.87211794806667	41.866000000000007	0.90697674418604646	0	132.76923076923077	228.60683760683762	41
1	42	157	104.0	236.0	1.0768605802169404	0.58051281619181894	1.0	0.65416666666666667	0.76770858191166458	16.15329393213268	16.552945357246848	6.0	2.5398351794545642	2.2360679774997898	12.521980673998822	13.152837515395259	-17.542719064152365	50.694000000000017	0.88951841359773376	0	103.26751592356688	236.03821656050957	42
1	43	10	233.0	253.0	1.0178760197630932	0.61007333335466385	1.0	0.625	0.77593622251445704	4.085	3.1622776601683795	1.4142135623730951	1.1242640687119285	1.0	2.1213203435596424	3.2367291417307129	-45.0	12.725999999999999	1.0	0	232.30000000000001	253.30000000000001	43
1	44	1052	194.0	271.0	1.1588773035781637	0.79316250178774428	1.0	0.66121935889377748	0.67571573813438424	47.580237377430002	47.707441767506253	13.45362404707371	5.3046167962039368	5.0	31.384241081079118	28.976842930058357	62.264421651764145	139.87200000000001	0.89608177172061332	0	196.26425855513307	276.23859315589351	44
1	45	155	707.0	263.0	1.0083804818858855	0.37294007828837789	1.0	0.68888888888888888	0.89996331816139019	14.686481367363063	14.317821063276353	6.4031242374328485	2.6222771208824511	2.2360679774997898	12.480754415067656	13.626931476591412	-52.6513619062045	46.52200000000002	0.91445427728613571	0	707.14838709677417	262.73548387096776	45
1	46	214	591.0	267.0	1.01201252111518	0.4297375478677935	1.0	0.6257309941520468	0.76165507894411499	17.485819026267375	18.110770276274835	7.6157731058639087	2.9911169731782423	2.8284271247461903	14.799999999999999	15.788887462248441	39.594607831701502	59.42000000000003	0.91063829787234041	0	590.97663551401865	266.52803738317755	46
1	47	15	446.0	263.0	1.1170107212763711	0.78104829493456063	1.0	0.59999999999999998	0.72359250922223117	5.6375367431311183	4.4721359549995796	2.0	1.1771236166328256	1.0	2.6832815729997477	3.5204760911501776	-31.717474411461005	16.140000000000001	0.8571428571428571	0	446.0	263.0	47
1	48	55	409.0	266.0	1.0808400510381952	0.64124768930608278	1.0	0.61111111111111116	0.87918139826060759	9.8423298327451878	9.2195444572928871	3.6055512754639891	1.6671100619591532	1.4142135623730951	6.3639610306789276	7.5523538927751632	55.866595052782841	28.038000000000011	0.94017094017094016	0	409.61818181818182	266.58181818181816	48
1	49	343	507.0	268.0	1.4458314772888508	0.8472892027042298	1.0	0.5444444444444444	0.48629548623183755	31.419444562250128	29.068883707497267	6.324555320336759	2.6163087611033964	2.2360679774997898	17.204022156995102	16.687866678032595	81.310853713415341	94.146000000000043	0.77601809954751155	0	507.0087463556851	275.58309037900875	49
1	50	87	233.0	273.0	1.013300946619617	0.44220126861224945	1.0	0.65909090909090906	0.80440929293258079	11.225850014615281	11.180339887498949	4.4721359549995796	2.0835255257288172	2.0	8.9442719099991592	10.068642783152608	53.549550523295203	36.866000000000007	0.90625	0	232.60919540229884	273.02298850574715	50
1	51	22	685.0	272.0	1.0108092065363101	0.53329374761579795	1.0	0.73333333333333328	1.0612690135259395	5.8330886507299944	5.0990195135927845	2.2360679774997898	1.3162462422380978	1.0	4.0	4.9343854196240065	0.0	16.139999999999997	0.88	0	685.5	271.72727272727275	51
1	52	59	435.0	298.0	1.1228288537002578	0.76863902309052823	1.0	0.65555555555555556	0.90490133560382469	11.024420745653019	9.8488578017961039	3.6055512754639891	1.7189259349533166	1.4142135623730951	6.3454476502728268	7.0521320514755557	-56.483555641902782	28.624000000000009	0.90769230769230769	0	434.27118644067798	298.57627118644069	52
1	53	244	734.0	314.0	1.0302025228489651	0.46990234417022519	1.0	0.64210526315789473	0.77238863096312338	19.020817115183466	19.416487838947599	8.2462112512353212	3.1059361984534375	2.8284271247461903	15.556349186104045	16.790025393306493	-38.258297842481745	63.006000000000029	0.9087523277467412	0	734.47131147540983	313.90573770491801	53
1	54	163	177.0	321.0	1.0852337657343609	0.676598796528045	1.0	0.64682539682539686	0.74253162909461279	17.154662414654577	18.027756377319946	6.4031242374328485	2.6046644226237121	2.2360679774997898	12.020815280171307	12.631867656044314	-29.670530998364626	52.52200000000002	0.90055248618784534	0	177.42944785276075	320.34969325153372	54
1	55	134	145.0	324.0	1.0106168571874961	0.28458834050373288	1.0	0.63809523809523805	0.85610575013714441	13.468768314897959	14.035668847618199	5.8309518948453007	2.4696536086528527	2.2360679774997898	11.313708498984761	12.911832314118435	-63.369475210345762	44.350000000000023	0.89932885906040272	0	145.37313432835822	323.7238805970149	55
1	56	77	445.0	325.0	1.0079895470816627	0.26516160761292723	1.0	0.63636363636363635	0.79596933653629343	10.191845893735715	10.04987562112089	4.4721359549995796	1.9929154808829561	2.0	8.4852813742385695	9.8270184102268932	38.172723826126237	34.866000000000007	0.88	0	445.28571428571428	325.18181818181819	56
1	57	10	548.0	322.0	1.0178760197630932	0.61007333335466385	1.0	0.625	0.77593622251445704	4.085	3.1622776601683795	1.4142135623730951	1.1242640687119285	1.0	2.1213203435596424	3.2367291417307129	-45.0	12.725999999999999	1.0	0	547.70000000000005	322.69999999999999	57
1	58	237	15.0	332.0	1.1067339405025678	0.76528187987613339	1.0	0.67329545454545459	0.78507219612155243	21.787496904879433	21.377558326431949	7.0	2.9984641231034872	2.8284271247461903	13.449688384756683	14.024509442597058	76.648167063326397	61.592000000000027	0.91505791505791501	0	14.936708860759493	331.86497890295357	58
1	59	181	675.0	330.0	1.0073774054193427	0.35107974407098147	1.0	0.75416666666666665	0.94315689613837728	15.787763994010328	15.524174696260024	7.0710678118654755	2.8597902667959727	2.8284271247461903	14.0	14.782802765088748	1.1484395870473689	49.108000000000011	0.93540051679586567	0	674.82872928176801	330.54696132596683	59
1	60	138	280.0	331.0	1.0128011621271997	0.35709178650489443	1.0	0.61333333333333329	0.81323996241122365	13.850425169194473	14.142135623730951	6.324555320336759	2.512873393090584	2.2360679774997898	11.313708498984761	12.93725693365622	50.003818544928556	46.178000000000019	0.91089108910891092	0	280.231884057971	331.16666666666669	60
1	61	213	636.0	333.0	1.0618167742498035	0.65162478083860531	1.0	0.65944272445820429	0.81871273681401013	19.178388089376192	18.681541692269406	6.7082039324993694	2.8842511446293937	2.8284271247461903	13.800000000000001	14.547602482270014	60.698955218502888	57.178000000000019	0.92407809110629069	0	636.68075117370893	333.96713615023475	61
1	62	123	603.0	347.0	1.14639692586028	0.75759136581746378	1.0	0.59134615384615385	0.69650725209701214	15.938404041482693	16.15549442140351	5.0	2.201971579453061	2.0	9.6027659949671982	10.403460668150265	-59.701226058885048	47.108000000000018	0.91111111111111109	0	603.34146341463418	345.8130081300813	62
1	63	313	411.0	364.0	1.632875118796856	0.92271525442799829	1.0	0.46577380952380953	0.49303326472441539	33.692015814619921	30.528675044947494	6.0	2.6207437900870323	2.2360679774997898	13.430943522420121	12.9876738089502	53.004335399418764	89.31800000000004	0.85519125683060104	0	407.1821086261981	359.45367412140575	63
1	64	179	475.0	359.0	1.0750502640784838	0.69098702010106572	1.0	0.66296296296296298	0.85306475501111279	18.002830972360339	18.384776310850235	6.4031242374328485	2.6803820060318739	2.2360679774997898	12.020815280171307	13.013655384681943	-52.664914856593732	51.350000000000023	0.92030848329048842	0	475.46368715083798	358.2513966480447	64
1	65	137	248.0	359.0	1.0456854116702126	0.56557654415077896	1.0	0.65865384615384615	0.77578450030317614	14.801677797919909	15.524174696260024	5.8309518948453007	2.4250174713519854	2.2360679774997898	11.313708498984761	12.206881604153038	-22.681235201585277	47.108000000000018	0.91333333333333333	0	248.48175182481751	358.57664233576645	65
1	66	131	22.0	362.0	1.536797089902123	0.86310684791263059	1.0	0.46785714285714286	0.5261363970409304	20.274185169164046	19.104973174542799	5.0	1.956098805849712	2.0	10.499753010333542	10.238896467263702	-69.900786182624444	55.936000000000021	0.79154078549848939	0	20.633587786259543	364.29007633587787	66
1	67	193	758.0	367.0	1.0121904909533268	0.18925111699779806	1.0	0.66782006920415227	0.89082483518061262	15.970416746646329	16.278820596099706	7.0710678118654755	2.8538709241728775	2.2360679774997898	14.142135623730951	15.681810902804727	43.777949541839966	52.178000000000026	0.92344497607655507	0	757.40932642487041	367.22797927461141	67
1	68	8	302.0	367.0	0.98174770424681035	0.57034301593550796	1.0	0.66666666666666663	0.7856354252958877	3.5504413610999106	3.0	1.4142135623730951	1.1035533905932737	1.0	2.0	2.9163560569343252	90.0	11.311999999999999	0.88888888888888884	0	302.0	366.5	68
1	69	196	659.0	377.0	1.279101709326242	0.78718105020296791	1.0	0.57309941520467833	0.57370897581049263	21.563339338746044	21.095023109728988	5.0	2.3703998282519994	2.0	14.142135623730951	13.298585220276445	36.846762946723317	65.52200000000002	0.84120171673819744	0	661.36734693877554	376.5	69
1	70	167	686.0	376.0	1.0392653180454883	0.57729457159165265	1.0	0.61851851851851847	0.81990330806698253	16.346737766984585	17.11724276862369	6.4031242374328485	2.6296552937573145	2.2360679774997898	12.480754415067656	13.347699251845581	-14.73980526022774	50.59200000000002	0.91506849315068495	0	686.41317365269458	375.90419161676647	70
1	71	36	618.0	376.0	1.1214009784997518	0.75675716659045955	1.0	0.6428571428571429	0.90305579104901879	8.575567165350753	7.6157731058639087	2.8284271247461903	1.4535846728013719	1.4142135623730951	4.919349550499537	5.6058148090396118	55.543686278815954	22.382000000000005	0.90000000000000002	0	617.91666666666663	375.61111111111109	71
1	72	161	358.0	387.0	1.2679827694862142	0.6369562976593659	1.0	0.47352941176470587	0.54795264788472076	18.117826935431989	19.235384061671343	6.324555320336759	2.2960505654246144	2.0	13.084485988563161	13.967031196624319	-61.658812459046445	60.764000000000017	0.81725888324873097	0	358.55279503105589	388.10559006211179	72
1	73	23	107.0	384.0	1.0782683423515225	0.74029378703632209	1.0	0.65714285714285714	0.75590371254808397	6.6879610267355272	6.0827625302982193	2.2360679774997898	1.3177015560593595	1.0	4.0	4.496205869316408	9.1722171193213811	19.553999999999998	0.88461538461538458	0	106.78260869565217	383.69565217391306	73
1	74	37	259.0	387.0	1.000784535137601	0.47470050845556439	1.0	0.75510204081632648	0.91403838836861839	7.3716852984742554	6.7082039324993694	3.1622776601683795	1.5792811753619269	1.4142135623730951	5.6568542494923806	6.4881695717864254	-65.743466416125671	22.554000000000002	0.90243902439024393	0	259.29729729729729	386.86486486486484	74
1	75	192	635.0	397.0	1.0085177995242869	0.27313044571861739	1.0	0.66435986159169547	0.90645524209471207	16.05981893746597	16.124515496597098	7.2111025509279782	2.8816427987798749	2.5322475511229898	14.142135623730951	15.449176534599525	83.898945361583273	51.592000000000027	0.92307692307692313	0	634.96875	397.0625	75
1	76	390	659.0	408.0	2.5687248035008912	0.95026470670832375	1.0	0.41666666666666669	0.3527387455007579	48.216442705525438	39.824615503479755	7.2801098892805181	2.7229201345792555	2.2360679774997898	15.910337002383443	15.01669252552826	-19.820367333081983	117.87200000000006	0.69271758436944941	0	668.53846153846155	404.39743589743591	76
1	77	12	317.0	397.0	1.090830782496456	0.76176413598315107	1.0	0.59999999999999998	0.75421000828405227	4.943596118347501	4.1231056256176606	1.4142135623730951	1.1380711874576985	1.0	2.1213203435596424	3.2027307929010762	-53.349622116996812	14.139999999999999	1.0434782608695652	0	317.5	397.0	77
1	78	390	125.0	407.0	1.1334588143060134	0.72036198973238019	1.0	0.66326530612244894	0.5886101713592109	27.608395873579056	28.160255680657446	8.6023252670426267	3.4055320555942985	3.0	19.563479489337517	19.149136483165737	-9.650361600572376	91.248000000000033	0.82191780821917804	0	123.00769230769231	407.60512820512821	78
1	79	41	493.0	411.0	1.0159431387125737	0.34852436949077481	1.0	0.640625	0.87903090009219209	7.5934683623445851	7.0710678118654755	3.1622776601683795	1.5862080401922636	1.4142135623730951	5.6568542494923806	7.1173557648274173	38.990994042505378	24.210000000000001	0.87234042553191493	0	493.39024390243901	411.26829268292681	79
1	80	103	242.0	414.0	1.0927078794933949	0.67873649077511411	1.0	0.61309523809523814	0.75956983908284792	13.718015419346397	13.038404810405298	4.4721359549995796	2.054682593429507	2.0	8.9133762324984893	10.074262237627305	-28.228168386079588	41.280000000000015	0.89177489177489178	0	241.62135922330097	414.66990291262135	80
1	81	183	367.0	441.0	1.0124413179687144	0.25234492403487169	1.0	0.63321799307958482	0.80068376781550876	15.667111010143589	16.124515496597098	7.0710678118654755	2.8010608701539961	2.2360679774997898	14.015925008580554	15.160081765429563	43.141832801217589	53.59200000000002	0.91959798994974873	0	367.02185792349729	441.72677595628414	81
1	82	128	744.0	443.0	1.0177483158625016	0.50344561111378539	1.0	0.65641025641025641	0.81146632739261981	13.848724802532114	14.035668847618199	6.0	2.4441899323053211	2.2360679774997898	11.313708498984761	11.965671022358288	-85.027557681495594	44.52200000000002	0.90459363957597172	0	744.03125	443.125	82
1	83	291	84.0	448.0	1.1168178567204694	0.38068058115072173	1.0	0.66136363636363638	0.60470793826766089	21.167328275981252	23.706539182259394	8.0	2.9859922148570002	2.8284271247461903	19.0	19.573568150306933	61.305404463617002	77.764000000000024	0.81741573033707871	0	83.769759450171819	448.94845360824741	83
1	84	122	646.0	453.0	1.0254802238746186	0.44464654860532787	1.0	0.62564102564102564	0.83162307302197047	13.362082574775961	14.035668847618199	5.6568542494923806	2.3325235660180934	2.2360679774997898	11.199999999999999	11.968499089002052	1.7678177335159662	42.936000000000021	0.89051094890510951	0	645.94262295081967	452.75409836065575	84
1	85	12	498.0	457.0	0.95993108859688114	0.0	1.0	0.75	1.1784531379438317	3.9151341599477893	3.1622776601683795	1.4142135623730951	1.1380711874576985	1.0	2.8284271247461903	3.9151341599477893	0.0	11.311999999999999	0.8571428571428571	0	497.5	457.5	85
1	86	25	478.0	464.0	1.0053096491487343	0.46408321054852392	1.0	0.69444444444444442	0.91258803029293711	6.0738865736115102	5.3851648071345037	2.8284271247461903	1.3914337781593735	1.0	4.2426406871192848	5.3801977578788893	62.052248158293615	18.553999999999998	0.8771929824561403	0	478.24000000000001	464.31999999999999	86
1	87	96	508.0	473.0	1.0198131534276746	0.50205067874273368	1.0	0.67132867132867136	0.86801911628224615	12.014181979543517	12.165525060596439	5.0	2.1625988467741086	2.0	9.1923881554251174	10.390323544018651	62.995935073185322	37.280000000000015	0.90995260663507105	0	508.25	472.95833333333331	87
1	88	430	260.0	478.0	1.2925741122932426	0.85084096151641286	1.0	0.58503401360544216	0.58663926549692447	33.33416427693821	34.014702703389901	8.4852813742385695	3.3264590716278928	3.0	18.569533817705185	17.514547041955996	-9.7833053528093004	95.974000000000046	0.84896347482724577	0	264.54418604651164	477.21627906976744	88
1	89	189	583.0	480.0	1.0627885551780014	0.58334343178263925	1.0	0.65397923875432529	0.76377217255225138	17.615137255312401	18.357559750685819	7.0710678118654755	2.7506153839749481	2.2360679774997898	13.435028842544403	14.30746559219531	-55.555453481982347	55.764000000000024	0.88941176470588235	0	583.22222222222217	479.91005291005291	89
1	90	42	215.0	482.0	1.0226035043997872	0.47572208058948551	1.0	0.65625	0.97973556504040926	7.9335695827355535	7.2801098892805181	3.1622776601683795	1.5877335997084694	1.4142135623730951	5.6568542494923806	6.9783332693262023	53.508110177854974	23.210000000000004	0.88421052631578945	0	214.5952380952381	481.6904761904762	90
1	91	38	570.0	497.0	1.0829998293356267	0.74332026462641698	1.0	0.6785714285714286	0.95322555721840863	8.5970779990835133	7.6157731058639087	2.8284271247461903	1.5103564032393517	1.4142135623730951	4.919349550499537	5.7508924757725088	31.31786016689275	22.382000000000005	0.91566265060240959	0	568.65789473684208	496.13157894736844	91
1	92	125	289.0	501.0	1.0217163026228422	0.514010977136658	1.0	0.64102564102564108	0.81372722391180663	13.755495153786603	14.142135623730951	5.6568542494923806	2.3936709814134303	2.2360679774997898	11.094003924504582	11.799238240627757	6.7059499383917078	43.936000000000014	0.90579710144927539	0	289.33600000000001	501.44799999999998	92
1	93	184	431.0	504.0	1.0220994552986338	0.4931718221918549	1.0	0.71875	0.87104834608444115	16.57058521104571	15.811388300841896	6.7082039324993694	2.8200910179582133	2.5322475511229898	13.435028842544403	14.415281087800103	37.697358584304553	51.52200000000002	0.93401015228426398	0	431.17391304347825	503.74456521739131	93
1	94	592	549.0	510.0	1.0164027447968644	0.47279727780581154	1.0	0.6820276497695853	0.80765219807948685	29.395947984237246	30.805843601498726	12.041594578792296	4.6417233747283095	4.1231056256176606	24.748737341529164	25.902863600914866	-29.081358625408342	95.974000000000046	0.93745051464766416	0	548.59628378378375	510.80067567567568	94
1	95	162	156.0	511.0	1.122694295288903	0.71242006813576697	1.0	0.63529411764705879	0.77204743190949865	17.680272649157235	17.4928556845359	6.0827625302982193	2.469869179733911	2.2360679774997898	12.020815280171307	12.407189077530679	-53.653391624684929	51.350000000000023	0.88043478260869568	0	157.27160493827159	509.58641975308643	95
1	96	140	126.0	507.0	1.0908081390119915	0.50821775275075098	1.0	0.67307692307692313	0.64793149481787482	15.006539943581121	15.811388300841896	6.0	2.3815502450168813	2.0	11.705741763933734	12.924061511310363	10.600162951305355	52.108000000000011	0.83832335329341312	0	125.68571428571428	507.67857142857144	96
1	97	111	351.0	512.0	1.1821272295083731	0.79973769854568311	1.0	0.56632653061224492	0.70369345578578757	15.744650226685405	13.928388277184119	4.2426406871192848	2.0658599843185437	2.0	8.8345447153698231	9.4522940894517671	56.407287484477507	44.52200000000002	0.89516129032258063	0	350.27927927927925	510.4954954954955	97
1	98	5	255.0	513.0	1.0053096491487339	0.0	1.0	0.55555555555555558	0.49102214080992984	2.6184975728143671	2.0	1.4142135623730951	1.0828427124746189	1.0	1.4142135623730951	2.6184975728143671	0.0	11.311999999999999	1.1111111111111112	0	255.0	513.0	98
1	99	87	755.0	517.0	1.0346360086418924	0.56701508712176596	1.0	0.60839160839160844	0.76945754796239574	11.759938207851318	12.041594578792296	5.0	2.0469331148527146	2.0	8.9442719099991592	9.6867481978871783	-10.64578369523278	37.694000000000017	0.89230769230769236	0	755.27586206896547	516.9885057471264	99
1	100	8	663.0	517.0	0.98174770424681035	0.57034301593550796	1.0	0.66666666666666663	0.7856354252958877	3.5504413610999106	3.0	1.4142135623730951	1.1035533905932737	1.0	2.0	2.9163560569343252	0.0	11.311999999999999	0.88888888888888884	0	662.5	517.0	100
1	101	10	242.0	527.0	1.0178760197630932	0.61007333335466385	1.0	0.625	0.77593622251445704	4.085	3.1622776601683795	1.4142135623730951	1.1242640687119285	1.0	2.1213203435596424	3.2367291417307129	-44.999999999999986	12.725999999999999	1.0	0	241.30000000000001	527.29999999999995	101
1	102	151	751.0	539.0	1.0784019274337011	0.64483925718135215	1.0	0.6741071428571429	0.72645553832397436	16.244148034407434	17.0	6.0	2.4928893074275353	2.0	12.020815280171307	12.415698215157683	-31.218783848807192	51.108000000000025	0.88046647230320696	0	751.08609271523176	539.17218543046363	102
1	103	51	556.0	542.0	1.1052449356411069	0.75143252602599564	1.0	0.62962962962962965	0.83986002286108219	10.084960115172414	8.9442719099991592	3.1622776601683795	1.6503939718038092	1.4142135623730951	5.6568542494923806	6.6541569430711762	-44.870288578321272	27.624000000000006	0.92727272727272725	0	555.76470588235293	542.58823529411768	103
1	104	114	568.0	552.0	1.0231470040127044	0.47613743753209742	1.0	0.62637362637362637	0.85487754062566423	13.010321452541998	13.152946437965905	5.6568542494923806	2.299623340617206	2.2360679774997898	10.539303728279354	11.44089779512881	85.14352998940646	40.936000000000014	0.89763779527559051	0	568.14035087719299	552.5	104
1	105	8	666.0	557.0	0.98174770424681035	0.57034301593550796	1.0	0.66666666666666663	0.7856354252958877	3.5504413610999106	3.0	1.4142135623730951	1.1035533905932737	1.0	2.0	2.9163560569343252	0.0	11.311999999999999	0.88888888888888884	0	665.5	557.0	105
2	1	34	743.0	7.0	1.0643559885813583	0.59799419899128514	1.0	0.6071428571428571	0.82218866371470956	7.5760071094007557	7.0710678118654755	2.8284271247461903	1.4334320315765585	1.4142135623730951	4.9497474683058327	6.0721729496414811	30.688547099936674	22.796000000000006	0.89473684210526316	0	742.85294117647061	6.7941176470588234	1
2	2	123	461.0	13.0	1.0079678864803838	0.39445521079161266	1.0	0.67582417582417587	0.87173753667056331	13.149444065209698	13.038404810405298	5.6568542494923806	2.4100241770992792	2.2360679774997898	10.606601717798213	12.083223607289144	48.993839550213877	42.108000000000018	0.91791044776119401	0	461.08130081300811	12.585365853658537	2
2	3	42	372.0	19.0	1.0069141986845804	0.30845339853678377	1.0	0.65625	0.79314833683287378	7.5975104670933584	7.2801098892805181	3.1622776601683795	1.6165772435310815	1.4142135623730951	6.2609903369994111	7.2270517168031363	85.402120399017903	25.796000000000003	0.88421052631578945	0	371.57142857142856	19.11904761904762	3
2	4	217	642.0	27.0	1.2778038236111566	0.85669446823003159	1.0	0.60277777777777775	0.70533608154414373	23.670456604234371	23.53720459187964	5.3851648071345037	2.5566656639043339	2.2360679774997898	12.070196981508371	12.209793946835665	-72.183276778364714	62.178000000000019	0.8948453608247422	0	640.26728110599083	31.225806451612904	4
2	5	133	324.0	27.0	1.0053098628046555	0.25433071979659305	1.0	0.6785714285714286	0.85906647920454327	13.327260983542198	13.341664064126334	5.8309518948453007	2.4808032397193012	2.2360679774997898	12.020815280171307	12.889024748429529	-22.343350897512348	44.108000000000011	0.92361111111111116	0	323.99248120300751	27.496240601503761	5
2	6	310	603.0	32.0	1.0730809872963634	0.69552238508519137	1.0	0.64182194616977228	0.84058860540356906	23.685008057855256	22.803508501982758	8.0622577482985491	3.3763643112608173	2.9142135623730949	16.086305690531645	17.017783146837967	55.56102233965283	68.076000000000036	0.9351432880844649	0	601.83548387096778	30.570967741935483	6
2	7	147	531.0	28.0	1.0287101070718245	0.55622325690261598	1.0	0.65333333333333332	0.8385231330413857	15.15736483576296	14.560219778561036	5.8309518948453007	2.5141165279329449	2.2360679774997898	11.313708498984761	12.596268925114947	45.77325493653084	46.936000000000021	0.9158878504672896	0	530.63265306122446	27.959183673469386	7
2	8	161	162.0	32.0	1.1701866745639795	0.54116510841881516	1.0	0.59191176470588236	0.59565755410294896	16.824466903564701	17.204650534085253	5.0990195135927845	2.2855878156475722	2.0	14.546477236774544	14.147969476633461	-23.322808307164397	58.280000000000015	0.81725888324873097	0	162.81987577639751	31.037267080745341	8
2	9	926	257.0	60.0	1.756780011164867	0.9038787809080554	1.0	0.41599281221922729	0.41477442566239625	59.142112923556759	56.612719418872643	11.661903789690601	4.1960119169817585	3.6055512754639891	28.003182280265616	25.300326052786982	57.080858875119688	167.4959999999999	0.73201581027667983	0	257.18574514038875	64.024838012958966	9
2	10	58	564.0	46.0	1.0364202915569909	0.64258652509199865	1.0	0.71604938271604934	0.98442078325673332	9.9020818370831343	8.9442719099991592	3.6055512754639891	1.8003573239413173	1.4142135623730951	6.3639610306789276	7.587105099723054	48.475167317756586	27.210000000000008	0.93548387096774188	0	564.24137931034488	46.827586206896555	10
2	11	22	641.0	52.0	1.2002252925247254	0.84389661481565714	1.0	0.62857142857142856	0.80307746665778457	7.3209338786981935	6.324555320336759	2.0	1.2493309715562988	1.0	3.1304951684997055	3.9277236924928087	63.545441538464296	18.553999999999998	0.89795918367346939	0	641.13636363636363	52.772727272727273	11
2	12	148	203.0	64.0	1.0079751931099943	0.39759113682285441	1.0	0.70476190476190481	0.87482061878507111	14.424183602616489	14.142135623730951	6.4031242374328485	2.6082018895528152	2.2360679774997898	12.521980673998822	13.235092690491973	88.240780749003136	46.108000000000011	0.92211838006230529	0	202.84459459459458	63.70945945945946	12
2	13	545	343.0	77.0	1.7855610480667454	0.8501983026265939	1.0	0.30895691609977322	0.28692731003613803	44.052049895534189	48.259714048054619	8.6023252670426267	3.0914437657738243	2.8284271247461903	27.171816614448488	23.19175576156994	-71.801707544928462	154.49599999999992	0.58351177730192716	0	342.10825688073396	80.671559633027528	13
2	14	163	460.0	69.0	1.0543629674711141	0.5552204863420579	1.0	0.60370370370370374	0.7357360647850989	16.146622138380955	17.029386365926403	6.4031242374328485	2.5786377371190827	2.2360679774997898	12.521980673998822	13.429197288634658	10.589657505292097	52.764000000000024	0.90555555555555556	0	460.38036809815952	68.779141104294482	14
2	15	184	487.0	72.0	1.0241096295143015	0.47515147891798826	1.0	0.63888888888888884	0.83596542093949633	16.505043971584968	17.262676501632068	6.7082039324993694	2.777386512276919	2.2360679774997898	13.435028842544403	14.52285442523163	30.041837241760724	52.592000000000027	0.9177057356608479	0	486.78260869565219	71.304347826086953	15
2	16	268	132.0	85.0	1.3370421014672764	0.86097901404398958	1.0	0.50757575757575757	0.62357423599754691	26.970940680483618	24.351591323771842	6.324555320336759	2.7112882038974773	2.2360679774997898	13.435028842544403	13.718512200018132	-40.76624746902533	73.490000000000038	0.88888888888888884	0	136.13432835820896	81.175373134328353	16
2	17	198	701.0	80.0	1.1398297870529719	0.75477039569559035	1.0	0.61875000000000002	0.69101217444474317	20.10485083876932	19.924858845171276	6.7082039324993694	2.6905348072848603	2.2360679774997898	12.727922061357855	13.188562248245448	-26.69947862178611	60.006000000000029	0.90825688073394495	0	699.55555555555554	80.454545454545453	17
2	18	30	641.0	86.0	1.1440051470405497	0.77448052071468487	1.0	0.625	0.71463578548196627	7.9914453608263774	7.2801098892805181	2.8284271247461903	1.392861481799478	1.0	4.4271887242357311	5.0553704159552009	73.855009299256707	22.968000000000004	0.8571428571428571	0	641.26666666666665	86.0	18
2	19	90	445.0	90.0	1.0189620024087791	0.46758344040596023	1.0	0.68181818181818177	0.93035376997748587	11.521535691140732	11.401754250991379	5.0	2.091743204409072	2.0	9.1923881554251174	10.184449246568773	14.732610692383266	34.866000000000007	0.90000000000000002	0	444.73333333333335	90.0	19
2	20	879	501.0	122.0	2.1337321442991377	0.93007484159810094	1.0	0.47359913793103448	0.24446187514569906	64.8222743254032	63.198101237299845	10.198039027185569	3.5713192389106738	3.0	26.380017156762825	23.81376528224655	86.085749920349315	212.56599999999975	0.67615384615384611	0	502.22866894197955	124.52445961319681	20
2	21	348	11.0	104.0	1.2041522781085172	0.77741093931622318	1.0	0.53538461538461535	0.58227975808705523	27.693002742065861	25.495097567963924	7.2111025509279782	3.0560341957577024	2.8284271247461903	17.424586543623246	17.418705696668905	27.214797837771503	86.662000000000035	0.83653846153846145	0	15.821839080459769	106.24425287356321	21
2	22	465	462.0	117.0	1.6229299772818184	0.91220955464233289	1.0	0.44285714285714284	0.45449449455861579	40.577952654497139	43.657759905886145	8.4852813742385695	3.1179282751925284	2.8284271247461903	18.582456573545176	16.625759698933884	-28.961886652994615	113.38800000000005	0.82373782108060234	0	462.63225806451612	115.95913978494623	22
2	23	27	675.0	109.0	1.0917285856096219	0.7150077446963593	1.0	0.6428571428571429	0.85095088085372084	7.191266781983451	6.324555320336759	2.2360679774997898	1.3558406988559644	1.0	4.1602514716892181	5.0275334918079508	-32.491553260949971	19.968000000000004	0.88524590163934425	0	675.44444444444446	108.66666666666667	23
2	24	10	645.0	110.0	1.0178760197630927	0.61007333335466418	1.0	0.625	0.77593622251445704	4.085	3.1622776601683795	1.4142135623730951	1.1242640687119285	1.0	2.1213203435596424	3.236729141730712	44.999999999999993	12.725999999999999	1.0	0	644.70000000000005	109.3	24
2	25	206	328.0	127.0	1.0634072934100822	0.6355650246240081	1.0	0.64375000000000004	0.78046379847999348	18.753896097010781	19.026297590440446	6.4031242374328485	2.8321218941837354	2.8284271247461903	14.524159855640363	14.478895648238927	76.748097478104469	57.592000000000027	0.91759465478841873	0	327.32524271844659	125.70388349514563	25
2	26	16	392.0	119.0	0.98174770424681035	0.57236935015402846	1.0	0.80000000000000004	1.1346011744716284	4.9817320368524403	4.1231056256176606	2.0	1.228553390593274	1.0	3.0	4.085	0.0	13.311999999999998	0.88888888888888884	0	392.0	118.5	26
2	27	32	98.0	121.0	1.0045656684666093	0.5311454502045776	1.0	0.76190476190476186	1.05169212180603	6.98788280549633	6.324555320336759	2.8284271247461903	1.502905632604675	1.4142135623730951	4.9497474683058327	5.9206979303587985	20.293528950240596	19.553999999999998	0.90140845070422537	0	97.84375	120.375	27
2	28	162	547.0	126.0	1.1207036108552666	0.73956324495928283	1.0	0.59558823529411764	0.75974739821631443	17.902248989619345	17.088007490635061	6.324555320336759	2.4995389761974729	2.2360679774997898	11.313708498984761	12.049772357453993	-50.367525249892722	51.764000000000024	0.8925619834710744	0	545.78395061728395	127.26543209876543	28
2	29	472	286.0	136.0	1.0082168516232868	0.36809825354520681	1.0	0.69925925925925925	0.88790726607444215	25.52849906770787	26.172504656604801	11.401754250991379	4.2781721045524765	3.6055512754639891	22.600000000000001	23.736063959370981	67.79908729375326	81.732000000000042	0.94117647058823528	0	285.72245762711867	135.20127118644066	29
2	30	440	123.0	151.0	1.2714052465295744	0.65332689267335653	1.0	0.45785639958376689	0.45036780955565731	30.122896382789243	30.805843601498726	8.0622577482985491	3.243603202836399	3.0	25.85431537175516	22.80531994298623	-5.9765779673845874	110.80200000000005	0.74829931972789121	0	125.84090909090909	152.40681818181818	30
2	31	167	466.0	145.0	1.0454898692673289	0.65008863473877865	1.0	0.65234375	0.86169192105188319	16.852801064631191	15.811388300841896	6.324555320336759	2.6326331264902896	2.2360679774997898	12.0	12.805742218866831	44.310209436151801	49.350000000000023	0.92011019283746553	0	465.77245508982037	145.37724550898204	31
2	32	1126	545.0	158.0	1.8023964255713587	0.66272800692879053	1.0	0.44156862745098041	0.28768628772529242	57.50551526901058	53.823786563191554	9.8488578017961039	3.6414117872542859	3.1622776601683795	44.791354718776716	43.06359126952723	-30.484998069568928	221.77599999999961	0.61462882096069882	0	535.81261101243342	170.14031971580818	32
2	33	16	104.0	150.0	0.98174770424681035	0.57236935015402846	1.0	0.80000000000000004	1.1346011744716282	4.9817320368524403	4.1231056256176606	2.0	1.2285533905932737	1.0	3.0	4.085	90.0	13.311999999999999	0.88888888888888884	0	104.5	150.0	33
2	34	13	225.0	151.0	1.0410011159824166	0.0	1.0	0.52000000000000002	0.56740336271369662	4.2356186828689113	4.0	2.2360679774997898	1.2225324789993979	1.0	2.8284271247461903	4.2356186828689113	0.0	16.968	1.04	0	225.0	151.0	34
2	35	177	180.0	157.0	1.1791088719082583	0.78168844075833976	1.0	0.57467532467532467	0.66660506892765026	19.623008828738801	21.377558326431949	6.0827625302982193	2.4491863631196171	2.2360679774997898	12.521980673998822	12.238264810690348	-14.900542549252286	57.764000000000031	0.86764705882352944	0	180.54802259887006	156.37288135593221	35
2	36	119	401.0	160.0	1.0571608355741167	0.51827059519650287	1.0	0.65384615384615385	0.74288591008641036	13.67019734313128	13.928388277184119	5.3851648071345037	2.2868773401236515	2.0	11.180339887498949	11.690980949814778	-55.491092903451062	44.866000000000014	0.89811320754716983	0	401.16806722689074	159.0924369747899	36
2	37	8	647.0	155.0	0.98174770424681035	0.57034301593550796	1.0	0.66666666666666663	0.7856354252958877	3.5504413610999106	3.0	1.4142135623730951	1.1035533905932737	1.0	2.0	2.9163560569343252	0.0	11.311999999999999	0.88888888888888884	0	647.5	155.0	37
2	38	154	16.0	167.0	1.0413592447276634	0.61627465098287737	1.0	0.6875	0.89415710320551023	15.941282351220284	15.524174696260024	6.324555320336759	2.5746827373600305	2.2360679774997898	11.800000000000001	12.554258875221505	-62.24599680258077	46.52200000000002	0.92492492492492495	0	15.909090909090908	166.62987012987014	38
2	39	21	678.0	181.0	0.96883582967848492	0.0	1.0	0.83999999999999997	1.1255513621340978	5.1719479020372079	4.4721359549995796	2.8284271247461903	1.3564419702018367	1.0	4.0	5.1719479020372079	0.0	15.311999999999998	0.91304347826086951	0	678.0	181.0	39
2	40	656	568.0	196.0	1.2043427591936668	0.81046782795419892	1.0	0.6074074074074074	0.67564622177352429	38.717633388936633	39.812058474788763	11.401754250991379	4.3306779444305974	4.0	23.255106965997811	22.680137281065786	-77.463381257191742	110.45800000000006	0.90984743411927882	0	567.76371951219517	199.8094512195122	40
2	41	177	211.0	193.0	1.0780722457031551	0.72840598942743595	1.0	0.65555555555555556	0.83009437953263998	18.248207371991118	17.720045146669349	6.324555320336759	2.6763367240860387	2.2360679774997898	11.627553482998906	12.502681936756019	60.947870624899281	51.764000000000024	0.92913385826771622	0	210.65536723163842	192.19209039548022	41
2	42	103	623.0	199.0	1.1907799584291729	0.82367237092219159	1.0	0.61309523809523814	0.70440295547779963	15.447244792745639	15.0	4.4721359549995796	2.0424395506715296	2.0	8.4000000000000004	8.7596070026945796	50.509039403939695	42.866000000000014	0.90748898678414092	0	622.0	198.11650485436894	42
2	43	5	64.0	199.0	1.0053096491487339	0.0	1.0	0.55555555555555558	0.49102214080992984	2.6184975728143671	2.0	1.4142135623730951	1.0828427124746189	1.0	1.4142135623730951	2.6184975728143671	0.0	11.311999999999999	1.1111111111111112	0	64.0	199.0	43
2	44	126	704.0	207.0	1.1023786768832342	0.67424829816423215	1.0	0.57013574660633481	0.68905966040556321	15.197747362560172	16.124515496597098	5.0	2.2267125074295673	2.0	10.533703247651751	11.22360827339528	3.9009017858421382	47.936000000000014	0.88732394366197187	0	703.80952380952385	208.0	44
2	45	39	757.0	211.0	1.017698282698317	0.4726803429829306	1.0	0.609375	0.71341203122551455	7.624324251571803	7.2801098892805181	3.1622776601683795	1.5829222196958221	1.4142135623730951	5.6568542494923806	6.7188134572963003	25.816257307569124	26.210000000000004	0.8666666666666667	0	756.76923076923072	210.58974358974359	45
2	46	169	343.0	215.0	1.0331517050357031	0.60831905501731809	1.0	0.66015625	0.85756294257835908	16.579390381764583	15.811388300841896	6.324555320336759	2.6968775958985289	2.2360679774997898	12.020815280171307	13.158939291490633	-40.756820169589055	49.764000000000024	0.9285714285714286	0	343.5739644970414	215.0059171597633	46
2	47	160	421.0	215.0	1.0659310359051866	0.56634741507854247	1.0	0.62745098039215685	0.75743334442125321	16.144871571191782	16.763054614240211	6.324555320336759	2.5213812551787034	2.2360679774997898	12.554744984332482	13.306064114761675	-29.610996343439925	51.52200000000002	0.8938547486033519	0	422.15625	214.22499999999999	47
2	48	31	744.0	215.0	1.0022388164115805	0.50556182222803425	1.0	0.73809523809523814	0.92210176534896815	6.8192183214834499	6.324555320336759	2.8284271247461903	1.4981515710798943	1.4142135623730951	4.9497474683058327	5.8835559830386366	58.826407508731009	20.554000000000002	0.89855072463768115	0	743.61290322580646	214.25806451612902	48
2	49	88	585.0	218.0	1.0796089939995883	0.68483847366552741	1.0	0.61111111111111116	0.69580446503991245	12.646474870166122	12.206555615733702	5.0	2.0442259211864648	2.0	8.4852813742385695	9.2154218076975081	-43.802082007921037	39.866000000000014	0.88	0	584.28409090909088	218.69318181818181	49
2	50	41	668.0	218.0	1.0287062434702692	0.52221401246025401	1.0	0.640625	0.77426385262256681	7.9676040376651862	7.2801098892805181	3.1622776601683795	1.5788772333691963	1.4142135623730951	6.1017021584775204	6.7948880376688239	83.92157406254924	25.796000000000006	0.87234042553191493	0	667.56097560975604	218.14634146341464	50
2	51	495	57.0	228.0	1.4786930757233623	0.90634465774915818	1.0	0.49549549549549549	0.61637640815399974	39.783758188652044	39.824615503479755	8.2462112512353212	3.4476768898373709	3.1622776601683795	16.600000000000001	16.810196691082869	35.744309946162502	100.45800000000006	0.92436974789915949	0	56.810101010101008	229.17777777777778	51
2	52	183	137.0	228.0	1.5749467647284014	0.86781100585745719	1.0	0.43571428571428572	0.4829334039453177	24.31454882739088	23.600847442411894	6.0827625302982193	2.2947716202257933	2.0	12.191138306614734	12.081763477761749	-43.550441824556543	69.006000000000029	0.78205128205128205	0	135.24590163934425	230.25136612021859	52
2	53	25	693.0	230.0	1.0085266400260098	0.5379558251874319	1.0	0.69444444444444442	0.91258803029293689	6.2134813582668915	5.3851648071345037	2.8284271247461903	1.3914337781593735	1.0	4.2426406871192848	5.2377972105208022	32.668092643768205	18.554000000000002	0.8771929824561403	0	692.63999999999999	229.75999999999999	53
2	54	127	107.0	234.0	1.016446475884009	0.46544411563421817	1.0	0.64795918367346939	0.86570598585073977	13.643182327969599	13.152946437965905	5.6568542494923806	2.4234310420088083	2.2360679774997898	10.606601717798213	12.075270579362865	-32.479603268299506	42.936000000000021	0.93040293040293043	0	106.8267716535433	234.42519685039369	54
2	55	748	197.0	275.0	1.3022719833183736	0.69047222102851924	1.0	0.54838709677419351	0.34247920226824996	40.360572173501751	47.413078364518789	11.0	3.8462660300181439	3.1622776601683795	29.868410031473374	29.195179475194319	-84.14055689491606	165.66799999999992	0.67907399001361779	0	196.04010695187165	273.08422459893046	55
2	56	256	710.0	263.0	1.4077194883671438	0.72605722634843162	1.0	0.47407407407407409	0.46884853358648038	25.007914042704567	26.476404589747453	7.2111025509279782	2.6901584627211466	2.2360679774997898	17.02904093876451	17.196298985897581	-20.822094663461513	82.834000000000032	0.76876876876876876	0	708.453125	263.9609375	56
2	57	83	247.0	261.0	1.0204749089023359	0.35250872411753126	1.0	0.62878787878787878	0.83797450087654002	10.794429485064461	11.045361017187261	4.4721359549995796	2.0050425153713722	2.0	8.8752031396036664	10.101519157464235	-14.913649076166056	35.280000000000015	0.89729729729729735	0	246.60240963855421	261.01204819277109	57
2	58	305	508.0	267.0	1.8320914767540499	0.87371246678193903	1.0	0.48412698412698413	0.35976230265722642	33.950804354059606	29.017236257093817	6.0827625302982193	2.4498022973352809	2.2360679774997898	19.468343366671519	16.515121809813909	86.319340195333538	103.21600000000005	0.67627494456762749	0	508.89508196721312	273.71475409836063	58
2	59	239	589.0	269.0	1.0593829927737477	0.67316927122935633	1.0	0.66946778711484589	0.81804499038755452	20.471865389097573	20.223748416156685	7.2111025509279782	3.0359736106703332	2.8284271247461903	14.524159855640363	15.138707515038387	-66.469141703815353	60.592000000000027	0.93177387914230014	0	588.3389121338912	270.05020920502091	59
2	60	52	411.0	266.0	1.1044549958199437	0.7399103315192791	1.0	0.57777777777777772	0.75332715747298995	10.118492232029514	9.4868329805051381	3.6055512754639891	1.6653365048574027	1.4142135623730951	5.6568542494923806	6.8067654632896195	37.828350902752248	29.452000000000005	0.92035398230088494	0	411.80769230769232	266.76923076923077	60
2	61	90	632.0	288.0	1.0755796214524855	0.71275180274499583	1.0	0.57692307692307687	0.72405998307752228	12.929952616799527	12.165525060596439	4.2426406871192848	2.0506459956367493	2.0	7.7781745930520225	9.0692799087206186	51.656751577218152	39.522000000000013	0.91370558375634514	0	632.71111111111111	289.10000000000002	61
2	62	182	219.0	296.0	1.2206793243731726	0.82420786016086878	1.0	0.66666666666666663	0.64554455299204039	20.757906440736988	20.024984394500787	5.8309518948453007	2.4855306704517632	2.2360679774997898	12.0	11.754940571775085	86.122904234103615	59.52200000000002	0.8666666666666667	0	219.5164835164835	299.35714285714283	62
2	63	59	437.0	297.0	1.105757890255084	0.72693814101127674	1.0	0.59595959595959591	0.79952165930419816	10.707502958031323	10.198039027185569	3.6055512754639891	1.6989573657181758	1.4142135623730951	6.3454476502728268	7.352873849736727	-63.443690931212345	30.452000000000009	0.87407407407407411	0	436.15254237288133	297.9830508474576	63
2	64	416	737.0	313.0	1.2161594488651306	0.81738854357634183	1.0	0.70628183361629882	0.67496092362338234	31.136061635325486	31.048349392520048	8.9442719099991592	3.5044034655194007	3.0	18.0	17.937073239119375	-77.793192757245251	88.006000000000029	0.8869936034115139	0	736.81730769230774	316.16826923076923	64
2	65	53	527.0	316.0	1.0263980780819573	0.55235250553898385	1.0	0.65432098765432101	0.87279571003210477	9.1206798889449949	8.5440037453175304	3.6055512754639891	1.7304725594027248	1.4142135623730951	6.3639610306789276	7.6030958569194134	51.606921227198335	27.624000000000009	0.89075630252100846	0	526.33962264150944	316.01886792452831	65
2	66	155	180.0	320.0	1.0301732706952678	0.60819394872470556	1.0	0.68888888888888888	0.89996331816139019	15.858751450131811	15.0	6.324555320336759	2.6042464010283681	2.2360679774997898	11.313708498984761	12.588493906161546	44.372156548108279	46.52200000000002	0.92261904761904767	0	179.79354838709676	319.74193548387098	66
2	67	147	147.0	324.0	1.0214191725996786	0.55197831792493257	1.0	0.70673076923076927	0.8689096686581449	15.082966732259502	15.132745950421556	6.324555320336759	2.576454311256648	2.2360679774997898	12.0	12.577059458868275	-77.440986250389159	46.108000000000018	0.91874999999999996	0	146.8095238095238	324.07482993197277	67
2	68	8	549.0	320.0	0.98174770424681035	0.57034301593550796	1.0	0.66666666666666663	0.7856354252958877	3.5504413610999106	3.0	1.4142135623730951	1.1035533905932737	1.0	2.0	2.9163560569343252	0.0	11.311999999999999	0.88888888888888884	0	548.5	320.0	68
2	69	202	675.0	327.0	1.0480188020945056	0.63671387474034535	1.0	0.70138888888888884	0.84109909308230246	18.446295599493471	18.027756377319946	6.7082039324993694	2.8559807655119647	2.8284271247461903	13.416407864998739	14.223941308296183	56.230337444223323	54.936000000000021	0.93953488372093019	0	675.76237623762381	328.37623762376239	69
2	70	207	279.0	331.0	1.1627799875612155	0.79790384958024507	1.0	0.60526315789473684	0.75771095134096567	21.261809415413193	20.808652046684813	6.4031242374328485	2.75017994195523	2.2360679774997898	12.020815280171307	12.816294331794007	-49.012877525047884	58.592000000000027	0.90989010989010988	0	278.16908212560389	331.21256038647346	70
2	71	74	450.0	326.0	1.0165380844636409	0.45780541713728329	1.0	0.73999999999999999	0.9546716950789772	10.417955749445589	9.8488578017961039	4.1231056256176606	1.9555520681914154	2.0	8.4852813742385695	9.2621087384598049	46.361045258803728	31.210000000000008	0.91925465838509313	0	449.48648648648651	326.29729729729729	71
2	72	234	16.0	331.0	1.0129592553233677	0.41392873677317077	1.0	0.72445820433436536	0.8636623759381401	18.221821557610024	18.248287590894659	7.810249675906654	3.1301204291249567	2.8284271247461903	15.652475842498529	16.587493418723088	71.877386494899412	58.350000000000023	0.93041749502982107	0	16.153846153846153	331.17094017094018	72
2	73	223	642.0	341.0	1.3392817951354041	0.77211954613724976	1.0	0.50452488687782804	0.45486871603706447	23.328079664389772	25.709920264364882	7.2111025509279782	2.7528454897253454	2.2360679774997898	14.327930512121455	14.82446521986329	22.307949266562957	78.490000000000023	0.77296360485268634	0	642.94618834080723	341.08071748878922	73
2	74	106	604.0	346.0	1.0226524847665859	0.30563098884950923	1.0	0.62721893491124259	0.85278175784685939	12.099758779066056	12.165525060596439	5.0	2.2189805741670963	2.0	9.8994949366116654	11.52078580536925	21.996417825516524	39.52200000000002	0.89830508474576276	0	604.14150943396226	345.57547169811323	74
2	75	23	184.0	343.0	1.0121676010579426	0.38092308659367413	1.0	0.63888888888888884	0.89523741019660308	5.7377121138686489	5.0990195135927845	2.2360679774997898	1.330769516048306	1.0	4.2426406871192848	5.3051272257867845	78.690067525979742	17.968	0.85185185185185186	0	184.39130434782609	343.52173913043481	75
2	76	333	406.0	352.0	1.6861567508969175	0.92112298503298584	1.0	0.4826086956521739	0.51691607807305096	35.263818882092586	31.384709652950431	6.324555320336759	2.6923751072920878	2.2360679774997898	14.945970108089677	13.727206272821398	61.610987306705795	89.974000000000046	0.83984867591424972	0	408.75975975975973	358.04204204204206	76
2	77	222	480.0	356.0	1.0849832133796458	0.69033283809063961	1.0	0.5935828877005348	0.66511311303090637	20.122587596923974	21.213203435596427	7.2111025509279782	2.8248092926020809	2.2360679774997898	14.310835055998654	14.558529735404299	59.251278640993498	64.764000000000024	0.87058823529411766	0	480.19369369369372	356.63063063063061	77
2	78	372	760.0	368.0	1.4039609640538888	0.89790106998392138	1.0	0.66428571428571426	0.63809663573998454	33.408961881046636	34.058772731852805	8.0	3.1535006019623406	3.0	15.0	14.706535028135818	-83.131918471524642	85.592000000000027	0.89315726290516195	0	759.45430107526886	367.3763440860215	78
2	79	123	251.0	359.0	1.0244248633557822	0.49709108362543675	1.0	0.62755102040816324	0.80070758832921773	13.596967215681767	13.152946437965905	5.3851648071345037	2.363056159667936	2.2360679774997898	10.6	11.798066237334341	51.240461749059058	43.936000000000014	0.8978102189781022	0	250.39837398373984	358.08130081300811	79
2	80	127	20.0	362.0	1.3634784776693536	0.84400147148447213	1.0	0.5669642857142857	0.64180710356923609	18.572312503819404	16.643316977093239	4.1231056256176606	2.0202269803209019	2.0	9.7175126351073757	9.961090026318363	-61.270854456433113	49.866000000000014	0.82467532467532467	0	19.929133858267715	364.48031496062993	80
2	81	684	684.0	378.0	1.8310592853693501	0.90725309032057744	1.0	0.43428571428571427	0.36844423597857334	52.041734860769651	49.739320461783549	7.6157731058639087	3.0994818747844657	2.8284271247461903	25.717977460151953	21.887978493323345	-66.754643700920724	152.73799999999991	0.70954356846473021	0	685.41374269005848	385.87719298245617	81
2	82	35	620.0	374.0	1.092651420415883	0.70847528337098509	1.0	0.64814814814814814	0.7398424640789768	8.1506799272334742	8.0622577482985491	2.8284271247461903	1.488370864095703	1.4142135623730951	5.0	5.7522251952673482	12.756006489608907	24.382000000000001	0.86419753086419748	0	619.71428571428567	373.65714285714284	82
2	83	283	360.0	389.0	1.1781109500337756	0.75245078722235015	1.0	0.61655773420479298	0.68130980800956276	24.382820823108325	26.476404589747453	7.6157731058639087	3.0481082445636725	2.8284271247461903	16.0	16.059707736320483	84.3722884292972	72.248000000000033	0.87888198757764002	0	361.01413427561835	390.19787985865725	83
2	84	41	260.0	385.0	1.0086499359938905	0.41429462466987005	1.0	0.640625	0.71755266623903557	7.6695685094526462	7.2801098892805181	3.1622776601683795	1.6157551875227452	1.4142135623730951	6.2609903369994111	6.9804027584488093	4.3730811312776048	26.796000000000003	0.87234042553191493	0	259.90243902439022	384.48780487804879	84
2	85	270	637.0	395.0	1.0340409448644647	0.40126859011075944	1.0	0.61363636363636365	0.73735864098206605	19.712010600871249	21.095023109728988	8.0622577482985491	3.1726497567494456	2.8284271247461903	16.868723904132349	18.055421805829916	-3.8186667378829373	67.834000000000032	0.90000000000000002	0	636.02222222222224	395.69259259259258	85
2	86	150	120.0	407.0	1.0633197392736873	0.653046973318677	1.0	0.5859375	0.81791859444375214	16.132012710360151	15.811388300841896	5.6568542494923806	2.4814099132651335	2.2360679774997898	10.606601717798213	12.217053989640004	45.925393890902576	48.006000000000022	0.93457943925233633	0	120.62666666666667	407.68000000000001	86
2	87	41	75.0	408.0	1.1034615713367728	0.7445556612801919	1.0	0.640625	0.90988352244414727	9.0143511423772509	8.0622577482985491	2.8284271247461903	1.5132640210480062	1.4142135623730951	4.9497474683058327	6.0176237166612294	46.709021162779493	23.796000000000006	0.91111111111111109	0	74.463414634146346	407.78048780487802	87
2	88	14	622.0	407.0	1.0120874292177031	0.62383287195737713	1.0	0.69999999999999996	0.93379148757119257	4.8260162369270247	4.1231056256176606	2.0	1.1897753035351701	1.0	2.8284271247461903	3.7718104881721679	65.642355447285638	13.725999999999999	0.90322580645161288	0	622.35714285714289	407.21428571428572	88
2	89	48	494.0	412.0	1.0137340443793887	0.4110290800575761	1.0	0.66666666666666663	0.87804557689294105	8.3048646765835485	8.0622577482985491	3.6055512754639891	1.6798080355887786	1.4142135623730951	6.3639610306789276	7.5708992796225356	58.820811837693441	26.210000000000004	0.88073394495412849	0	493.4375	411.79166666666669	89
2	90	52	10.0	413.0	1.0608416248893611	0.20107209345226731	1.0	0.64197530864197527	0.82112076570939596	8.5415505698103598	8.2462112512353212	3.6055512754639891	1.6628559240017882	1.4142135623730951	7.0710678118654755	8.3671017490947168	68.64530502131926	28.210000000000008	0.92035398230088505	0	9.8461538461538467	412.65384615384613	90
2	91	56	301.0	421.0	1.0558438957736	0.61048948960427141	1.0	0.56565656565656564	0.69301524350655563	9.6995576723564643	10.0	3.6055512754639891	1.720809414075309	1.4142135623730951	6.933752452815364	7.6822859347647103	80.889939753059934	31.86600000000001	0.86153846153846159	0	301.16071428571428	420.21428571428572	91
2	92	183	634.0	434.0	1.0645810503336424	0.58748828646810902	1.0	0.60197368421052633	0.74410865569357088	17.374862080290878	18.110770276274835	6.324555320336759	2.6595302700814938	2.2360679774997898	13.435028842544403	14.060306022104102	-78.853392261293365	55.592000000000027	0.89486552567237165	0	633.93989071038254	432.10928961748635	92
2	93	36	144.0	429.0	1.0137992753868297	0.451109054715921	1.0	0.6428571428571429	0.79892211726803197	7.2746531267296302	7.0710678118654755	2.8284271247461903	1.5436580252213521	1.4142135623730951	5.6568542494923806	6.4924011982173324	-88.939451801669264	23.796000000000003	0.87804878048780488	0	144.38888888888889	429.38888888888891	93
2	94	357	368.0	441.0	1.096667909193048	0.52798955348615362	1.0	0.62962962962962965	0.61731905472496529	24.108935569518458	26.172504656604801	9.0	3.283089077699997	3.0	19.023265108403852	20.474534382473173	84.678596812422313	85.248000000000033	0.83023255813953489	0	368.17086834733891	439.93277310924367	94
2	95	175	746.0	442.0	1.0772417527442661	0.54410226472403311	1.0	0.546875	0.66699339978316818	16.845394001738324	19.026297590440446	6.4031242374328485	2.5383709304624831	2.2360679774997898	13.867504905630728	14.133604055479609	1.2685928934033894	57.420000000000023	0.88161209068010071	0	745.49714285714288	441.62857142857143	95
2	96	381	85.0	450.0	1.1454435443100779	0.5363899821879381	1.0	0.69272727272727275	0.56771169022610712	25.514615928033727	28.600699292150182	8.9442719099991592	3.2072577777727687	3.0	21.0	21.533576845764618	58.87612001627037	91.834000000000032	0.79707112970711302	0	85.265091863517057	450.1443569553806	96
2	97	14	711.0	441.0	1.0120874292177031	0.62383287195737713	1.0	0.69999999999999996	0.93379148757119257	4.8260162369270247	4.1231056256176606	2.0	1.1897753035351701	1.0	2.8284271247461903	3.7718104881721679	-65.642355447285638	13.725999999999999	0.90322580645161288	0	711.35714285714289	440.78571428571428	97
2	98	115	646.0	452.0	1.0221901259565804	0.47984548288827478	1.0	0.63186813186813184	0.86237646642062638	13.073820871772591	13.152946437965905	5.6568542494923806	2.3091156228861291	2.2360679774997898	9.8994949366116654	11.470356156604195	-22.7148114347101	40.936000000000014	0.90551181102362199	0	645.89565217391305	452.04347826086956	98
2	99	19	10.0	459.0	0.99299794036778977	0.51642407123779588	1.0	0.76000000000000001	1.1010166147682168	5.3533932907305433	4.4721359549995796	2.2360679774997898	1.2793229362823826	1.0	3.5355339059327378	4.5842872485507087	45.000000000000028	14.725999999999997	0.88372093023255816	0	10.157894736842104	458.84210526315792	99
2	100	367	491.0	470.0	1.5582012261404432	0.78613153557584592	1.0	0.45874999999999999	0.36134239322616901	32.4910179815611	32.572994949804659	6.4031242374328485	2.5585723360178494	2.2360679774997898	23.476626034872179	20.081373476350599	3.6848193299526515	112.97400000000005	0.65360641139804099	0	492.80381471389649	470.08446866485014	100
2	101	491	262.0	480.0	1.3536333642559359	0.87153528789464729	1.0	0.63191763191763195	0.60023075432902429	36.95998410385122	36.124783736376884	8.2462112512353212	3.4539316935676343	3.1622776601683795	18.738576428729651	18.122692011127363	-4.0458208499096884	101.38800000000005	0.8385994876174212	0	266.89613034623216	479.87372708757636	101
2	102	17	519.0	472.0	0.99753399951151567	0.29417876299267404	1.0	0.68000000000000005	0.93198094946551679	4.8358264357723169	4.1231056256176606	2.2360679774997898	1.253360928786192	1.0	3.5355339059327378	4.6218431219249272	0.0	15.139999999999999	0.89473684210526316	0	519.0	472.35294117647061	102
2	103	238	584.0	477.0	1.912094900203676	0.91593632792002844	1.0	0.45593869731800768	0.46163950459564501	31.628270834973698	29.120439557122072	7.0710678118654755	2.4615383263012318	2.0	13.991972016083952	12.693171957731366	-67.993902750648644	80.490000000000038	0.75555555555555565	0	582.11764705882354	481.46218487394958	103
2	104	86	75.0	492.0	1.0384617949005344	0.36655167697695179	1.0	0.65151515151515149	0.84012213422286119	11.111497354962967	11.045361017187261	5.0	2.0355657920732129	2.0	9.1923881554251174	10.338111510599473	41.219779311970719	35.866000000000014	0.90526315789473688	0	74.848837209302332	492.23255813953489	104
2	105	228	128.0	506.0	1.2171348540733093	0.7677880976320014	1.0	0.69090909090909092	0.59991270818928966	22.437624909195367	23.706539182259394	6.0827625302982193	2.6141756042548789	2.2360679774997898	14.0	14.375872904588228	-67.750863792967522	69.108000000000018	0.83823529411764708	0	127.50877192982456	505.66228070175441	105
2	106	352	430.0	506.0	1.2361781833350096	0.82518272807116277	1.0	0.57894736842105265	0.61113675286940716	29.02350030454307	31.144823004794873	8.0622577482985491	3.2306863712085554	3.0	17.382863240163559	16.394385114833593	-8.8405494942008644	85.076000000000036	0.88442211055276387	0	432.11931818181819	504.56818181818181	106
2	107	190	158.0	510.0	1.6307059811307403	0.82376886681510608	1.0	0.49479166666666669	0.43594289330625291	24.486790693004103	24.186773244895647	6.324555320336759	2.4769781552120262	2.0	13.779463195203048	13.882193216484604	-22.416551254420749	74.006000000000029	0.7196969696969695	0	159.36315789473684	508.77368421052631	107
2	108	12	504.0	504.0	1.0326531407633117	0.55086396500259383	1.0	0.59999999999999998	0.65786890550507071	4.4046925644412278	4.0	2.0	1.1868867239266072	1.0	2.8284271247461903	3.6761345967444456	90.0	15.139999999999999	0.92307692307692313	0	504.16666666666669	504.0	108
2	109	239	296.0	509.0	1.5118937614348804	0.9100268578524906	1.0	0.5532407407407407	0.57649836131568599	28.066212788616497	27.313000567495326	6.0	2.537464454809979	2.2360679774997898	11.593942909774997	11.63482872491292	-69.658483010627918	72.178000000000026	0.9174664107485605	0	294.02092050209205	514.34309623430966	109
2	110	124	353.0	508.0	1.0239459498675685	0.58067263894776877	1.0	0.80519480519480524	0.9442047526611983	14.013085772468949	13.341664064126334	5.8309518948453007	2.4203535085714383	2.0	10.0	11.408573604785284	1.9513828913288145	40.624000000000009	0.93939393939393945	0	352.73387096774195	507.70967741935482	110
2	111	345	548.0	513.0	1.2157028002910912	0.84774879080830567	1.0	0.66091954022988508	0.74571356974745795	28.912424128429663	28.635642126552707	8.0	3.3302781695277943	3.0	15.17893276880822	15.335090550450913	-15.829985161154356	76.248000000000033	0.92866756393001348	0	548.53913043478258	512.70434782608697	111
2	112	97	757.0	517.0	1.0131462735463734	0.30565167987670255	1.0	0.67361111111111116	0.95673389351850724	11.525467356534433	11.180339887498949	5.0	2.1867422512977823	2.0	9.1923881554251174	10.973897653802387	43.068331640080032	35.69400000000001	0.91509433962264153	0	756.60824742268039	517.24742268041234	112
2	113	10	664.0	517.0	1.0178760197630929	0.61007333335466385	1.0	0.625	0.77593622251445704	4.085	3.1622776601683795	1.4142135623730951	1.1242640687119285	1.0	2.1213203435596424	3.2367291417307129	45.0	12.725999999999999	1.0	0	663.70000000000005	516.29999999999995	113
2	114	142	21.0	530.0	1.0069684363323497	0.36570256908577181	1.0	0.67619047619047623	0.86110386693545482	14.031414853411992	14.035668847618199	6.324555320336759	2.5483374406749228	2.2360679774997898	12.020815280171307	13.059483606819926	38.181203397108995	45.522000000000013	0.91909385113268594	0	20.838028169014084	530.27464788732391	114
2	115	29	698.0	530.0	1.0531658344233112	0.64786844349428307	1.0	0.59183673469387754	0.76710402845996717	7.103754455076694	6.324555320336759	2.8284271247461903	1.4167726735769004	1.4142135623730951	4.2426406871192848	5.4113008908493327	-58.259272436375731	21.796000000000006	0.89230769230769236	0	698.0	529.9655172413793	115
2	116	378	749.0	547.0	1.1280168160597892	0.71660091976369333	1.0	0.58153846153846156	0.66161714176010566	27.067656620576621	26.419689627245813	8.2462112512353212	3.383474914597675	3.0	19.091883092036785	18.879241723115065	-44.27822028245582	84.732000000000042	0.882147024504084	0	751.33333333333337	544.77513227513225	116
2	117	244	567.0	545.0	1.198620517337684	0.80337915511778313	1.0	0.58373205741626799	0.70377341965551543	23.501115537984763	23.323807579381203	6.7082039324993694	2.8247286648322674	2.5322475511229898	13.435028842544403	13.99415820404772	52.423578293542761	66.006000000000029	0.92249527410207943	0	565.05327868852464	544.29918032786884	117
2	118	19	680.0	545.0	0.99299794036778999	0.51642407123779555	1.0	0.76000000000000001	1.1010166147682163	5.3533932907305433	4.4721359549995796	2.2360679774997898	1.2793229362823824	1.0	3.5355339059327378	4.5842872485507096	45.000000000000007	14.725999999999999	0.88372093023255816	0	679.84210526315792	545.15789473684208	118
2	119	104	211.0	555.0	1.0748506328675751	0.57987626539126902	1.0	0.61904761904761907	0.78919157776324378	13.151211619644201	13.152946437965905	5.0	2.1030095817231378	2.0	10.463642046536606	10.714352049826591	-10.688980556906593	40.694000000000017	0.89655172413793105	0	211.38461538461539	554.94230769230774	119
2	120	29	670.0	563.0	1.8775617909190543	0.95354787809139852	1.0	0.40277777777777779	0.53751751041501594	11.359663219058151	9.4339811320566032	2.0	1.1915982477966913	1.0	2.7999999999999998	3.422002041625416	-38.674654085769014	26.038000000000004	0.89230769230769236	0	670.79310344827582	562.34482758620686	120
3	1	99	355.0	10.0	1.1006043575737692	0.65924668102001271	1.0	0.54395604395604391	0.6748416740096318	13.386504077655115	13.601470508735444	4.4721359549995796	2.0392003271639685	2.0	9.1923881554251174	10.065670293104972	-28.790553308513775	42.936000000000021	0.87610619469026552	0	356.26262626262627	9.6060606060606055	1
3	2	248	218.0	18.0	1.0708764626270575	0.63637394302373929	1.0	0.66310160427807485	0.75260039577197402	20.645208934305533	22.847319317591726	8.0	3.0604024829330401	2.8284271247461903	15.556349186104045	15.925315991151237	24.59397932996281	64.350000000000023	0.92193308550185871	0	217.7741935483871	17.79032258064516	2
3	3	10	16.0	13.0	1.0178760197630932	0.61007333335466385	1.0	0.625	0.77593622251445704	4.085	3.1622776601683795	1.4142135623730951	1.1242640687119285	1.0	2.1213203435596424	3.2367291417307129	45.0	12.725999999999999	1.0	0	16.300000000000001	13.699999999999999	3
3	4	183	475.0	20.0	1.0449189497497464	0.53883927355373495	1.0	0.60197368421052633	0.7441086556935711	16.936707801342127	18.110770276274835	7.0710678118654755	2.7208091752916226	2.2360679774997898	13.699946152819869	14.267628186124249	-5.2651984962145582	55.59200000000002	0.89486552567237165	0	475.74863387978144	20.196721311475411	4
3	5	183	502.0	24.0	1.0099909884038212	0.22488331065675043	1.0	0.63321799307958482	0.85026450694004185	15.595574306783622	16.031219541881399	7.0710678118654755	2.8125095473278834	2.2360679774997898	13.435028842544403	15.196104621617639	9.8164204930135224	52.006000000000029	0.91044776119402981	0	502.08196721311475	23.759562841530055	5
3	6	351	711.0	35.0	1.3899016903315222	0.87791859653949966	1.0	0.54166666666666663	0.5685934008412874	31.825036599535384	31.622776601683793	7.0	2.9454015403885458	2.8284271247461903	14.855627054164149	15.238143173708032	-30.937477518077547	88.076000000000036	0.8457831325301205	0	715.45014245014249	33.156695156695157	6
3	7	290	146.0	38.0	1.3828018457468152	0.86296341686268685	1.0	0.54820415879017015	0.55535858095268442	28.564346068167225	27.202941017470888	6.7082039324993694	2.6975370718297995	2.2360679774997898	15.2542553961938	14.432604481122835	-48.428751919879609	81.006000000000029	0.81118881118881114	0	149.50689655172414	34.668965517241382	7
3	8	35	352.0	31.0	2.2450938520347816	0.96924072800941408	1.0	0.35353535353535354	0.4796960769307802	13.812825818493636	11.661903789690601	2.0	1.1942568535206666	1.0	2.8111277139949093	3.3995385174740282	39.359862714780391	30.280000000000012	0.89743589743589747	0	353.02857142857141	31.914285714285715	8
3	9	158	285.0	37.0	1.2459762442009299	0.8348646838574062	1.0	0.5374149659863946	0.61995028792114737	19.678652287937048	20.396078054371138	5.3851648071345037	2.3401082486485296	2.0	10.281979436061691	10.83221706075958	23.670744735390503	56.59200000000002	0.90804597701149425	0	285.10759493670884	36.537974683544306	9
3	10	10	559.0	35.0	1.0178760197630927	0.61007333335466418	1.0	0.625	0.77593622251445704	4.085	3.1622776601683795	1.4142135623730951	1.1242640687119285	1.0	2.1213203435596424	3.236729141730712	44.999999999999993	12.725999999999999	1.0	0	559.29999999999995	35.700000000000003	10
3	11	93	458.0	42.0	1.0113625766806968	0.37160167070378913	1.0	0.64583333333333337	0.8408935188984259	11.411925163784053	11.401754250991379	5.0	2.1242507198622129	2.0	9.3914855054991175	10.594743054616226	63.378159490010667	37.280000000000015	0.89423076923076916	0	457.55913978494624	41.505376344086024	11
3	12	10	655.0	39.0	1.0178760197630927	0.61007333335466418	1.0	0.625	0.77593622251445704	4.085	3.1622776601683795	1.4142135623730951	1.1242640687119285	1.0	2.1213203435596424	3.236729141730712	44.999999999999993	12.725999999999999	1.0	0	655.70000000000005	39.299999999999997	12
3	13	16	342.0	41.0	1.0185632431560658	0.33382890221514883	1.0	0.64000000000000001	0.7718320098370467	4.7736897204238709	4.1231056256176606	2.0	1.228553390593274	1.0	3.5355339059327378	4.4998407320810143	71.56505117707799	16.140000000000001	0.88888888888888884	0	341.875	41.375	13
3	14	1880	476.0	77.0	2.3059688126621491	0.74813224012001645	1.0	0.33910533910533913	0.1472761119250757	87.439509183853005	83.096329642168911	10.295630140987001	3.5577181784660827	3.1622776601683795	59.906299383974243	58.020456589966528	-6.7214024618925139	400.51399999999893	0.49966777408637869	0	498.6255319148936	77.827127659574472	14
3	15	314	32.0	56.0	1.054751315045434	0.64582080785841001	1.0	0.71853546910755151	0.82452439225093066	23.130531801255959	23.769728648009426	8.6023252670426267	3.4613418563866087	3.0	17.441330224498358	17.659907064238489	-22.539628744864082	69.178000000000026	0.93452380952380965	0	33.474522292993633	55.127388535031848	15
3	16	14	268.0	52.0	1.0120874292177031	0.62383287195737713	1.0	0.69999999999999996	0.93379148757119257	4.8260162369270247	4.1231056256176606	2.0	1.1897753035351701	1.0	2.8284271247461903	3.7718104881721679	24.357644552714358	13.725999999999999	0.90322580645161288	0	267.78571428571428	51.642857142857146	16
3	17	12	407.0	70.0	0.95993108859688114	0.0	1.0	0.75	1.1784531379438317	3.9151341599477893	3.1622776601683795	1.4142135623730951	1.1380711874576985	1.0	2.8284271247461903	3.9151341599477893	0.0	11.311999999999999	0.8571428571428571	0	406.5	70.5	17
3	18	30	112.0	73.0	1.0448704455272719	0.61057690050713798	1.0	0.61224489795918369	0.87170894242661767	7.0910319667774395	6.324555320336759	2.8284271247461903	1.4245563024534331	1.4142135623730951	4.2426406871192848	5.6157922184980116	38.128311371452362	20.795999999999999	0.95238095238095233	0	111.96666666666667	72.900000000000006	18
3	19	851	300.0	89.0	1.0210759305146038	0.40935801329129584	1.0	0.63888888888888884	0.72082623559810022	34.761936121867834	36.124783736376884	13.892443989449804	5.2006432202050625	4.4721359549995796	31.776156752052859	31.715881012712572	79.926911750324223	121.80200000000005	0.88877284595300265	0	301.33019976498235	88.887191539365446	19
3	20	185	339.0	82.0	1.1209243274340492	0.72722586651829502	1.0	0.6166666666666667	0.7920190995042613	19.00748783075705	19.235384061671343	6.324555320336759	2.591413090962229	2.2360679774997898	12.521980673998822	13.046706127277075	-83.050045506154746	54.178000000000026	0.89156626506024106	0	339.86486486486484	81.87567567567568	20
3	21	19	41.0	89.0	0.99299794036778999	0.51642407123779577	1.0	0.76000000000000001	1.1010166147682168	5.3533932907305442	4.4721359549995796	2.2360679774997898	1.2793229362823826	1.0	3.5355339059327378	4.5842872485507096	45.00000000000005	14.725999999999997	0.88372093023255816	0	41.157894736842103	88.84210526315789	21
3	22	2916	563.0	128.0	1.7110485099774149	0.85537280408423955	1.0	0.37894736842105264	0.23065917611242209	99.950456885304376	106.47065323364932	16.643316977093239	5.2917507957674763	4.4721359549995796	60.49022619664737	51.775626168976864	39.909513644099249	398.57799999999907	0.65351860152398022	0	567.61385459533608	133.72256515775035	22
3	23	356	193.0	106.0	1.3463171543906416	0.7069167985534508	1.0	0.46354166666666669	0.50105818858178242	28.559077118604911	31.064449134018133	7.6157731058639087	2.7843131039208675	2.2360679774997898	20.246557162220864	20.199741366293249	16.310039008547285	94.490000000000038	0.76231263383297643	0	191.27808988764045	107.9185393258427	23
3	24	284	130.0	115.0	1.2646285548421188	0.73871147521023395	1.0	0.51449275362318836	0.50988439322995349	25.124073647489837	27.202941017470888	7.0	2.9418970104729545	2.8284271247461903	16.294117647058822	16.9341727750977	32.945158323864476	83.662000000000035	0.77278911564625852	0	127.75704225352112	114.66197183098592	24
3	25	14	239.0	102.0	1.0120874292177031	0.62383287195737691	1.0	0.69999999999999996	0.93379148757119279	4.8260162369270247	4.1231056256176606	2.0	1.1897753035351701	1.0	2.8284271247461903	3.7718104881721684	24.357644552714383	13.725999999999997	0.90322580645161288	0	239.21428571428572	102.35714285714286	25
3	26	13	662.0	107.0	1.0638802613886236	0.72396268513931272	1.0	0.65000000000000002	0.75332715747299051	4.981499951389587	4.1231056256176606	2.0	1.1725108220860989	1.0	2.6832815729997477	3.436433611505568	19.794065423841499	14.725999999999997	0.8666666666666667	0	662.23076923076928	107.23076923076923	26
3	27	106	414.0	112.0	1.0086830043453248	0.48800331636434463	1.0	0.73611111111111116	0.94965465163636986	12.501175549960307	11.704699910719626	5.3851648071345037	2.2776972977299303	2.0	9.8994949366116654	10.911548249683717	45.000000000000249	37.452000000000012	0.91379310344827591	0	414.42452830188677	112.4245283018868	27
3	28	253	32.0	122.0	1.3185221578052679	0.87668929246456728	1.0	0.55000000000000004	0.64111855128668649	26.313219286561797	27.202941017470888	6.324555320336759	2.7785461188853788	2.2360679774997898	12.199999999999999	12.658159622018614	-46.832110945497107	70.42000000000003	0.92673992673992656	0	32.51383399209486	120.21739130434783	28
3	29	22	668.0	120.0	1.0633264391000763	0.68730529506918847	1.0	0.61111111111111116	0.76840372743225061	6.3363777426539114	5.3851648071345037	2.2360679774997898	1.3162462422380978	1.0	3.5355339059327378	4.6025462151561811	48.650307911939571	18.968	0.89795918367346939	0	667.59090909090912	119.86363636363636	29
3	30	19	694.0	134.0	0.99299794036778999	0.51642407123779555	1.0	0.76000000000000001	1.1010166147682168	5.3533932907305433	4.4721359549995796	2.2360679774997898	1.2793229362823826	1.0	3.5355339059327378	4.5842872485507096	45.000000000000071	14.725999999999997	0.88372093023255816	0	694.15789473684208	133.84210526315789	30
3	31	23	746.0	135.0	1.012167601057943	0.38092308659367424	1.0	0.63888888888888884	0.89523741019660308	5.7377121138686498	5.0990195135927845	2.2360679774997898	1.3307695160483062	1.0	4.2426406871192848	5.3051272257867845	-11.30993247402024	17.968	0.85185185185185186	0	746.47826086956525	134.39130434782609	31
3	32	213	226.0	146.0	1.0610898605370915	0.58659788710894112	1.0	0.6228070175438597	0.77967358761171857	18.70033880948256	18.973665961010276	6.7082039324993694	2.8310540424329149	2.2360679774997898	14.627970744087767	15.144999274394952	57.83082162827003	58.59200000000002	0.91220556745182013	0	226.43192488262912	145.69014084507043	32
3	33	8	659.0	138.0	0.98174770424681035	0.57034301593550796	1.0	0.66666666666666663	0.7856354252958877	3.5504413610999106	3.0	1.4142135623730951	1.1035533905932737	1.0	2.0	2.9163560569343252	90.0	11.311999999999999	0.88888888888888884	0	659.0	138.5	33
3	34	30	529.0	148.0	1.0260208896057328	0.63053206572315024	1.0	0.7142857142857143	0.89235654711190471	7.0817012683727061	6.324555320336759	2.8284271247461903	1.4538090526243508	1.2071067811865475	4.919349550499537	5.4965559227429273	77.190664041222902	20.554000000000002	0.88235294117647056	0	528.79999999999995	147.16666666666666	34
3	35	95	636.0	150.0	1.1131983257398379	0.67413192410952993	1.0	0.60897435897435892	0.68673051405842622	13.273954688911978	13.038404810405298	5.0	2.0040449713133923	2.0	9.0894250125529688	9.8042884037711566	38.131893320195566	41.694000000000017	0.87557603686635943	0	635.50526315789477	149.66315789473686	35
3	36	139	720.0	159.0	1.0492583197039975	0.55244697416412036	1.0	0.72395833333333337	0.74935936883126009	14.869086414305034	15.297058540778355	5.8309518948453007	2.4350528964427429	2.0	11.0	12.394097888511395	-4.6301561171891379	48.280000000000015	0.88535031847133761	1	719.57553956834533	159.62589928057554	36
3	37	238	361.0	168.0	1.7027918235129866	0.9425429882596853	1.0	0.43272727272727274	0.57186564530213901	30.507092130289802	30.610455730027933	5.3851648071345037	2.4332829910216711	2.2360679774997898	9.8994949366116654	10.19195858961981	-39.720836472094398	72.31800000000004	0.93333333333333324	0	359.92436974789916	169.26470588235293	37
3	38	133	426.0	170.0	1.0116127124686454	0.24438621045795605	1.0	0.6333333333333333	0.7920546622425122	13.351576952593829	14.0	5.8309518948453007	2.4403637170921106	2.2360679774997898	12.0	12.946730136443026	69.914193270733563	45.936000000000021	0.89562289562289565	0	425.41353383458647	169.95488721804512	38
3	39	41	760.0	170.0	1.0547794431895623	0.67487901779928727	1.0	0.640625	0.77426385262256714	8.5296772457713779	7.6157731058639087	3.1622776601683795	1.5788772333691963	1.4142135623730951	5.3665631459994954	6.2942910120234421	63.202718555782319	25.796000000000003	0.88172043010752688	0	759.56097560975604	169.4390243902439	39
3	40	34	679.0	169.0	1.0103228969411504	0.45823750703115673	1.0	0.69387755102040816	1.0284784270906786	7.0733075649177453	6.324555320336759	2.8284271247461903	1.5115748036204517	1.4142135623730951	4.9497474683058327	6.2869664439422293	45.000000000000021	20.382000000000001	0.88311688311688308	0	679.17647058823525	169.8235294117647	40
3	41	695	64.0	178.0	1.9751082663937023	0.95717235837165282	1.0	0.48601398601398599	0.46902572682322285	56.761966163356981	57.245087125446844	8.0622577482985491	3.5011177104932143	3.1622776601683795	16.607756818109625	16.433650527539754	21.848890830837451	136.45800000000003	0.89504185447520923	0	67.88201438848921	180.85179856115107	41
3	42	159	151.0	181.0	1.0544714660606851	0.59204873495294086	1.0	0.62352941176470589	0.80681957319502418	16.152179646059349	16.278820596099706	6.4031242374328485	2.5350064289340044	2.2360679774997898	12.519396715403145	13.017076505030447	-2.6175647934536213	49.764000000000024	0.89577464788732397	0	150.55974842767296	181.09433962264151	42
3	43	38	707.0	182.0	1.0747553814912452	0.74890217112479751	1.0	0.79166666666666663	0.97417779798597981	8.5893627451982582	7.6157731058639087	2.8284271247461903	1.5334506796900764	1.4142135623730951	4.919349550499537	5.6920038014090997	70.624185832519103	22.140000000000004	0.90476190476190477	0	707.5	182.5	43
3	44	143	121.0	187.0	1.0650018723861852	0.49429037680412374	1.0	0.5607843137254902	0.71370576884573045	14.926458685822711	16.278820596099706	5.6568542494923806	2.409136441749713	2.2360679774997898	11.313708498984761	12.975523602913432	-67.208291926594754	50.178000000000019	0.88271604938271608	0	121.2027972027972	187.08391608391608	44
3	45	84	290.0	191.0	1.0171652518106669	0.48271200010265419	1.0	0.63636363636363635	0.80196348291173547	11.169669468445088	11.045361017187261	5.0	2.0659800301450804	2.0	8.9442719099991592	9.7821636671778514	-85.593824193224151	36.280000000000008	0.8936170212765957	0	289.89285714285717	191.5952380952381	45
3	46	580	605.0	220.0	1.3592752274997437	0.71953703190690266	1.0	0.40277777777777779	0.33914214826320166	36.818859012545751	44.181444068749045	8.9442719099991592	3.2548983137820362	3.0	28.557157350742322	25.569006609997437	-72.397199701700487	146.59799999999998	0.76315789473684237	0	603.30517241379312	223.94482758620688	46
3	47	338	726.0	217.0	1.0911971552349164	0.52655931447359261	1.0	0.56333333333333335	0.63051322263564724	23.392783573642379	24.083189157584592	8.6023252670426267	3.2204242499646347	2.8284271247461903	19.046684049597676	19.887103450068647	68.167059671203617	82.076000000000036	0.85569620253164558	0	726.47928994082838	216.95562130177515	47
3	48	8	60.0	209.0	0.98174770424681035	0.57034301593550796	1.0	0.66666666666666663	0.7856354252958877	3.5504413610999106	3.0	1.4142135623730951	1.1035533905932737	1.0	2.0	2.9163560569343252	0.0	11.311999999999999	0.88888888888888884	0	60.5	209.0	48
3	49	1217	222.0	237.0	1.4425415917301094	0.80849750547916299	1.0	0.45993953136810278	0.35936491093741108	57.592029412885957	69.526973183074787	13.341664064126334	4.4603370640576818	4.0	36.246510193226165	33.892886489623471	-55.889804567173918	206.29199999999972	0.68524774774774766	0	224.33689400164337	236.30895645028758	49
3	50	50	425.0	218.0	1.1204176039762628	0.75906986398910392	1.0	0.55555555555555558	0.67756072822389679	10.094749974199676	9.2195444572928871	3.1622776601683795	1.6268333087449616	1.4142135623730951	5.6568542494923806	6.5717748188039904	32.15320360609185	30.452000000000009	0.90909090909090906	0	425.54000000000002	218.18000000000001	50
3	51	223	526.0	235.0	2.4317635795648034	0.91332066133131995	1.0	0.40471869328493648	0.33302205952564012	34.444777753280775	28.442925306655784	5.6568542494923806	2.1777802701431863	2.0	15.524939255031034	14.027331552136701	75.525467858084355	91.732000000000042	0.62030598052851182	0	524.78475336322867	228.43497757847533	51
3	52	19	94.0	230.0	0.9929979403677901	0.51642407123779577	1.0	0.76000000000000001	1.1010166147682163	5.3533932907305442	4.4721359549995796	2.2360679774997898	1.2793229362823824	1.0	3.5355339059327378	4.5842872485507096	-45.000000000000007	14.725999999999999	0.88372093023255816	0	94.15789473684211	230.15789473684211	52
3	53	94	648.0	242.0	1.0849483254445094	0.72141487082234312	1.0	0.65277777777777779	0.8691318797202594	13.324201728672868	12.206555615733702	4.2426406871192848	2.0408635913428497	2.0	8.1999999999999993	9.2270513931662332	49.027365098670181	36.866000000000014	0.8995215311004785	0	647.57446808510633	241.67021276595744	53
3	54	78	451.0	251.0	1.0589019288233836	0.51412919087134035	1.0	0.70909090909090911	0.80955399887736035	11.08223496460789	11.180339887498949	4.1231056256176606	1.9269925273057527	2.0	8.8252260812182808	9.505374315380589	66.299892769571755	34.796000000000006	0.89142857142857146	0	451.66666666666669	251.0	54
3	55	53	540.0	268.0	1.0068154831711826	0.09084972570105794	1.0	0.65432098765432101	0.87279571003210477	8.3342784534789391	8.0622577482985491	4.1231056256176606	1.7465368025267975	1.4142135623730951	7.0710678118654755	8.2998129863498651	90.0	27.624000000000009	0.89075630252100846	0	540.18867924528297	268.0	55
3	56	324	690.0	282.0	1.0916055533311455	0.23216635696090862	1.0	0.61247637051039694	0.67627133832379005	21.555120185425867	23.769728648009426	8.0	3.1788229089599369	3.0	19.798989873223331	20.966150094989171	-59.114475362184947	77.592000000000027	0.86746987951807231	0	690.84259259259261	280.34259259259261	56
3	57	586	160.0	276.0	2.3637501409753852	0.96357472267763855	1.0	0.63834422657952072	0.36727658499329235	57.34337461211237	50.24937810560445	7.0710678118654755	2.9413483334117627	2.8284271247461903	17.0	15.335869246266927	-0.73080342402741927	141.59800000000001	0.73757079924480806	0	177.75597269624572	277.21331058020479	57
3	58	54	464.0	278.0	1.0239344749754566	0.48040952556206212	1.0	0.66666666666666663	0.91652969475626889	8.9994895209024399	8.2462112512353212	3.6055512754639891	1.6995776934023112	1.4142135623730951	6.933752452815364	7.8929509030077165	-52.29726407847199	27.210000000000008	0.87096774193548387	0	464.07407407407408	277.83333333333331	58
3	59	263	30.0	283.0	1.111761787162469	0.76435231202149423	1.0	0.62619047619047619	0.78624877021695372	22.98587937145135	22.203603311174518	7.6157731058639087	3.0983718328904408	2.8284271247461903	14.142135623730951	14.821268338017203	-47.317840440803018	64.834000000000032	0.92605633802816922	0	29.311787072243344	284.19011406844106	59
3	60	22	382.0	277.0	1.0178901817134474	0.12124154422924498	1.0	0.61111111111111116	0.76840372743225038	5.4413834420186236	5.0990195135927845	2.2360679774997898	1.3162462422380978	1.0	4.2426406871192848	5.4012425422661732	-56.309932474019298	18.968000000000004	0.84615384615384615	0	381.63636363636363	277.59090909090907	60
3	61	19	253.0	278.0	0.99299794036778999	0.51642407123779577	1.0	0.76000000000000001	1.1010166147682163	5.3533932907305442	4.4721359549995796	2.2360679774997898	1.2793229362823824	1.0	3.5355339059327378	4.5842872485507096	44.999999999999972	14.725999999999999	0.88372093023255816	0	252.84210526315789	278.15789473684208	61
3	62	266	289.0	287.0	1.5332606537191451	0.92352448137738075	1.0	0.46260869565217394	0.58924233555054839	30.129006084663747	29.206163733020468	5.8309518948453007	2.6377390155764022	2.2360679774997898	11.313708498984761	11.555663310052431	-44.166442208492398	75.31800000000004	0.92041522491349481	0	288.51127819548873	287.10902255639098	62
3	63	235	653.0	291.0	1.0838216573568675	0.69104165189786304	1.0	0.6871345029239766	0.75963472735512227	20.695897312158937	20.0	6.7082039324993694	2.898961535954669	2.8284271247461903	14.722519394437477	14.959303743227105	43.435028930474743	62.350000000000023	0.89523809523809528	0	655.72340425531911	292.77446808510638	63
3	64	26	199.0	296.0	1.0284890833383973	0.56083887810585953	1.0	0.61904761904761907	0.78648350306934256	6.4433295301205424	6.0827625302982193	2.8284271247461903	1.4013894613022009	1.2071067811865475	4.2426406871192848	5.334593395688966	73.067580977512065	20.382000000000001	0.89655172413793105	0	198.76923076923077	295.80769230769232	64
3	65	109	617.0	298.0	1.0270715927418184	0.48397033480352492	1.0	0.69871794871794868	0.90676901033320301	12.775330613765524	12.369316876852981	5.3851648071345037	2.2383747065484507	2.0	10.4	11.179492582664231	14.290366026234825	38.866000000000014	0.90082644628099173	0	616.45871559633031	298.35779816513764	65
3	66	212	497.0	307.0	1.0781861811504778	0.61046343592904351	1.0	0.61988304093567248	0.68908409809842608	18.969722748558386	18.867962264113206	7.0	2.7550552247590989	2.2360679774997898	15.344688314184145	15.024863412880981	44.898944830136223	62.178000000000026	0.86530612244897964	0	497.08962264150944	306.63679245283021	66
3	67	552	424.0	310.0	1.403104964594748	0.86701514087504783	1.0	0.52873563218390807	0.46624523809022572	39.763784523667923	43.011626335213137	9.2195444572928871	3.4151824433027831	3.0	21.731192003255433	19.813569859218369	35.113094637180744	121.97400000000006	0.80819912152269402	0	424.42391304347825	310.35869565217394	67
3	68	166	266.0	312.0	1.0554766070866128	0.66924416430393829	1.0	0.69166666666666665	0.83081401599846239	17.018865029680079	17.0	6.324555320336759	2.6423496140151546	2.2360679774997898	12.020815280171307	12.645741069423149	40.69404562600085	50.108000000000011	0.93785310734463279	0	266.54819277108436	312.25903614457832	68
3	69	109	37.0	315.0	1.8351439056254497	0.9292395974099793	1.0	0.45041322314049587	0.4225347737679675	21.231976460343915	21.587033144922902	4.0	1.7828239985160914	1.4142135623730951	7.4906334205523555	7.8447418235068085	14.841388987207543	56.936000000000021	0.81040892193308545	0	38.477064220183486	315.02752293577981	69
3	70	1189	681.0	355.0	1.964177080793613	0.91684427120697454	1.0	0.37331240188383047	0.30416631162798347	71.555747138981687	72.560319734686942	10.0	3.7864096366840547	3.6055512754639891	33.319343137959457	28.568275371436911	-51.088947442252646	221.63599999999971	0.70668647845468058	0	691.70731707317077	344.77544154751894	70
3	71	525	649.0	346.0	1.8896586523578898	0.89803513662682888	1.0	0.46296296296296297	0.35268539341329647	46.006601839873312	41.593268686170845	8.9442719099991592	3.0712526923444927	2.8284271247461903	22.635857007675014	20.239396156175609	72.675701514600362	136.76999999999998	0.66539923954372615	0	645.49142857142863	339.67809523809524	71
3	72	403	375.0	344.0	1.1897819921280184	0.81900838437313517	1.0	0.69965277777777779	0.63925825107452316	30.34467249343405	31.064449134018133	9.0	3.4850360027588181	3.0	17.0	17.411213196532206	-85.375392913392801	89.006000000000029	0.88087431693989082	0	374.97022332506202	342.54094292803973	72
3	73	12	32.0	329.0	0.95993108859688114	0.0	1.0	0.75	1.1784531379438317	3.9151341599477893	3.1622776601683795	1.4142135623730951	1.1380711874576985	1.0	2.8284271247461903	3.9151341599477893	0.0	11.311999999999999	0.8571428571428571	0	31.5	329.5	73
3	74	155	55.0	334.0	1.0682752184262561	0.63889801954703984	1.0	0.60784313725490191	0.78652222544169037	16.340308744566421	16.763054614240211	6.4031242374328485	2.5084642230053475	2.2360679774997898	11.313708498984761	12.570459654364599	-61.600239163969192	49.764000000000017	0.90116279069767458	0	54.638709677419357	334.60645161290324	74
3	75	8	527.0	331.0	0.98174770424681035	0.57034301593550796	1.0	0.66666666666666663	0.7856354252958877	3.5504413610999106	3.0	1.4142135623730951	1.1035533905932737	1.0	2.0	2.9163560569343252	0.0	11.311999999999999	0.88888888888888884	0	527.5	331.0	75
3	76	41	274.0	337.0	1.0053679947704828	0.36975023554353464	1.0	0.7321428571428571	0.9766689068253539	7.5851833831765001	7.2801098892805181	3.1622776601683795	1.5870199293551033	1.4142135623730951	6.0	7.0476304431153345	-6.9164136769489248	22.968000000000004	0.89130434782608692	0	274.53658536585368	336.92682926829269	76
3	77	306	20.0	357.0	2.7744190664753567	0.97984099637849997	1.0	0.31677018633540371	0.33088543761635658	45.590701164078517	44.77722635447622	4.4721359549995796	2.1560207103959423	2.0	9.4833700006560466	9.1080616042274443	66.38252907560441	107.80200000000005	0.87179487179487181	0	20.147058823529413	359.11764705882354	77
3	78	474	139.0	359.0	1.3492265459750499	0.73122574142014618	1.0	0.51243243243243242	0.5259466539823684	33.363516830192005	36.345563690772494	8.0622577482985491	3.1544016077559895	3.0	24.0	22.758441062119065	5.8548048848726637	106.42000000000003	0.82722513089005256	0	139.45569620253164	358.76793248945148	78
3	79	8	747.0	353.0	0.98174770424681035	0.57034301593550796	1.0	0.66666666666666663	0.7856354252958877	3.5504413610999106	3.0	1.4142135623730951	1.1035533905932737	1.0	2.0	2.9163560569343252	0.0	11.311999999999999	0.88888888888888884	0	746.5	353.0	79
3	80	216	505.0	368.0	1.0795770698626721	0.54387769528972096	1.0	0.74740484429065746	0.65549066728526773	18.722396428988521	20.0	7.0	2.7688570465993787	2.2360679774997898	15.495160534825059	15.711170376847305	42.932322554149572	64.350000000000023	0.8571428571428571	0	504.4212962962963	367.71759259259261	80
3	81	58	313.0	374.0	1.0149409125342308	0.39002494866929388	1.0	0.64444444444444449	0.8643794947235085	9.0829683944924771	9.0553851381374173	4.1231056256176606	1.787081215069023	1.4142135623730951	7.0710678118654755	8.3636362583210975	70.19929817448714	29.038000000000007	0.8854961832061069	0	313.17241379310343	374.25862068965517	81
3	82	5	40.0	379.0	1.0053096491487339	0.0	1.0	0.55555555555555558	0.49102214080992984	2.6184975728143671	2.0	1.4142135623730951	1.0828427124746189	1.0	1.4142135623730951	2.6184975728143671	0.0	11.311999999999999	1.1111111111111112	0	40.0	379.0	82
3	83	27	353.0	379.0	1.0470379417542577	0.64814304746792895	1.0	0.6428571428571429	0.85095088085372084	6.8392332452336051	6.0827625302982193	2.2360679774997898	1.3558406988559641	1.0	4.4721359549995796	5.208203379299845	-4.2205955207936583	19.968000000000004	0.8571428571428571	0	352.96296296296299	379.59259259259261	83
3	84	161	649.0	385.0	1.0362688370871789	0.5517734434272108	1.0	0.59191176470588236	0.7314697433220595	15.892579563272422	16.124515496597098	5.8309518948453007	2.577083240837621	2.2360679774997898	12.020815280171307	13.254316715772482	38.753382508873912	52.59200000000002	0.8994413407821229	0	648.36024844720498	385.27329192546586	84
3	85	410	382.0	390.0	1.3837767294797014	0.81475712402537659	1.0	0.48984468339307047	0.53038634089484926	32.912539735243541	34.058772731852805	8.5440037453175304	3.181160683796072	2.8284271247461903	21.213203435596427	19.082769693325773	53.469073240124317	98.560000000000045	0.84536082474226804	0	382.92926829268293	392.18780487804878	85
3	86	21	259.0	383.0	0.96883582967848492	0.0	1.0	0.83999999999999997	1.1255513621340978	5.1719479020372079	4.4721359549995796	2.8284271247461903	1.3564419702018367	1.0	4.0	5.1719479020372079	0.0	15.311999999999998	0.91304347826086951	0	259.0	383.0	86
3	87	219	758.0	395.0	1.2361762957386653	0.85616560576216094	1.0	0.57631578947368423	0.79972421762333457	23.381761146849158	21.95449840010015	5.6568542494923806	2.7385873410850103	2.2360679774997898	10.606601717798213	12.08139140583221	-48.081469490654897	58.662000000000027	0.95217391304347831	0	757.92237442922374	395.54337899543378	87
3	88	418	99.0	402.0	1.1346065180728584	0.750219730331531	1.0	0.5805555555555556	0.67869940424524255	29.025892492291803	29.154759474226502	8.9442719099991592	3.5737853915952629	3.1622776601683795	19.150670358566611	19.191589033087364	23.388493537746122	87.974000000000046	0.89030883919062831	0	100.74162679425838	403.88277511961724	88
3	89	156	661.0	404.0	1.1090890819843944	0.67988496336932003	1.0	0.59999999999999998	0.67387134925549963	16.991437189257798	19.026297590440446	6.0	2.4395139604208826	2.1180339887498949	12.0	12.460140030431827	6.7121986057307241	53.936000000000021	0.89398280802292263	0	660.58974358974353	404.0128205128205	89
3	90	289	509.0	424.0	1.6596714197888118	0.88431266663666119	1.0	0.41702741702741702	0.37834328291956437	31.702295732736633	33.837848631377263	6.0827625302982193	2.594339853563953	2.2360679774997898	15.764815627361644	14.801649022259834	17.460004074541772	97.974000000000046	0.74102564102564106	0	510.05190311418687	422.67474048442909	90
3	91	31	643.0	422.0	1.0587623860240181	0.71906652447333763	1.0	0.73809523809523814	1.0188267429995914	7.5971580322571546	6.7082039324993694	2.8284271247461903	1.4601468747936586	1.4142135623730951	4.2426406871192848	5.279578458007868	34.914673294074824	19.553999999999998	0.93939393939393945	0	642.19354838709683	421.35483870967744	91
3	92	239	599.0	428.0	1.6663325375276183	0.87011613596923199	1.0	0.49176954732510286	0.46838504832065952	28.607527203122338	26.92582403567252	7.0710678118654755	2.492277625979765	2.0	15.598306550247527	14.09912654466131	-69.458683127484107	80.076000000000036	0.77597402597402598	0	597.69874476987445	431.57322175732219	92
3	93	489	287.0	434.0	1.2685236830864717	0.81387365465145789	1.0	0.54515050167224077	0.6047563332869802	34.390789686994175	38.209946349085598	9.8994949366116654	3.6122376845367286	3.0	20.162840722115558	19.982489329698783	-6.8555158322335252	100.80200000000005	0.84455958549222798	0	284.94274028629854	434.6114519427403	93
3	94	10	535.0	425.0	1.0178760197630932	0.61007333335466385	1.0	0.625	0.77593622251445704	4.085	3.1622776601683795	1.4142135623730951	1.1242640687119285	1.0	2.1213203435596424	3.2367291417307129	45.000000000000021	12.725999999999999	1.0	0	534.70000000000005	424.30000000000001	94
3	95	19	756.0	433.0	1.0406325279131086	0.65604750166719605	1.0	0.6333333333333333	0.77483865205203772	5.7557331402195029	5.0990195135927845	2.2360679774997898	1.2793229362823826	1.0	3.5355339059327378	4.3439646168473409	20.966757249437045	17.553999999999998	0.88372093023255816	0	755.31578947368416	432.73684210526318	95
3	96	67	376.0	444.0	1.1447750835801842	0.7973400288226371	1.0	0.60909090909090913	0.75238562694750954	12.046938897393169	11.180339887498949	3.6055512754639891	1.7978531319092517	1.4142135623730951	6.3639610306789276	7.2706931999289974	39.424422011194856	33.452000000000012	0.9178082191780822	0	375.40298507462688	443.94029850746267	96
3	97	94	88.0	446.0	1.1489841889156061	0.73873152493763594	1.0	0.60256410256410253	0.68745889975385444	13.827012694260466	13.601470508735444	5.0	2.0102800874508318	2.0	8.9288374344611334	9.3194038281048055	55.004678972276189	41.452000000000012	0.87037037037037035	0	88.755319148936167	446.39361702127661	97
3	98	313	144.0	460.0	1.621636636866935	0.91089567183318221	1.0	0.43837535014005602	0.45910022930469652	33.265060964534506	37.12142238654117	7.0710678118654755	2.682553263927455	2.2360679774997898	14.144855003743341	13.726386144535038	-58.451259124826166	92.560000000000045	0.82694848084544259	0	143.11182108626198	459.81150159744408	98
3	99	358	311.0	461.0	3.125311565681534	0.98216011191922792	1.0	0.25942028985507248	0.30756619386551465	52.435870965948482	52.478567053607705	5.8309518948453007	2.2177748695011648	2.0	10.733126291998991	9.8603859681624595	-61.180690643076254	120.94200000000006	0.79644048943270296	0	310.50837988826817	464.34078212290501	99
3	100	380	439.0	459.0	1.4098418036285456	0.90318586071931206	1.0	0.67736185383244207	0.66461566748815104	33.970749907893577	34.176014981270121	7.0710678118654755	3.1825492960097832	3.0	14.17144578081828	14.581934050303644	-17.407216520302281	84.764000000000024	0.91676718938480095	0	442.61052631578946	457.69473684210527	100
3	101	8	514.0	451.0	0.98174770424681035	0.57034301593550796	1.0	0.66666666666666663	0.7856354252958877	3.5504413610999106	3.0	1.4142135623730951	1.1035533905932737	1.0	2.0	2.9163560569343252	0.0	11.311999999999999	0.88888888888888884	0	514.5	451.0	101
3	102	113	365.0	460.0	1.0270322975714261	0.57322572095730639	1.0	0.67261904761904767	0.79436179816595598	13.367343932966365	13.038404810405298	5.3851648071345037	2.2929418488926276	2.0	9.8386991009990741	10.953168280467574	-68.181592263692806	42.280000000000008	0.91497975708502022	0	364.98230088495575	459.66371681415927	102
3	103	403	562.0	467.0	1.1189223811843896	0.73865801568700917	1.0	0.63968253968253963	0.7094214080493263	28.137585189161847	29.154759474226502	9.0	3.5225118197308087	3.1622776601683795	20.0	18.966993639904928	-12.307101774289778	84.490000000000052	0.89258028792912514	0	562.55086848635233	466.90570719602977	103
3	104	8	679.0	469.0	0.98174770424681035	0.57034301593550796	1.0	0.66666666666666663	0.7856354252958877	3.5504413610999106	3.0	1.4142135623730951	1.1035533905932737	1.0	2.0	2.9163560569343252	0.0	11.311999999999999	0.88888888888888884	0	678.5	469.0	104
3	105	353	577.0	491.0	1.2882263573819299	0.68102156250220613	1.0	0.5348484848484848	0.47986837323740761	27.493911017427298	29.614185789921695	7.0710678118654755	2.8203663377482866	2.2360679774997898	20.460077858899215	20.132783717642827	69.889352159149468	96.146000000000043	0.75186368477103294	0	578.04815864022657	491.71388101983001	105
3	106	5	258.0	480.0	1.0053096491487339	0.0	1.0	0.55555555555555558	0.49102214080992984	2.6184975728143671	2.0	1.4142135623730951	1.0828427124746189	1.0	1.4142135623730951	2.6184975728143671	0.0	11.311999999999999	1.1111111111111112	0	258.0	480.0	106
3	107	22	713.0	482.0	1.0532950575991327	0.63104723580457878	1.0	0.61111111111111116	0.76840372743225094	6.1596593790230232	5.3851648071345037	2.2360679774997898	1.3162462422380978	1.0	3.5355339059327378	4.7783213170331207	-48.499528578726697	18.967999999999996	0.91666666666666663	0	712.59090909090912	482.09090909090907	107
3	108	15	159.0	487.0	1.027649863574261	0.55356793481015609	1.0	0.59999999999999998	0.77914257054137626	4.9051155911266822	4.1231056256176606	2.2360679774997898	1.2204757192910178	1.0	2.8284271247461903	4.085	45.000000000000007	15.553999999999998	0.90909090909090906	0	159.19999999999999	487.19999999999999	108
3	109	404	688.0	526.0	2.2237653054303825	0.9434050478916326	1.0	0.49876543209876545	0.30099561720885332	45.399436964292356	45.354161881794269	6.4031242374328485	2.6148200119975584	2.2360679774997898	15.636627632304231	15.056394259157106	-89.492777028067948	129.87200000000004	0.64280031821797934	0	686.36881188118809	518.33415841584156	109
3	110	47	759.0	502.0	1.122855438480973	0.78102194894288302	1.0	0.65277777777777779	0.82256037349352851	9.9191111584273965	8.9442719099991592	3.1622776601683795	1.6002696858033219	1.4142135623730951	5.3665631459994954	6.1945203799089708	60.255011590924767	26.796000000000006	0.90384615384615385	0	758.74468085106378	501.70212765957444	110
3	111	23	672.0	501.0	1.0039050083962453	0.5395237812894339	1.0	0.76666666666666672	0.91984830009703722	5.9534302200335416	5.3851648071345037	2.8284271247461903	1.3689252771408074	1.0	4.0	5.0126117937443153	59.956822995767482	17.725999999999999	0.90196078431372551	0	672.13043478260875	501.21739130434781	111
3	112	282	217.0	512.0	1.1334217552059862	0.71058592565642731	1.0	0.58750000000000002	0.61901808645371537	23.382342097632982	23.345235059857504	7.2111025509279782	2.9957717964069204	2.8284271247461903	15.910668672100522	16.452059861703312	-14.243267063865138	75.662000000000035	0.83555555555555561	0	219.12765957446808	511.62765957446811	112
3	113	230	580.0	521.0	1.1487937020154408	0.78303303722219153	1.0	0.60526315789473684	0.76615753268981834	22.082185789321255	20.615528128088304	6.4031242374328485	2.8302669487310195	2.8284271247461903	12.758104513180269	13.734680441838515	38.410004500383614	61.42000000000003	0.91816367265469057	0	581.3739130434783	522.67826086956518	113
3	114	14	539.0	532.0	1.0120874292177029	0.62383287195737691	1.0	0.69999999999999996	0.93379148757119257	4.8260162369270239	4.1231056256176606	2.0	1.1897753035351701	1.0	2.8284271247461903	3.7718104881721679	-65.64235544728561	13.725999999999999	0.90322580645161288	0	539.35714285714289	531.78571428571433	114
3	115	75	389.0	537.0	2.4056538632459294	0.90267017339062916	1.0	0.33482142857142855	0.37536777831255819	19.754385311901011	17.0	3.0	1.4728614817994776	1.0	8.9442719099991592	8.5009654364154574	55.564133817655097	50.108000000000018	0.63291139240506333	0	390.93333333333334	537.98666666666668	115
3	116	46	623.0	537.0	1.0246905930608281	0.5365345525937335	1.0	0.71875	0.9723643813609405	8.4542924899083562	7.6157731058639087	3.1622776601683795	1.6385859324548804	1.4142135623730951	6.3639610306789276	7.1343944182121311	40.913952572017536	24.382000000000005	0.90196078431372551	0	622.63043478260875	537.23913043478262	116
3	117	8	222.0	537.0	0.98174770424681035	0.57034301593550796	1.0	0.66666666666666663	0.7856354252958877	3.5504413610999106	3.0	1.4142135623730951	1.1035533905932737	1.0	2.0	2.9163560569343252	90.0	11.311999999999999	0.88888888888888884	0	222.0	536.5	117
3	118	95	439.0	544.0	3.5453324250267846	0.9690680257745391	1.0	0.38	0.27953892163592559	28.473415152426913	24.186773244895647	3.0	1.4892626405981626	1.4142135623730951	8.0925986662422922	7.0270612689521448	-3.8273787162202435	65.350000000000023	0.53977272727272729	0	436.65263157894736	543.27368421052631	118
3	119	20	341.0	548.0	1.0453649554820039	0.49375366250729646	1.0	0.55555555555555558	0.66902551531196286	5.5933002313392128	5.0990195135927845	2.2360679774997898	1.2978708664619076	1.0	3.5355339059327378	4.863944046228176	-60.873575228695536	19.382000000000001	0.95238095238095233	0	340.60000000000002	547.75	119
3	120	26	452.0	552.0	4.4986119654954431	0.98544620246736314	1.0	0.2857142857142857	0.29624120172673074	17.079470736744913	12.649110640673518	1.4142135623730951	1.0796564543025182	1.0	2.7854300726557781	2.9032981337529487	-70.579970678178398	33.210000000000008	0.80000000000000004	0	449.69230769230768	556.53846153846155	120
3	121	8	715.0	559.0	0.98174770424681035	0.57034301593550796	1.0	0.66666666666666663	0.7856354252958877	3.5504413610999106	3.0	1.4142135623730951	1.1035533905932737	1.0	2.0	2.9163560569343252	0.0	11.311999999999999	0.88888888888888884	0	714.5	559.0	121
3	122	28	614.0	565.0	1.0097976386538621	0.61631978237946294	1.0	0.77777777777777779	1.0692846438823143	6.7544932239623154	5.8309518948453007	2.8284271247461903	1.4505096992403761	1.2071067811865475	4.2426406871192848	5.3191362922496577	45.0	18.140000000000001	0.90322580645161288	0	613.5	564.5	122
4	1	23	309.0	7.0	1.0121676010579426	0.38092308659367485	1.0	0.63888888888888884	0.89523741019660308	5.7377121138686489	5.0990195135927845	2.2360679774997898	1.3307695160483062	1.0	4.2426406871192848	5.3051272257867828	-11.309932474020231	17.968	0.85185185185185186	0	309.47826086956519	6.3913043478260869	1
4	2	67	725.0	8.0	1.0166725832605794	0.40862610667282773	1.0	0.67000000000000004	0.87397137625903287	9.8025914897982105	9.2195444572928871	4.1231056256176606	1.8901757149259903	1.4142135623730951	7.7781745930520225	8.9468435913388458	38.745310116583696	31.038000000000007	0.8933333333333332	0	725.31343283582089	7.9701492537313436	2
4	3	13	662.0	11.0	1.0638802613886236	0.72396268513931283	1.0	0.65000000000000002	0.75332715747299028	4.981499951389587	4.1231056256176606	2.0	1.1725108220860991	1.0	2.6832815729997477	3.4364336115055676	-70.205934576158512	14.725999999999999	0.8666666666666667	0	661.76923076923072	11.23076923076923	3
4	4	62	97.0	16.0	1.1139414117697419	0.77470590572697917	1.0	0.70454545454545459	0.87757778770507244	11.291533137751532	10.440306508910551	3.6055512754639891	1.748214829496908	1.4142135623730951	6.2609903369994111	7.1398816733857231	75.609497306337857	29.796000000000006	0.89855072463768115	0	96.5	15.0	4
4	5	297	226.0	26.0	1.1414135300319264	0.51746650427035923	1.0	0.59399999999999997	0.632207184318336	22.369714005944594	25.0	8.2462112512353212	3.0671075911228667	2.8284271247461903	19.0	19.141841746016787	17.053503247009569	76.834000000000032	0.83898305084745761	0	226.83838383838383	26.013468013468014	5
4	6	198	289.0	39.0	3.7435443459886932	0.97110743051768522	1.0	0.22811059907834103	0.27404183190820375	42.264397877279094	36.235341863986875	5.0	1.8806509495175125	1.4142135623730951	10.673406916345888	10.086091805856565	36.729983905013988	95.286000000000058	0.65780730897009976	0	282.11616161616161	33.888888888888886	6
4	7	277	511.0	29.0	1.262863329253203	0.81378506297629893	1.0	0.56072874493927127	0.60916923383582233	25.852527710807905	26.92582403567252	7.6157731058639087	2.8964353212740983	2.8284271247461903	14.41791554489739	15.024609045752815	17.564526048786988	75.592000000000027	0.92026578073089704	0	512.11191335740068	28.115523465703973	7
4	8	8	24.0	22.0	0.98174770424681035	0.57034301593550796	1.0	0.66666666666666663	0.7856354252958877	3.5504413610999106	3.0	1.4142135623730951	1.1035533905932737	1.0	2.0	2.9163560569343252	0.0	11.311999999999999	0.88888888888888884	0	23.5	22.0	8
4	9	173	481.0	31.0	1.0416192711052858	0.60714509659979321	1.0	0.63602941176470584	0.86343425182035904	16.834026344956115	16.278820596099706	6.4031242374328485	2.6775375504910617	2.2360679774997898	12.020815280171307	13.376165556221716	35.012660833335914	50.178000000000026	0.92021276595744694	0	480.83815028901734	30.895953757225435	9
4	10	516	726.0	43.0	1.7615834405869568	0.91569107168725339	1.0	0.37802197802197801	0.37247183613228463	44.644148903432793	47.423622805517503	8.0622577482985491	3.0419153495182298	2.8284271247461903	21.078607456558707	17.941719802716062	-41.647315656199993	131.94200000000006	0.70108695652173914	0	723.06007751937989	43.172480620155042	10
4	11	8	71.0	29.0	0.98174770424681035	0.57034301593550796	1.0	0.66666666666666663	0.7856354252958877	3.5504413610999106	3.0	1.4142135623730951	1.1035533905932737	1.0	2.0	2.9163560569343252	90.0	11.311999999999999	0.88888888888888884	0	71.0	29.5	11
4	12	10	407.0	29.0	1.0178760197630932	0.61007333335466385	1.0	0.625	0.77593622251445704	4.085	3.1622776601683795	1.4142135623730951	1.1242640687119285	1.0	2.1213203435596424	3.2367291417307129	45.000000000000021	12.725999999999999	1.0	0	407.30000000000001	29.699999999999999	12
4	13	267	154.0	45.0	1.4002219658992225	0.88007195183564924	1.0	0.50568181818181823	0.63548664826720613	27.91688132290459	25.079872407968907	6.4031242374328485	2.6605774496265289	2.2360679774997898	12.020815280171307	13.256061745429779	-42.901704960223995	72.662000000000035	0.93031358885017423	0	157.11985018726591	41.49812734082397	13
4	14	61	619.0	35.0	1.0469161221315089	0.41595237064800067	1.0	0.60999999999999999	0.88371070395869922	9.5102992692941406	9.2195444572928871	3.6055512754639891	1.7421547794004437	1.4142135623730951	7.7781745930520225	8.6485368198567834	44.240035306547497	29.452000000000012	0.8970588235294118	0	619.22950819672133	35.524590163934427	14
4	15	10	539.0	37.0	1.0178760197630927	0.61007333335466418	1.0	0.625	0.77593622251445704	4.085	3.1622776601683795	1.4142135623730951	1.1242640687119285	1.0	2.1213203435596424	3.236729141730712	44.999999999999993	12.725999999999999	1.0	0	539.29999999999995	37.700000000000003	15
4	16	88	350.0	44.0	1.9832907909224133	0.93063163285624873	1.0	0.34509803921568627	0.44964450408298556	19.86247081544721	17.464249196572979	3.1622776601683795	1.5650234470580051	1.4142135623730951	7.7781745930520225	7.2688166931062437	-53.490911072374544	49.592000000000027	0.89795918367346939	0	347.79545454545456	46.897727272727273	16
4	17	34	663.0	46.0	1.1148721334284144	0.75574576303078345	1.0	0.62962962962962965	0.66318867527396552	8.3086363277528701	8.0	2.8284271247461903	1.4592432817273684	1.2071067811865475	4.8507125007266598	5.4410362290133696	85.455663058523129	25.382000000000001	0.87179487179487181	0	663.20588235294122	46.205882352941174	17
4	18	84	464.0	50.0	1.028158366693551	0.52045565116933468	1.0	0.58333333333333337	0.72687015454582771	11.351509266612718	11.180339887498949	4.4721359549995796	2.0302575523981141	2.0	8.4852813742385695	9.6929255118313122	-41.380008839654032	38.108000000000011	0.88421052631578945	0	464.45238095238096	49.61904761904762	18
4	19	17	304.0	56.0	0.99753399951151589	0.2941787629926737	1.0	0.68000000000000005	0.93198094946551713	4.8358264357723169	4.1231056256176606	2.2360679774997898	1.253360928786192	1.0	3.5355339059327378	4.6218431219249281	0.0	15.139999999999997	0.89473684210526316	0	304.0	55.647058823529413	19
4	20	1499	480.0	90.0	2.3870338145867529	0.92087696373546435	1.0	0.26720142602495545	0.21622324415176758	88.828065299453144	91.0	10.816653826391969	3.6871753436679859	3.1622776601683795	45.204429147018018	34.629916911959107	-31.42250838483864	295.15799999999945	0.55100165410770074	0	492.10406937958641	83.416944629753175	20
4	21	290	48.0	64.0	1.00874248543633	0.43184367813986857	1.0	0.76315789473684215	0.88005691441077616	20.316413501221376	19.924858845171276	9.0	3.4922746275562369	3.0	17.888543819998318	18.324358018299836	-9.6341271977098994	64.350000000000023	0.94771241830065356	0	47.675862068965515	63.9551724137931	21
4	22	12	279.0	65.0	0.95993108859688114	0.0	1.0	0.75	1.1784531379438317	3.9151341599477893	3.1622776601683795	1.4142135623730951	1.1380711874576985	1.0	2.8284271247461903	3.9151341599477893	0.0	11.311999999999999	0.8571428571428571	0	279.5	65.5	22
4	23	16	556.0	68.0	0.98174770424681035	0.57236935015402846	1.0	0.80000000000000004	1.1346011744716282	4.9817320368524403	4.1231056256176606	2.0	1.2285533905932737	1.0	3.0	4.085	90.0	13.311999999999999	0.88888888888888884	0	555.5	68.0	23
4	24	12	414.0	78.0	0.95993108859688114	0.0	1.0	0.75	1.1784531379438317	3.9151341599477893	3.1622776601683795	1.4142135623730951	1.1380711874576985	1.0	2.8284271247461903	3.9151341599477893	0.0	11.311999999999999	0.8571428571428571	0	413.5	78.5	24
4	25	29	120.0	81.0	1.0006105921967088	0.33465590285954344	1.0	0.69047619047619047	0.913984279435478	6.3381399593252894	6.0827625302982193	2.8284271247461903	1.4573983834001178	1.4142135623730951	4.9497474683058327	5.9726853351408549	78.690067525979785	19.968000000000004	0.87878787878787878	0	119.48275862068965	81.103448275862064	25
4	26	57	15.0	83.0	1.1080809325000689	0.65333470835974994	1.0	0.56999999999999995	0.77241923017524206	10.192132361133151	9.4868329805051381	3.6055512754639891	1.6534698209203125	1.4142135623730951	7.0710678118654755	7.7161493937435512	-44.552013221817241	30.452000000000012	0.86363636363636365	0	15.596491228070175	82.368421052631575	26
4	27	940	307.0	97.0	1.0092627535865939	0.29946171026863444	1.0	0.72586872586872586	0.8150257280878378	35.569991646350921	36.715119501371639	16.0	5.7436440780365272	5.0	33.509362251325612	33.937624930914112	61.231414943361528	120.38800000000005	0.93485827946295363	0	307.8914893617021	97.103191489361706	27
4	28	215	344.0	97.0	1.1447142224923343	0.69755346647386407	1.0	0.58423913043478259	0.66810289862898009	20.40657715391491	22.203603311174518	6.7082039324993694	2.6986928738596339	2.2360679774997898	15.0	14.621980555515067	-78.100587968402706	63.592000000000027	0.88295687885010254	0	343.96279069767439	97.734883720930227	28
4	29	18	48.0	98.0	1.0181087303300256	0.39380973971700223	1.0	0.59999999999999998	0.78563542529588759	5.115639899455048	5.0	2.2360679774997898	1.2754120738465642	1.0	3.5355339059327378	4.7022551481332133	90.0	16.968	0.90000000000000002	0	48.0	97.5	29
4	30	281	141.0	113.0	1.2846705843608346	0.78842022361953257	1.0	0.48869565217391303	0.59706047938146756	25.871275403441874	24.331050121192877	6.324555320336759	2.7171962283000837	2.2360679774997898	16.661222352373471	15.914379205081786	40.162786117871512	76.904000000000039	0.82043795620437954	0	137.38434163701066	109.89679715302491	30
4	31	574	197.0	112.0	1.8418029621965353	0.87966262275416729	1.0	0.41235632183908044	0.26646619440507091	46.85347083517496	47.853944456021594	8.4852813742385695	2.8787523691134447	2.2360679774997898	24.382212936735414	22.283427490713272	-4.5162618398365932	164.52799999999988	0.57572718154463387	0	198.30836236933797	113.68641114982579	31
4	32	12	102.0	110.0	0.95993108859688114	0.0	1.0	0.75	1.1784531379438317	3.9151341599477893	3.1622776601683795	1.4142135623730951	1.1380711874576985	1.0	2.8284271247461903	3.9151341599477893	0.0	11.311999999999999	0.8571428571428571	0	101.5	110.5	32
4	33	22	672.0	115.0	1.063326439100077	0.68730529506918858	1.0	0.61111111111111116	0.76840372743225061	6.3363777426539132	5.3851648071345037	2.2360679774997898	1.3162462422380978	1.0	3.5355339059327378	4.602546215156182	-41.349692088060422	18.968	0.89795918367346939	0	672.86363636363637	114.40909090909091	33
4	34	114	422.0	121.0	1.0606032608859455	0.64915413241194764	1.0	0.69090909090909092	0.81731934284232299	14.036745885294817	14.142135623730951	5.0	2.2308971777779929	2.0	10.0	10.67714754527006	-88.48122618627545	41.866000000000014	0.90476190476190477	0	421.92105263157896	121.92982456140351	34
4	35	293	35.0	134.0	1.6333706901772482	0.91268979757544422	1.0	0.40694444444444444	0.49813059671436677	32.349379673112082	33.61547262794322	6.4031242374328485	2.6234701862620096	2.2360679774997898	12.858013837898747	13.219673386516385	-37.039869371116012	85.974000000000046	0.90292758089368264	1	36.255972696245735	131.38566552901023	35
4	36	495	546.0	139.0	1.1958539964174322	0.79101098622581367	1.0	0.5	0.57083935818275378	33.14711399515916	34.014702703389901	9.8488578017961039	3.7325457742887149	3.1622776601683795	20.351215553924366	20.27946880698957	29.539763379481169	104.38800000000005	0.85418464193270061	0	543.48686868686866	137.33939393939394	36
4	37	16	701.0	142.0	0.98174770424681035	0.57236935015402846	1.0	0.80000000000000004	1.1346011744716282	4.9817320368524403	4.1231056256176606	2.0	1.2285533905932737	1.0	3.0	4.085	90.0	13.311999999999999	0.88888888888888884	0	700.5	142.0	37
4	38	12	753.0	141.0	1.090830782496456	0.76176413598315107	1.0	0.59999999999999998	0.75421000828405227	4.943596118347501	4.1231056256176606	1.4142135623730951	1.1380711874576985	1.0	2.1213203435596424	3.2027307929010762	-36.650377883003188	14.139999999999999	1.0434782608695652	0	753.0	141.5	38
4	39	31	662.0	154.0	3.6213048143490822	0.96785612239277496	1.0	0.28703703703703703	0.29317628317750555	16.467706726305948	12.083045973594572	2.0	1.1257901592455379	1.0	3.9691115068546705	4.1417027662675503	-63.68611395445501	36.452000000000005	0.64583333333333337	0	663.83870967741939	150.45161290322579	39
4	40	183	233.0	156.0	1.0130441605562293	0.4861606607989753	1.0	0.67279411764705888	0.85823317205917005	16.420808307655882	16.278820596099706	7.0710678118654755	2.8229547100972705	2.2360679774997898	13.416407864998739	14.349642689116806	44.988388955055441	51.764000000000024	0.92658227848101271	0	233.39890710382514	156.13661202185793	40
4	41	82	644.0	159.0	1.101057093565458	0.71547271590615669	1.0	0.63076923076923075	0.7346385040960598	12.507205208579984	12.369316876852981	4.1231056256176606	1.9402240417068028	2.0	8.6267027304758805	8.7380422895491101	-81.952870463321872	37.452000000000005	0.88172043010752688	0	643.8780487804878	157.13414634146341	41
4	42	23	539.0	158.0	1.0121676010579428	0.38092308659367485	1.0	0.63888888888888884	0.89523741019660308	5.7377121138686498	5.0990195135927845	2.2360679774997898	1.330769516048306	1.0	4.2426406871192848	5.3051272257867836	78.690067525979813	17.968	0.85185185185185186	0	539.39130434782612	158.52173913043478	42
4	43	10	430.0	162.0	1.0178760197630932	0.61007333335466385	1.0	0.625	0.77593622251445704	4.085	3.1622776601683795	1.4142135623730951	1.1242640687119285	1.0	2.1213203435596424	3.2367291417307129	-45.000000000000021	12.725999999999999	1.0	0	429.69999999999999	162.69999999999999	43
4	44	104	725.0	169.0	1.0397666699045909	0.60662988891277547	1.0	0.67532467532467533	0.8918654602814936	13.061571966168085	13.152946437965905	5.3851648071345037	2.1965884372766751	2.0	9.8386991009990741	10.383745801707093	9.6819315780779593	38.280000000000015	0.90043290043290047	0	725.14423076923072	168.90384615384616	44
4	45	309	374.0	174.0	1.6795107592038463	0.93622773579378815	1.0	0.44782608695652176	0.51129721582174559	34.325670562460935	35.227829907617071	6.0	2.6611176626225901	2.2360679774997898	12.493324620898958	12.061828991242914	-33.8908778132027	87.146000000000043	0.89048991354466855	0	369.20064724919092	176.45954692556634	45
4	46	918	55.0	181.0	2.8661076819941536	0.97810703806533505	1.0	0.31874999999999998	0.33203868751509824	80.046370681876851	73.763134423640111	8.0622577482985491	3.3111265695824836	3.0	17.826752464996979	16.657844389120608	23.129753224605434	186.39399999999978	0.79860809047411907	0	70.397603485838786	187.59586056644881	46
4	47	103	433.0	177.0	1.0315393302603526	0.57881292730658929	1.0	0.60946745562130178	0.78825247727498304	12.8192896067437	12.369316876852981	5.0	2.198842902345945	2.0	9.1923881554251174	10.453622489767303	53.789256955185586	40.522000000000013	0.89565217391304353	0	433.15533980582524	177.91262135922329	47
4	48	12	628.0	177.0	0.95993108859688114	0.0	1.0	0.75	1.1784531379438317	3.9151341599477893	3.1622776601683795	1.4142135623730951	1.1380711874576985	1.0	2.8284271247461903	3.9151341599477893	0.0	11.311999999999999	0.8571428571428571	0	627.5	177.5	48
4	49	35	686.0	179.0	1.0023787172270169	0.075823599658451035	1.0	0.7142857142857143	1.0003774476319316	6.7715470117419221	6.324555320336759	3.1622776601683795	1.5164889233898475	1.4142135623730951	5.6568542494923806	6.7520534022193317	26.565051177076842	20.968000000000004	0.88607594936708856	0	686.05714285714282	178.88571428571427	49
4	50	181	159.0	186.0	1.0691418014621883	0.62819557446518137	1.0	0.67037037037037039	0.79400597670746664	17.58162653671862	17.464249196572979	6.7082039324993694	2.6771747232166314	2.2360679774997898	13.416407864998739	13.679480764209464	-27.543102127648158	53.52200000000002	0.92820512820512824	0	158.67403314917127	186.13259668508286	50
4	51	155	128.0	194.0	1.0731784271812925	0.62385423126351147	1.0	0.65126050420168069	0.80767579503562681	16.28076753094847	16.763054614240211	6.324555320336759	2.507459783082497	2.2360679774997898	12.020815280171307	12.724082789919292	-59.24544721521977	49.108000000000018	0.89595375722543358	0	128.03870967741935	194.58064516129033	51
4	52	78	296.0	193.0	1.1456123010833663	0.78059140458273146	1.0	0.65000000000000002	0.84601175769649561	12.870551656882082	12.083045973594572	3.6055512754639891	1.8543858878084301	1.4142135623730951	7.0710678118654755	8.0446307910750505	53.62371639240552	34.038000000000011	0.93975903614457834	0	296.0	192.78205128205127	52
4	53	24	715.0	191.0	1.089012731192295	0.6566719725411917	1.0	0.5714285714285714	0.72598477206400847	6.6033729475245559	6.0827625302982193	2.2360679774997898	1.3169874528796266	1.0	4.1602514716892181	4.9801075040300304	17.510039427127733	20.382000000000001	0.87272727272727268	0	714.33333333333337	190.25	53
4	54	19	408.0	193.0	0.99299794036778999	0.51642407123779577	1.0	0.76000000000000001	1.1010166147682163	5.3533932907305442	4.4721359549995796	2.2360679774997898	1.2793229362823824	1.0	3.5355339059327378	4.5842872485507096	-45.00000000000005	14.725999999999999	0.88372093023255816	0	408.15789473684208	193.15789473684211	54
4	55	643	612.0	225.0	1.3710046081070038	0.74444701587909812	1.0	0.47842261904761907	0.43437869388457273	39.415134329004168	44.011362169330773	10.770329614269007	3.8716820000486294	3.1622776601683795	27.226903609401528	26.316757638036204	-77.708354051527778	136.38799999999998	0.76502082093991663	0	610.12908242612752	222.16174183514775	55
4	56	14	750.0	208.0	1.0120874292177029	0.62383287195737691	1.0	0.69999999999999996	0.93379148757119279	4.8260162369270239	4.1231056256176606	2.0	1.1897753035351701	1.0	2.8284271247461903	3.7718104881721679	-24.357644552714397	13.725999999999997	0.90322580645161288	0	749.78571428571433	208.35714285714286	56
4	57	460	734.0	225.0	1.3768180209364309	0.86430341302421332	1.0	0.54761904761904767	0.55776990173634389	35.901169406370848	34.365680554879162	8.9442719099991592	3.3886903549210827	3.0	20.872156011100628	18.057239347005034	70.197679447143202	101.80200000000004	0.83788706739526408	0	735.62173913043478	229.36956521739131	57
4	58	10	67.0	217.0	1.0178760197630932	0.61007333335466385	1.0	0.625	0.77593622251445704	4.085	3.1622776601683795	1.4142135623730951	1.1242640687119285	1.0	2.1213203435596424	3.2367291417307129	-45.000000000000021	12.725999999999999	1.0	0	67.299999999999997	217.30000000000001	58
4	59	48	431.0	226.0	1.0766272566827004	0.66034028019816193	1.0	0.59259259259259256	0.73619091710141682	9.2564241997420176	8.2462112512353212	3.1622776601683795	1.6013115994297709	1.4142135623730951	5.8243520603649053	6.95126467007593	29.350785684215641	28.624000000000006	0.86486486486486491	0	431.6875	226.10416666666666	59
4	60	1143	232.0	255.0	2.0255697545140992	0.93712910913472447	1.0	0.41898826979472142	0.35112508350792609	72.428502001653811	71.847059786744225	10.0	3.8912743558636236	3.6055512754639891	30.405591591021544	25.276305383726889	-36.580574639458867	202.25399999999988	0.71459831197249135	0	240.33595800524935	243.61242344706912	60
4	61	280	532.0	241.0	1.6778597779645876	0.8695948627605663	1.0	0.39886039886039887	0.42353827855823811	31.050034729568186	27.313000567495326	5.3851648071345037	2.3593781099455975	2.2360679774997898	15.436221139803715	15.33144867837408	56.429510502275818	91.146000000000043	0.7407407407407407	0	531.625	236.35714285714286	61
4	62	84	654.0	249.0	1.052285974671799	0.63070887910537299	1.0	0.63636363636363635	0.82058441017116679	11.928368918862541	11.180339887498949	4.2426406871192848	1.9856155041671035	2.0	8.3205029433784361	9.2566472334454044	58.740160198659296	35.866000000000014	0.88888888888888884	0	654.42857142857144	249.71428571428572	62
4	63	17	113.0	248.0	0.99753399951151611	0.29417876299267404	1.0	0.68000000000000005	0.93198094946551679	4.8358264357723177	4.1231056256176606	2.2360679774997898	1.253360928786192	1.0	3.5355339059327378	4.6218431219249281	90.0	15.139999999999999	0.89473684210526316	0	112.64705882352941	248.0	63
4	64	65	458.0	259.0	1.0385301682785471	0.59656593458977591	1.0	0.72222222222222221	0.86126063709537437	10.303766931691618	9.8488578017961039	4.0	1.8463190558304188	1.4142135623730951	7.7781745930520225	8.2694331201002296	71.662037052703127	30.796000000000006	0.90277777777777779	0	458.43076923076922	258.80000000000001	64
4	65	313	199.0	278.0	1.4358136000470521	0.86997344053382453	1.0	0.65208333333333335	0.5958388862559576	30.379242022232095	29.154759474226502	7.2111025509279782	2.8309632172556274	2.8284271247461903	15.0	14.979961200218895	-89.376491066507754	81.248000000000033	0.82913907284768207	0	199.96805111821087	275.01916932907346	65
4	66	50	762.0	270.0	1.313788914990023	0.88302915293287454	1.0	0.56818181818181823	0.66997104888934356	11.79328982839928	10.770329614269007	2.8284271247461903	1.5374450397542885	1.4142135623730951	4.919349550499537	5.5348048283711444	-25.291032882772775	30.624000000000002	0.8928571428571429	0	761.44000000000005	270.45999999999998	66
4	67	14	280.0	271.0	1.0120874292177029	0.62383287195737724	1.0	0.69999999999999996	0.93379148757119257	4.8260162369270247	4.1231056256176606	2.0	1.1897753035351701	1.0	2.8284271247461903	3.7718104881721675	-24.357644552714376	13.725999999999999	0.90322580645161288	0	280.21428571428572	270.64285714285717	67
4	68	8	264.0	272.0	0.98174770424681035	0.57034301593550796	1.0	0.66666666666666663	0.7856354252958877	3.5504413610999106	3.0	1.4142135623730951	1.1035533905932737	1.0	2.0	2.9163560569343252	0.0	11.311999999999999	0.88888888888888884	0	264.5	272.0	68
4	69	49	547.0	277.0	1.0001911995245119	0.41159553191013526	1.0	0.765625	1.035779449710567	8.3353944080365494	7.6157731058639087	3.6055512754639891	1.745385829560655	1.4142135623730951	6.3639610306789276	7.5966002374459398	44.999999999999858	24.382000000000005	0.91588785046728971	0	546.65306122448976	276.34693877551018	69
4	70	288	696.0	288.0	1.1931314141417775	0.74611162404644038	1.0	0.56916996047430835	0.67138802595906355	24.670430176853742	25.80697580112788	7.6157731058639087	3.0338595011557246	2.8284271247461903	16.199999999999999	16.426087534385037	42.986378997680575	73.42000000000003	0.91283676703645011	0	696.07291666666663	287.00347222222223	70
4	71	353	37.0	292.0	1.4249046715378386	0.85213395342684894	1.0	0.45025510204081631	0.47917039022046809	31.743718941312789	34.828149534535996	7.810249675906654	2.9532786007269194	2.2360679774997898	16.970562748477139	16.612241371202838	-41.101039228542149	96.216000000000051	0.81902552204176327	0	36.702549575070819	292.16713881019831	71
4	72	329	168.0	291.0	1.3570800854072973	0.83268934372876591	1.0	0.51406249999999998	0.50761049132294445	29.537347141345705	31.016124838541646	7.2111025509279782	2.7833104086471736	2.2360679774997898	18.434916702989298	16.356023121052132	79.748516784812836	90.248000000000033	0.77685950413223137	0	168.629179331307	293.15805471124622	72
4	73	19	247.0	282.0	0.99299794036778999	0.51642407123779577	1.0	0.76000000000000001	1.1010166147682163	5.3533932907305442	4.4721359549995796	2.2360679774997898	1.2793229362823824	1.0	3.5355339059327378	4.5842872485507096	44.999999999999972	14.725999999999999	0.88372093023255816	0	246.84210526315789	282.15789473684208	73
4	74	22	229.0	284.0	1.0822090395724422	0.70533325427036309	1.0	0.61111111111111116	0.85631404453588122	6.4444118850943743	5.3851648071345037	2.2360679774997898	1.2896195859823294	1.0	3.5355339059327378	4.5682880878307071	52.896201764428646	17.968	0.91666666666666663	0	228.22727272727272	283.5	74
4	75	12	410.0	282.0	0.95993108859688114	0.0	1.0	0.75	1.1784531379438317	3.9151341599477893	3.1622776601683795	1.4142135623730951	1.1380711874576985	1.0	2.8284271247461903	3.9151341599477893	0.0	11.311999999999999	0.8571428571428571	0	409.5	282.5	75
4	76	10	570.0	282.0	1.0178760197630932	0.61007333335466385	1.0	0.625	0.77593622251445704	4.085	3.1622776601683795	1.4142135623730951	1.1242640687119285	1.0	2.1213203435596424	3.2367291417307129	-45.0	12.725999999999999	1.0	0	569.70000000000005	282.69999999999999	76
4	77	43	471.0	286.0	1.0870929237119049	0.71384378434631102	1.0	0.59722222222222221	0.6790037101058467	9.0228196569153898	8.5440037453175304	3.1622776601683795	1.5752085248403962	1.4142135623730951	5.6568542494923806	6.3187254526523953	-48.13685396427659	28.210000000000004	0.87755102040816324	0	470.95348837209303	286.0	77
4	78	442	288.0	294.0	1.8151825810100988	0.93645266967060603	1.0	0.44646464646464645	0.46564999236933075	42.659713223970371	44.911023145771239	7.2111025509279782	2.9299009040456041	2.8284271247461903	16.429834033452135	14.964769436013025	-17.144391157153883	109.21600000000005	0.9085303186022613	0	290.96380090497735	291.52036199095022	78
4	79	19	388.0	286.0	0.99299794036778977	0.51642407123779588	1.0	0.76000000000000001	1.1010166147682168	5.3533932907305433	4.4721359549995796	2.2360679774997898	1.2793229362823826	1.0	3.5355339059327378	4.5842872485507087	45.000000000000028	14.725999999999997	0.88372093023255816	0	388.15789473684208	285.84210526315792	79
4	80	10	10.0	287.0	1.0178760197630932	0.61007333335466385	1.0	0.625	0.77593622251445704	4.085	3.1622776601683795	1.4142135623730951	1.1242640687119285	1.0	2.1213203435596424	3.2367291417307129	45.0	12.725999999999999	1.0	0	9.3000000000000007	286.69999999999999	80
4	81	221	659.0	299.0	1.0436531968513028	0.27988548038010397	1.0	0.6820987654320988	0.7948947129845354	17.535771606281099	18.384776310850235	7.0710678118654755	2.8592540798587698	2.8284271247461903	15.495160534825059	16.834926334118872	39.074863767735728	59.108000000000025	0.9038854805725971	0	659.04977375565613	298.57013574660635	81
4	82	70	211.0	295.0	1.9879961675267177	0.94319442758681693	1.0	0.45454545454545453	0.5651579682080613	17.93370096464702	14.7648230602334	2.8284271247461903	1.5169422926671308	1.4142135623730951	5.6179887640337078	5.9583158616862262	-58.726893407162187	39.452000000000012	0.7865168539325843	0	208.91428571428571	299.04285714285714	82
4	83	132	625.0	308.0	1.0569229646343321	0.59344343187309401	1.0	0.59728506787330315	0.7721191399780104	14.750624421661154	16.031219541881399	5.8309518948453007	2.3242697393165481	2.1180339887498949	11.180339887498949	11.872419163384317	-4.0596017022042625	46.350000000000023	0.88	0	624.9545454545455	307.74242424242425	83
4	84	324	511.0	321.0	1.3865351691381735	0.8838929911188298	1.0	0.52258064516129032	0.51712357025178002	30.675309863037253	31.953090617340916	6.4031242374328485	2.8816278757950013	2.8284271247461903	13.821018339659545	14.34651088214043	-69.162991517011321	88.732000000000042	0.85151116951379768	0	511.46604938271605	320.09876543209879	84
4	85	691	436.0	322.0	1.7497704277936059	0.9021588045801906	1.0	0.44181585677749363	0.41511759251369768	50.936436471694428	54.083269131959838	9.0553851381374173	3.4194441257110801	3.0	25.03879343080629	21.974187168534552	59.525331281553399	144.63	0.79562464018422563	0	435.40520984081041	326.3053545586107	85
4	86	191	276.0	316.0	1.2601085675524308	0.70655165526165276	1.0	0.53501400560224088	0.60596139531785531	20.265946728538829	21.540659228538015	6.0	2.4270849426485968	2.0	14.419906437195026	14.341429686143286	61.762798858689052	62.936000000000028	0.83956043956043958	0	276.37172774869111	317.49738219895289	86
4	87	144	41.0	325.0	1.1226929732922903	0.57029171993478434	1.0	0.56470588235294117	0.68169000997912788	15.742622363737125	16.031219541881399	5.0	2.2306459382966861	2.0	12.605659636340205	12.931654982902195	-69.737192301868319	51.52200000000002	0.8495575221238939	0	41.840277777777779	325.46527777777777	87
4	88	12	70.0	324.0	0.95993108859688114	0.0	1.0	0.75	1.1784531379438317	3.9151341599477893	3.1622776601683795	1.4142135623730951	1.1380711874576985	1.0	2.8284271247461903	3.9151341599477893	0.0	11.311999999999999	0.8571428571428571	0	69.5	324.5	88
4	89	1390	691.0	364.0	2.0289306953437989	0.80558242829958693	1.0	0.36830948595654478	0.21643071073787895	72.838081307798419	80.529497701152962	10.0	3.4621360105144259	3.0	45.730946874897406	43.155376925254807	-68.428789107206839	284.08799999999951	0.64426419466975671	0	695.37985611510794	353.50935251798563	89
4	90	625	654.0	353.0	1.3619474710932693	0.83064432958246848	1.0	0.51313628899835795	0.4038341259695637	40.688256375713301	44.294469180700204	9.2195444572928871	3.5580182552289239	3.0	27.402189693526317	22.65535844805725	59.550306871052392	139.45799999999994	0.7378984651711924	0	651.27999999999997	348.37279999999998	90
4	91	536	380.0	344.0	1.4104561514250242	0.88594837591024989	1.0	0.54471544715447151	0.4805729102044467	39.818941027677624	40.11234224026316	8.5440037453175304	3.5298382342985093	3.0	18.771242648311745	18.467382446764336	-79.233320352007496	118.38800000000005	0.80179506357516828	0	379.49067164179104	347.89925373134326	91
4	92	10	588.0	330.0	1.0178760197630932	0.61007333335466385	1.0	0.625	0.77593622251445704	4.085	3.1622776601683795	1.4142135623730951	1.1242640687119285	1.0	2.1213203435596424	3.2367291417307129	-45.000000000000021	12.725999999999999	1.0	0	587.29999999999995	330.30000000000001	92
4	93	133	61.0	343.0	1.0192562530357403	0.29213994005947308	1.0	0.59111111111111114	0.76990793982003281	13.490915690338737	14.035668847618199	5.6568542494923806	2.4533248646163326	2.2360679774997898	11.313708498984761	12.902382356177874	75.601634831191816	46.592000000000013	0.91095890410958902	0	61.2406015037594	343.62406015037595	93
4	94	344	27.0	368.0	2.4634508621462103	0.9742609283483914	1.0	0.39002267573696148	0.3612675406966267	45.314107207706961	43.657759905886145	5.0	2.334398807687903	2.1180339887498949	11.384199576606166	10.214853503869687	68.938894846310703	109.38800000000005	0.83495145631067968	0	25.892441860465116	363.89244186046511	94
4	95	35	282.0	346.0	1.0311018500598386	0.62334771469295613	1.0	0.7142857142857143	1.0003774476319316	7.637920473740972	6.7082039324993694	2.8284271247461903	1.5069503366634993	1.4142135623730951	4.9497474683058327	5.9724319840232347	-48.070764946573782	20.968000000000004	0.89743589743589747	0	282.05714285714288	346.71428571428572	95
4	96	572	146.0	361.0	1.6810109238446598	0.91557569250799364	1.0	0.55000000000000004	0.42982130084476344	45.909342805696824	51.009802979427398	8.2462112512353212	3.2691254965251595	3.0	18.773359432723911	18.462244071932552	2.5130303996637586	129.31800000000004	0.84803558191252781	0	149.84090909090909	362.37937062937061	96
4	97	37	339.0	355.0	1.0196391768506543	0.52806672739390681	1.0	0.6607142857142857	0.89473472227777207	7.5545000681647174	7.0710678118654755	2.8284271247461903	1.5465397418335556	1.4142135623730951	5.6568542494923806	6.4153032149310532	-87.322087478572399	22.796000000000006	0.88095238095238093	0	338.40540540540542	355.51351351351349	97
4	98	10	753.0	362.0	1.0178760197630932	0.61007333335466385	1.0	0.625	0.77593622251445704	4.085	3.1622776601683795	1.4142135623730951	1.1242640687119285	1.0	2.1213203435596424	3.2367291417307129	-45.0	12.725999999999999	1.0	0	753.70000000000005	361.69999999999999	98
4	99	25	356.0	364.0	1.00852664002601	0.53795582518743179	1.0	0.69444444444444442	0.91258803029293689	6.2134813582668915	5.3851648071345037	2.8284271247461903	1.3914337781593737	1.0	4.2426406871192848	5.237797210520803	57.331907356231746	18.554000000000002	0.8771929824561403	0	355.75999999999999	363.63999999999999	99
4	100	172	506.0	382.0	2.0815207280441306	0.9424648870603286	1.0	0.41148325358851673	0.47650022584098212	28.678816269222906	25.238858928247925	4.2426406871192848	1.9285832470960445	2.0	9.2648608763879192	9.5874761180471033	-37.87511774805774	67.350000000000023	0.81516587677725116	0	508.48255813953489	379.32558139534882	100
4	101	19	251.0	378.0	0.99299794036778999	0.51642407123779577	1.0	0.76000000000000001	1.1010166147682163	5.3533932907305442	4.4721359549995796	2.2360679774997898	1.2793229362823824	1.0	3.5355339059327378	4.5842872485507096	44.999999999999972	14.725999999999999	0.88372093023255816	0	250.84210526315789	378.15789473684208	101
4	102	66	321.0	381.0	1.0119019496192028	0.30422372602156933	1.0	0.73333333333333328	0.87451080074299581	9.5160967879168457	9.4868329805051381	4.1231056256176606	1.8875320889377349	1.7071067811865475	8.0	9.0650396167422933	84.050470664433462	30.796000000000003	0.90410958904109584	0	320.69696969696969	381.22727272727275	102
4	103	308	667.0	413.0	2.7306389004613809	0.95278948797908791	1.0	0.34684684684684686	0.32061698102642211	44.2847251022447	37.107950630558946	6.324555320336759	2.4649747116785705	2.1180339887498949	12.969194269498781	13.446245079820592	63.56658520857858	109.87200000000006	0.67692307692307696	0	661.60389610389609	402.85714285714283	103
4	104	590	391.0	397.0	1.4614300369446636	0.84032909852935889	1.0	0.46825396825396826	0.48643341570311688	41.205140440489785	42.5205832509386	10.0	3.5392606209566413	3.0	23.420607181803192	22.336341136369406	50.150959679289926	123.45800000000006	0.82172701949860727	0	391.76610169491528	400.59491525423726	104
4	105	574	105.0	412.0	1.231580903354129	0.78944972560149229	1.0	0.62054054054054053	0.52716075844370358	36.180821821713529	38.275318418009277	9.8994949366116654	3.6898186138618772	3.1622776601683795	23.797082249626857	22.208339296196332	-4.4226047424841299	116.97400000000005	0.8016759776536313	0	106.27351916376307	414.16027874564458	105
4	106	10	746.0	405.0	1.0178760197630932	0.61007333335466385	1.0	0.625	0.77593622251445704	4.085	3.1622776601683795	1.4142135623730951	1.1242640687119285	1.0	2.1213203435596424	3.2367291417307129	45.000000000000021	12.725999999999999	1.0	0	745.70000000000005	405.30000000000001	106
4	107	14	615.0	411.0	1.0120874292177031	0.62383287195737713	1.0	0.69999999999999996	0.93379148757119257	4.8260162369270247	4.1231056256176606	2.0	1.1897753035351701	1.0	2.8284271247461903	3.7718104881721679	65.642355447285638	13.725999999999999	0.90322580645161288	0	615.35714285714289	411.21428571428572	107
4	108	21	754.0	418.0	1.0692473862558067	0.73851081460619172	1.0	0.69999999999999996	1.0130295129111238	6.3633340277841119	5.3851648071345037	2.2360679774997898	1.2724452072256363	1.0	3.5355339059327378	4.2904247122459243	61.31604699018343	16.140000000000001	0.8936170212765957	0	754.09523809523807	418.47619047619048	108
4	109	12	294.0	421.0	0.95993108859688114	0.0	1.0	0.75	1.1784531379438317	3.9151341599477893	3.1622776601683795	1.4142135623730951	1.1380711874576985	1.0	2.8284271247461903	3.9151341599477893	0.0	11.311999999999999	0.8571428571428571	0	293.5	421.5	109
4	110	86	374.0	427.0	1.1656554602621447	0.54469918466920952	1.0	0.55128205128205132	0.7154324301711511	12.314110430777713	12.041594578792296	3.6055512754639891	1.7799384363765465	1.4142135623730951	9.70725343394151	10.327000941583281	-85.872200479962117	38.866000000000014	0.84313725490196079	0	373.77906976744185	426.72093023255815	110
4	111	339	513.0	432.0	1.5634479620928365	0.86812015678889376	1.0	0.51363636363636367	0.45689357200323233	32.938786412512719	33.241540277189323	6.7082039324993694	2.7522803623076406	2.2360679774997898	17.771732688700354	16.349301711088309	5.2426556327025038	96.560000000000031	0.73139158576051777	0	516.25958702064895	430.48672566371681	111
4	112	28	637.0	425.0	1.0266848440621892	0.59423697168451428	1.0	0.66666666666666663	0.88246758014460003	6.7544932239623154	6.0827625302982193	2.8284271247461903	1.4084330712091866	1.2071067811865475	4.919349550499537	5.4325714280934925	0.0	19.967999999999996	0.86153846153846159	0	637.0	425.32142857142856	112
4	113	188	602.0	436.0	1.0406773411564167	0.55500345118513372	1.0	0.65051903114186849	0.77113863587942788	17.219685821742758	17.464249196572979	7.0710678118654755	2.7686649057877868	2.2360679774997898	13.435028842544403	14.324161978074208	-55.265612313530049	55.350000000000023	0.91262135922330101	0	602.49468085106378	435.50531914893617	113
4	114	12	541.0	433.0	0.95993108859688114	0.0	1.0	0.75	1.1784531379438317	3.9151341599477893	3.1622776601683795	1.4142135623730951	1.1380711874576985	1.0	2.8284271247461903	3.9151341599477893	0.0	11.311999999999999	0.8571428571428571	0	540.5	432.5	114
4	115	1136	293.0	441.0	1.9456941578585234	0.86268926563608417	1.0	0.33490566037735847	0.25002382545917001	66.895195574849154	63.953107821277925	9.2195444572928871	3.3868016647059376	3.0	35.677935450213504	33.831198132220486	35.733567176353404	238.94799999999967	0.62675862068965515	0	300.85299295774649	452.96214788732397	115
4	116	29	494.0	443.0	1.0006105921967083	0.33465590285954344	1.0	0.69047619047619047	0.91398427943547822	6.3381399593252885	6.0827625302982193	2.8284271247461903	1.4573983834001178	1.4142135623730951	4.9497474683058327	5.972685335140854	11.309932474020197	19.968	0.87878787878787878	0	494.10344827586209	443.48275862068965	116
4	117	416	146.0	471.0	3.753091629577149	0.98381263094352467	1.0	0.25	0.23498764677134701	62.018470227169601	56.938563381947034	4.4721359549995796	2.1203477665669412	2.0	16.232795496618458	11.113721492470248	-60.595978848978334	149.15199999999993	0.65979381443298957	0	145.59615384615384	471.82451923076923	117
4	118	428	451.0	463.0	2.0909524010041411	0.9626234827136001	1.0	0.35548172757475083	0.42035954394728087	46.075079409661875	48.877397639399746	7.0710678118654755	2.8112842569342322	2.2360679774997898	13.416407864998739	12.479121228149836	-29.462086856255123	113.11400000000006	0.90295358649789026	0	451.03738317757012	462.22897196261681	118
4	119	91	95.0	454.0	1.0374992059712627	0.54401046948903098	1.0	0.63194444444444442	0.71952507180263681	11.95082429696027	11.704699910719626	5.0	2.0901678970466904	2.0	9.1923881554251174	10.027678869748454	43.600959169091723	39.866000000000014	0.89215686274509809	0	95.615384615384613	453.84615384615387	119
4	120	54	596.0	454.0	1.1650292220045368	0.75890028488362848	1.0	0.61363636363636365	0.74353629544681765	10.69005023225267	10.04987562112089	3.1622776601683795	1.5994144478389813	1.4142135623730951	6.640783086353597	6.9614339062127701	-82.764552812566762	30.210000000000008	0.8571428571428571	0	596.46296296296293	454.7037037037037	120
4	121	107	371.0	468.0	1.0120035454512373	0.31490647329827992	1.0	0.63313609467455623	0.8188642239652737	12.111583349574769	12.165525060596439	5.3851648071345037	2.2738264020791754	2.0	9.8994949366116654	11.495378775645673	-32.468204265316835	40.522000000000013	0.90295358649789026	0	370.54205607476638	468.20560747663552	121
4	122	1188	569.0	480.0	3.2279428833421888	0.92394184628354858	1.0	0.32326530612244897	0.21162018134536711	92.180501435397275	80.498447189992433	9.8488578017961039	3.4963720344710754	3.0	41.879864815004801	35.262079971951373	69.915838738719856	265.60399999999942	0.54098360655737709	0	579.70622895622898	494.96717171717171	122
4	123	10	685.0	476.0	1.0178760197630932	0.61007333335466385	1.0	0.625	0.77593622251445704	4.085	3.1622776601683795	1.4142135623730951	1.1242640687119285	1.0	2.1213203435596424	3.2367291417307129	45.000000000000021	12.725999999999999	1.0	0	685.29999999999995	476.69999999999999	123
4	124	10	265.0	487.0	1.0178760197630932	0.61007333335466385	1.0	0.625	0.77593622251445704	4.085	3.1622776601683795	1.4142135623730951	1.1242640687119285	1.0	2.1213203435596424	3.2367291417307129	-45.0	12.725999999999999	1.0	0	264.30000000000001	487.30000000000001	124
4	125	18	719.0	490.0	1.078441099534768	0.68465211359383094	1.0	0.59999999999999998	0.7340576703650884	5.7747698830180498	5.0990195135927845	2.2360679774997898	1.2392853216314037	1.0	3.5355339059327378	4.2090565501926864	-73.715120239322133	17.553999999999998	0.8571428571428571	0	719.16666666666663	490.22222222222223	125
4	126	14	702.0	506.0	1.0120874292177029	0.62383287195737736	1.0	0.69999999999999996	0.93379148757119257	4.8260162369270247	4.1231056256176606	2.0	1.1897753035351701	1.0	2.8284271247461903	3.771810488172167	65.642355447285638	13.725999999999999	0.90322580645161288	0	701.64285714285711	505.78571428571428	126
4	127	10	493.0	507.0	1.0178760197630932	0.61007333335466385	1.0	0.625	0.77593622251445704	4.085	3.1622776601683795	1.4142135623730951	1.1242640687119285	1.0	2.1213203435596424	3.2367291417307129	45.000000000000021	12.725999999999999	1.0	0	492.69999999999999	506.30000000000001	127
4	128	510	693.0	537.0	2.1985547511717245	0.96018839013515045	1.0	0.41396103896103897	0.40384824603362129	51.448415118922263	47.413078364518789	7.0	2.8752039662631952	2.8284271247461903	16.242560264838332	14.372283551374405	69.470767608093951	125.97400000000005	0.75555555555555554	0	690.79019607843134	527.85490196078433	128
4	129	224	222.0	521.0	1.1447074475382906	0.76343457452712216	1.0	0.63636363636363635	0.70907808744155587	21.521647207968162	21.377558326431949	7.0710678118654755	2.7834344182357849	2.2360679774997898	13.827983032752766	13.900512725457585	-22.904068822333052	63.006000000000029	0.90505050505050511	0	224.14285714285714	520.48214285714289	129
4	130	8	195.0	524.0	0.98174770424681035	0.57034301593550796	1.0	0.66666666666666663	0.7856354252958877	3.5504413610999106	3.0	1.4142135623730951	1.1035533905932737	1.0	2.0	2.9163560569343252	0.0	11.311999999999999	0.88888888888888884	0	195.5	524.0	130
4	131	37	138.0	528.0	1.0384938185637078	0.57481614283020932	1.0	0.6607142857142857	0.92814067413371382	7.7397248521739046	7.0710678118654755	3.1622776601683795	1.4837558576694967	1.4142135623730951	5.3665631459994954	6.333282120835988	-74.793179843011671	22.382000000000005	0.86046511627906974	0	137.8918918918919	528.37837837837833	131
4	132	72	399.0	537.0	1.8541261555016524	0.94578237330075221	1.0	0.40000000000000002	0.51447983021070731	17.605783929216422	15.264337522473747	2.8284271247461903	1.517306627527101	1.4142135623730951	5.0729808924472737	5.7183765716195936	-34.168385016552151	41.936000000000021	0.90566037735849059	0	402.27777777777777	534.84722222222217	132
4	133	5	493.0	534.0	1.0053096491487339	0.0	1.0	0.55555555555555558	0.49102214080992984	2.6184975728143671	2.0	1.4142135623730951	1.0828427124746189	1.0	1.4142135623730951	2.6184975728143671	0.0	11.311999999999999	1.1111111111111112	0	493.0	534.0	133
4	134	32	343.0	546.0	1.1152040327928612	0.76577542323282366	1.0	0.66666666666666663	0.83325667728569031	8.1082469426066055	7.2801098892805181	2.8284271247461903	1.4198789373080383	1.2071067811865475	4.4376015698018332	5.2144791146713256	-65.44302117930188	21.968000000000004	0.87671232876712324	0	343.5625	544.9375	134
4	135	36	630.0	547.0	1.0156846619244786	0.45064041364736351	1.0	0.6428571428571429	0.79892211726803231	7.2804659036607884	7.0710678118654755	2.8284271247461903	1.5436580252213521	1.4142135623730951	5.6568542494923806	6.4993123945766671	-0.5967447119910092	23.795999999999999	0.87804878048780488	0	629.58333333333337	546.58333333333337	135
4	136	5	552.0	548.0	1.0053096491487339	0.0	1.0	0.55555555555555558	0.49102214080992984	2.6184975728143671	2.0	1.4142135623730951	1.0828427124746189	1.0	1.4142135623730951	2.6184975728143671	0.0	11.311999999999999	1.1111111111111112	0	552.0	548.0	136
4	137	19	283.0	562.0	0.99299794036778999	0.51642407123779555	1.0	0.76000000000000001	1.1010166147682163	5.3533932907305433	4.4721359549995796	2.2360679774997898	1.2793229362823824	1.0	3.5355339059327378	4.5842872485507096	45.000000000000007	14.725999999999999	0.88372093023255816	0	282.84210526315792	562.15789473684208	137
5	1	10	268.0	5.0	1.0178760197630929	0.61007333335466385	1.0	0.625	0.77593622251445704	4.085	3.1622776601683795	1.4142135623730951	1.1242640687119285	1.0	2.1213203435596424	3.2367291417307129	45.0	12.725999999999999	1.0	0	268.30000000000001	5.7000000000000002	1
5	2	46	284.0	10.0	3.0903387584852	0.98497139307133474	1.0	0.27218934911242604	0.39658962484072202	18.80975888169548	15.620499351813308	1.4142135623730951	1.1890974958659779	1.0	2.1213203435596424	3.2487756200506257	-45.000000000000007	38.178000000000019	1.295774647887324	0	283.76086956521738	9.7608695652173907	2
5	3	55	108.0	12.0	1.1328049675381446	0.78570033981852394	1.0	0.625	0.78756272944169026	10.796357784125224	10.198039027185569	3.1622776601683795	1.6515962478697932	1.4142135623730951	5.8137767414994528	6.6787056025038041	75.394512918721915	29.624000000000006	0.87999999999999989	0	107.21818181818182	11.0	3
5	4	8	528.0	7.0	0.98174770424681035	0.57034301593550796	1.0	0.66666666666666663	0.7856354252958877	3.5504413610999106	3.0	1.4142135623730951	1.1035533905932737	1.0	2.0	2.9163560569343252	0.0	11.311999999999999	0.88888888888888884	0	527.5	7.0	4
5	5	10	673.0	7.0	1.0178760197630929	0.61007333335466407	1.0	0.625	0.77593622251445704	4.085	3.1622776601683795	1.4142135623730951	1.1242640687119285	1.0	2.1213203435596424	3.2367291417307125	-45.0	12.725999999999999	1.0	0	672.29999999999995	7.2999999999999998	5
5	6	67	728.0	14.0	1.0439559924936854	0.64296094860214137	1.0	0.60909090909090913	0.77945485214241184	10.67457234095764	10.440306508910551	4.1231056256176606	1.865975428356305	1.4142135623730951	7.0710678118654755	8.1756438658375767	-56.439655603754773	32.866000000000007	0.88741721854304634	0	727.67164179104475	14.208955223880597	6
5	7	86	161.0	14.0	1.3940034540877884	0.90389864453303237	1.0	0.7678571428571429	0.75651341674918005	16.138843010530831	15.132745950421556	3.6055512754639891	1.8147065594008323	2.0	6.0	6.9033368593894444	-6.1753504050999926	37.796000000000014	0.92473118279569888	0	158.72093023255815	14.127906976744185	7
5	8	282	239.0	25.0	1.1767270392800422	0.72063262006048334	1.0	0.59368421052631581	0.683473373389204	23.938056171056253	25.0	7.6157731058639087	3.0086842043715425	2.8284271247461903	15.796464854099238	16.596664128727646	74.936872724196064	72.006000000000029	0.8995215311004785	0	239.54964539007094	24.24113475177305	8
5	9	33	303.0	15.0	1.7679708886718419	0.93457763307530972	1.0	0.41249999999999998	0.47253763766501428	11.569312803482525	9.8488578017961039	2.0	1.2341794564047837	1.0	3.7481702853265455	4.1158901076857308	-59.210304453636461	29.624000000000002	0.89189189189189189	0	302.4848484848485	15.454545454545455	9
5	10	288	522.0	23.0	1.2915150290015733	0.84480202226639145	1.0	0.6428571428571429	0.68354832182490255	27.181352502832219	27.658633371878661	7.0710678118654755	2.9364999247036652	2.8284271247461903	14.552137502179978	14.544171091972508	6.9677135589636663	72.764000000000024	0.9245585874799358	0	524.68055555555554	22.819444444444443	10
5	11	456	732.0	42.0	2.1086359520660092	0.95936052089235824	1.0	0.33406593406593404	0.42149507513959267	47.61667862695306	47.801673610868477	7.0710678118654755	2.7995747695100643	2.2360679774997898	14.064430993754501	13.436629498082103	-44.355530134211612	116.59800000000007	0.82088208820882091	0	734.51973684210532	38.074561403508774	11
5	12	212	495.0	31.0	1.175023616497064	0.77147872726943034	1.0	0.50476190476190474	0.64886588259008027	21.307117039839589	20.880613017821101	6.324555320336759	2.6241068332280402	2.2360679774997898	12.101877769361021	13.556762236108415	48.984109627357327	64.076000000000022	0.88702928870292885	0	495.35377358490564	31.839622641509433	12
5	13	66	631.0	31.0	1.0553494145949687	0.34210603905801107	1.0	0.59999999999999998	0.74115599072441274	9.7791253356041814	10.04987562112089	4.0	1.7999894786125374	1.4142135623730951	8.4852813742385695	9.1890661425442968	-73.265039007000652	33.452000000000005	0.8741721854304636	0	631.33333333333337	30.984848484848484	13
5	14	250	164.0	41.0	1.4278171672543676	0.88225451262117471	1.0	0.49407114624505927	0.61887724836049263	27.323805971545216	24.186773244895647	6.324555320336759	2.5553198588800008	2.2360679774997898	12.020815280171307	12.863303069239235	-45.04834728807208	71.248000000000033	0.8976660682226214	0	167.55600000000001	37.268000000000001	14
5	15	16	413.0	35.0	0.98174770424681035	0.57236935015402846	1.0	0.80000000000000004	1.1346011744716282	4.9817320368524403	4.1231056256176606	2.0	1.2285533905932737	1.0	3.0	4.085	90.0	13.311999999999999	0.88888888888888884	0	412.5	35.0	15
5	16	78	475.0	46.0	1.0088140775087528	0.37195230142818958	1.0	0.64462809917355368	0.80630660064715409	10.447118028226088	10.198039027185569	4.4721359549995796	2.0093101636926849	2.0	8.4852813742385695	9.6975565717829344	-21.759240873844998	34.866000000000014	0.89655172413793094	0	475.32051282051282	45.769230769230766	16
5	17	14	674.0	44.0	1.0120874292177029	0.62383287195737691	1.0	0.69999999999999996	0.93379148757119257	4.8260162369270239	4.1231056256176606	2.0	1.1897753035351701	1.0	2.8284271247461903	3.7718104881721679	-24.357644552714376	13.725999999999999	0.90322580645161288	0	674.21428571428567	43.642857142857146	17
5	18	102	342.0	51.0	1.8562610956247183	0.88220543460647771	1.0	0.48803827751196172	0.4366808008077549	19.930417240896237	18.110770276274835	3.1622776601683795	1.6099403669113974	1.4142135623730951	10.0	9.3845300502391993	-9.5776416013050572	54.178000000000026	0.71830985915492962	0	346.27450980392155	49.745098039215684	18
5	19	241	58.0	63.0	1.0180401288208272	0.34079610507672448	1.0	0.63421052631578945	0.81834071594817837	18.263442041057043	19.235384061671343	7.810249675906654	3.1016666735317129	2.8284271247461903	16.000480762007889	17.170141845056342	5.3835883556547728	60.834000000000032	0.91115311909262764	0	57.80497925311203	63.095435684647306	19
5	20	12	290.0	62.0	0.95993108859688114	0.0	1.0	0.75	1.1784531379438317	3.9151341599477893	3.1622776601683795	1.4142135623730951	1.1380711874576985	1.0	2.8284271247461903	3.9151341599477893	0.0	11.311999999999999	0.8571428571428571	0	290.5	61.5	20
5	21	1075	316.0	96.0	1.0883109836735416	0.55816409434619041	1.0	0.61817136285221397	0.53870286093361441	42.003450375277104	48.383881613611777	14.866068747318506	5.4048726545814976	5.0	35.167665630268282	34.851547454384118	69.577675632012628	158.35599999999994	0.81439393939393945	0	317.72372093023256	94.043720930232553	21
5	22	79	24.0	77.0	1.0971893140439886	0.51936203854461327	1.0	0.55244755244755239	0.64341917144443561	11.368119055837422	12.041594578792296	4.0	1.8579005373245217	1.4142135623730951	9.1923881554251174	9.7146751635569579	84.801409594467643	39.280000000000008	0.86813186813186816	0	24.379746835443036	77.417721518987335	22
5	23	12	425.0	74.0	0.95993108859688114	0.0	1.0	0.75	1.1784531379438317	3.9151341599477893	3.1622776601683795	1.4142135623730951	1.1380711874576985	1.0	2.8284271247461903	3.9151341599477893	0.0	11.311999999999999	0.8571428571428571	0	424.5	74.5	23
5	24	945	490.0	88.0	1.5125093316537292	0.60977038393623506	1.0	0.38571428571428573	0.39672468083017381	47.267075495962089	50.447993022517757	10.770329614269007	3.9259955095539412	3.6055512754639891	37.947355398462143	37.462849911166785	53.229680843950526	173.01199999999989	0.67451820128479656	0	488.51640211640211	91.406349206349205	24
5	25	29	131.0	77.0	1.0006105921967088	0.33465590285954344	1.0	0.69047619047619047	0.913984279435478	6.3381399593252894	6.0827625302982193	2.8284271247461903	1.4573983834001178	1.4142135623730951	4.9497474683058327	5.9726853351408549	-78.690067525979785	19.968000000000004	0.87878787878787878	0	130.51724137931035	77.103448275862064	25
5	26	220	351.0	98.0	1.1485188316187418	0.78415219333493769	1.0	0.61111111111111116	0.69641597873724237	21.610317140974772	23.086792761230392	6.7082039324993694	2.7928823716063276	2.2360679774997898	13.281566172707194	13.410683389797423	-83.81825667417111	63.006000000000029	0.91476091476091481	0	351.56818181818181	98.268181818181816	26
5	27	19	58.0	93.0	0.99299794036778999	0.51642407123779577	1.0	0.76000000000000001	1.1010166147682168	5.3533932907305442	4.4721359549995796	2.2360679774997898	1.2793229362823826	1.0	3.5355339059327378	4.5842872485507096	45.00000000000005	14.725999999999997	0.88372093023255816	0	58.157894736842103	92.84210526315789	27
5	28	258	153.0	110.0	1.3714712981532327	0.80819633409737801	1.0	0.46909090909090911	0.53993098148309915	25.912767385993899	24.738633753705962	6.324555320336759	2.6006836640730047	2.2360679774997898	16.546903033498445	15.260369187286598	41.522693296778399	77.490000000000038	0.77710843373493976	0	148.72868217054264	105.94961240310077	28
5	29	38	597.0	98.0	1.1638412206985955	0.77876545330732339	1.0	0.70370370370370372	0.79204336029300215	9.0782567034459216	8.2462112512353212	2.8284271247461903	1.4635334625981717	1.2071067811865475	5.0	5.6949284816856336	-86.612171915300493	24.554000000000002	0.89411764705882357	0	596.57894736842104	98.315789473684205	29
5	30	736	207.0	110.0	1.8650410462102434	0.920841132450127	1.0	0.43091334894613581	0.26879338735564273	55.059836458145334	62.936475910238251	8.6023252670426267	3.1925253394288684	2.8284271247461903	26.248920728594889	21.469920033833692	13.685452175545883	185.49599999999987	0.65451311694086278	0	206.96059782608697	109.55163043478261	30
5	31	113	682.0	111.0	1.7936269153557316	0.93677058472824626	1.0	0.70625000000000004	0.57105671419939896	21.503780965913005	19.104973174542799	3.1622776601683795	1.797530417536398	2.0	7.0	7.5251212294926049	1.468934837956168	49.866000000000014	0.80427046263345192	0	676.70796460176996	110.85840707964601	31
5	32	312	43.0	130.0	1.711466494862987	0.9240095187222449	1.0	0.39846743295019155	0.50381342389439343	34.471362150055043	33.600595232822883	6.4031242374328485	2.6951691702402312	2.2360679774997898	13.527949046526063	13.180796372838756	-43.634465339179265	88.216000000000051	0.89270386266094426	0	46.410256410256409	125.98076923076923	32
5	33	98	432.0	116.0	1.0327556262604183	0.57188085580030723	1.0	0.62820512820512819	0.80520178075774107	12.484287690000453	12.165525060596439	5.0	2.1692587713074989	2.0	9.1525532377162815	10.241319254387481	61.094510172363115	39.108000000000011	0.8990825688073395	0	432.70408163265307	117.09183673469387	33
5	34	904	617.0	136.0	1.1738634110464017	0.78586551350568656	1.0	0.54589371980676327	0.57665535442137628	44.213045882111146	47.75981574503821	12.206555615733702	4.8382781695610459	4.2426406871192848	29.399999999999999	27.341234419697447	-58.293720379388333	140.35599999999997	0.8401486988847584	0	614.57632743362831	135.86946902654867	34
5	35	12	123.0	123.0	0.95993108859688114	0.0	1.0	0.75	1.1784531379438317	3.9151341599477893	3.1622776601683795	1.4142135623730951	1.1380711874576985	1.0	2.8284271247461903	3.9151341599477893	0.0	11.311999999999999	0.8571428571428571	0	122.5	123.5	35
5	36	24	540.0	130.0	1.0726502694548481	0.68475409879419868	1.0	0.5714285714285714	0.65966653881160353	6.6342513773316432	6.0827625302982193	2.2360679774997898	1.331559055384923	1.0	4.0249223594996213	4.8348711927716126	-75.321123228604378	21.382000000000001	0.8571428571428571	0	540.41666666666663	129.75	36
5	37	19	763.0	137.0	0.99299794036778999	0.51642407123779555	1.0	0.76000000000000001	1.1010166147682168	5.3533932907305433	4.4721359549995796	2.2360679774997898	1.2793229362823824	1.0	3.5355339059327378	4.5842872485507096	-45.000000000000071	14.725999999999997	0.88372093023255816	0	762.84210526315792	136.84210526315789	37
5	38	13	710.0	138.0	1.063880261388624	0.72396268513931272	1.0	0.65000000000000002	0.75332715747299028	4.9814999513895879	4.1231056256176606	2.0	1.1725108220860991	1.0	2.6832815729997477	3.4364336115055685	70.205934576158526	14.725999999999999	0.8666666666666667	0	710.23076923076928	138.23076923076923	38
5	39	14	548.0	140.0	1.0120874292177029	0.62383287195737691	1.0	0.69999999999999996	0.93379148757119279	4.8260162369270239	4.1231056256176606	2.0	1.1897753035351701	1.0	2.8284271247461903	3.7718104881721679	24.357644552714397	13.725999999999997	0.90322580645161288	0	548.21428571428567	140.35714285714286	39
5	40	165	243.0	151.0	1.0588159453316879	0.58802795988419299	1.0	0.61111111111111116	0.77381679447957952	16.462174246263857	17.11724276862369	6.324555320336759	2.569442830825754	2.2360679774997898	12.074767078498866	13.315274916898971	21.308341481371464	51.764000000000024	0.89189189189189189	0	244.33939393939394	151.96969696969697	40
5	41	69	655.0	153.0	1.0395565656217176	0.54959795405463174	1.0	0.57499999999999996	0.72036102350154196	10.448632547492169	11.0	4.1231056256176606	1.8832222605766249	1.4142135623730951	7.7781745930520225	8.7290936100204455	-85.575613798178964	34.69400000000001	0.89610389610389607	0	654.36231884057975	153.27536231884059	41
5	42	28	548.0	154.0	1.0014971478599386	0.12278580044000516	1.0	0.66666666666666663	0.80030195810554561	6.0783033309368486	6.0	2.8284271247461903	1.4505096992403761	1.2071067811865475	4.9497474683058327	6.0323099969599028	0.0	20.968	0.875	0	548.46428571428567	154.0	42
5	43	1099	64.0	174.0	2.7435753344930918	0.97097773525669118	1.0	0.28179487179487178	0.28422238165615354	85.119601489294368	81.596568555301388	10.0	3.472945966107571	3.0	24.20768227625517	20.358045965833117	26.210080833624904	220.43199999999956	0.70426145466196743	0	76.548680618744314	180.56232939035488	43
5	44	126	736.0	164.0	1.0910867741712889	0.67243698665825891	1.0	0.57013574660633481	0.650138814685852	15.108357055691362	16.124515496597098	5.3851648071345037	2.2738155159131606	2.0	11.180339887498949	11.182516575284629	-7.1351436655702241	49.350000000000023	0.87804878048780488	0	735.80952380952385	163.62698412698413	44
5	45	381	374.0	176.0	2.2217849731465709	0.96414998639484062	1.0	0.40402969247083775	0.37742153053856559	44.875379942297471	43.863424398922618	6.0	2.4801746560697491	2.2360679774997898	13.863621460498695	11.908035622834742	-26.318085434635979	112.63000000000005	0.78395061728395066	0	379.40419947506564	172.85826771653544	45
5	46	10	640.0	167.0	1.0178760197630932	0.61007333335466385	1.0	0.625	0.77593622251445704	4.085	3.1622776601683795	1.4142135623730951	1.1242640687119285	1.0	2.1213203435596424	3.2367291417307129	-45.0	12.725999999999999	1.0	0	639.70000000000005	166.69999999999999	46
5	47	122	444.0	173.0	1.0222795449581352	0.52796524155620339	1.0	0.67032967032967028	0.86465023962446153	13.651629108679867	13.152946437965905	5.6568542494923806	2.3713938899436746	2.2360679774997898	10.539303728279354	11.59386416492447	32.223560706188415	42.108000000000011	0.91044776119402981	0	444.18032786885249	173.26229508196721	47
5	48	37	698.0	174.0	1.0454402655106225	0.36943019592169041	1.0	0.578125	0.76682168022010289	7.3504914973087931	7.0710678118654755	2.8284271247461903	1.5146979692694122	1.4142135623730951	5.6568542494923806	6.830506586453712	-63.471582933076547	24.624000000000006	0.9135802469135802	0	697.24324324324323	173.97297297297297	48
5	49	67	616.0	175.0	1.0577439328411962	0.6082219778345479	1.0	0.6767676767676768	0.81152745489021383	10.600152086038783	10.198039027185569	4.0	1.8208189657354072	1.4142135623730951	8.0	8.4140507565550724	-12.266520668913534	32.210000000000008	0.90540540540540537	0	616.07462686567169	174.79104477611941	49
5	50	8	11.0	176.0	0.98174770424681035	0.57034301593550796	1.0	0.66666666666666663	0.7856354252958877	3.5504413610999106	3.0	1.4142135623730951	1.1035533905932737	1.0	2.0	2.9163560569343252	0.0	11.311999999999999	0.88888888888888884	0	10.5	176.0	50
5	51	354	168.0	185.0	1.1467369555563267	0.40105794353690893	1.0	0.56730769230769229	0.55634449487156312	23.747690926006658	25.96150997149434	8.5440037453175304	3.2180480169419678	3.0	22.69835642982515	21.754136090150723	-54.233489429957416	89.42000000000003	0.83786982248520714	0	169.61864406779662	184.84745762711864	51
5	52	82	304.0	186.0	1.1165551493426571	0.73434619154953051	1.0	0.63076923076923075	0.8010466861194725	12.711298966582335	12.369316876852981	4.1231056256176606	1.932919756166037	1.7071067811865475	7.7781745930520225	8.6281135509275391	-30.986072286161512	35.866000000000007	0.9213483146067416	0	303.97560975609758	185.84146341463415	52
5	53	14	543.0	183.0	1.0120874292177029	0.62383287195737691	1.0	0.69999999999999996	0.93379148757119279	4.8260162369270239	4.1231056256176606	2.0	1.1897753035351701	1.0	2.8284271247461903	3.7718104881721679	-24.357644552714397	13.725999999999997	0.90322580645161288	0	542.78571428571433	183.35714285714286	53
5	54	157	140.0	190.0	1.054107351924888	0.56774244431023535	1.0	0.61568627450980395	0.74821880746784764	15.912883568873923	16.763054614240211	6.324555320336759	2.5302746826871867	2.2360679774997898	12.020815280171307	13.099585082704635	-61.654029565138401	51.350000000000016	0.89204545454545459	0	139.31847133757961	190.22292993630575	54
5	55	24	725.0	188.0	1.0612874488038433	0.71239386207117883	1.0	0.68571428571428572	0.8760845090812196	6.6840948752892135	6.0827625302982193	2.2360679774997898	1.331559055384923	1.0	4.0	4.6907632295340669	-75.462349525954309	18.553999999999998	0.92307692307692313	0	725.20833333333337	186.83333333333334	55
5	56	20	419.0	189.0	1.0170906215996955	0.56324322398154703	1.0	0.66666666666666663	0.91713645821389966	5.6374502727526679	5.0990195135927845	2.2360679774997898	1.2978708664619076	1.0	3.5355339059327378	4.65817528964907	-63.988017151921689	16.553999999999998	0.88888888888888884	0	418.85000000000002	188.69999999999999	56
5	57	17	753.0	188.0	0.99753399951151567	0.2941787629926737	1.0	0.68000000000000005	0.93198094946551679	4.8358264357723169	4.1231056256176606	2.2360679774997898	1.253360928786192	1.0	3.5355339059327378	4.6218431219249281	0.0	15.139999999999999	0.89473684210526316	0	753.0	188.35294117647058	57
5	58	561	624.0	218.0	1.4418077767131321	0.70318515268527759	1.0	0.41008771929824561	0.28989887201774039	37.003450502639467	43.56604182158393	9.8488578017961039	3.5471691083882311	3.0	26.677157489270048	26.309704186529881	-52.189744653039511	155.94199999999992	0.62681564245810051	0	622.56327985739756	215.38859180035649	58
5	59	21	16.0	199.0	1.0556782569886012	0.68299930812954679	1.0	0.69999999999999996	0.89827129896542413	6.1593967384299955	5.3851648071345037	2.2360679774997898	1.3003397994935841	1.0	3.5355339059327378	4.4989405308109722	32.728782559009289	17.139999999999997	0.93333333333333335	0	15.904761904761905	198.71428571428572	59
5	60	521	745.0	222.0	1.8455300694103542	0.95071177654777961	1.0	0.45541958041958042	0.48073514729035349	47.25766929459224	46.238512086787566	7.2111025509279782	3.1604722535770531	2.8284271247461903	15.548261663235564	14.653468466554784	63.688139125450583	116.70000000000006	0.91083916083916083	0	746.96928982725524	225.75047984644914	60
5	61	11	209.0	208.0	1.0385430259800967	0.74968792227113867	1.0	0.73333333333333328	0.78003830744924452	4.5963270770457747	4.0	2.0	1.166220647704199	1.0	2.0	3.0418102940452258	0.0	13.311999999999998	0.91666666666666663	0	209.0	208.0	61
5	62	1442	263.0	226.0	2.0159709052214607	0.92951888877148159	1.0	0.39057421451787649	0.30736126928652158	80.637381682248616	75.769386958058462	10.63014581273465	4.1646356111459015	4.0	35.641416436990902	29.737010501141995	-31.999533821422723	242.80799999999965	0.65935070873342494	0	260.34743411927877	232.74687933425798	62
5	63	10	78.0	213.0	1.0178760197630932	0.61007333335466385	1.0	0.625	0.77593622251445704	4.085	3.1622776601683795	1.4142135623730951	1.1242640687119285	1.0	2.1213203435596424	3.2367291417307129	45.000000000000021	12.725999999999999	1.0	0	78.700000000000003	213.30000000000001	63
5	64	356	543.0	237.0	1.8913138648271894	0.73489152231675237	1.0	0.4091954022988506	0.23059236784823084	34.293211604702272	31.906112267087632	5.8309518948453007	2.184117259271197	2.0	23.274478672272412	23.257130491550988	58.168930238090809	139.286	0.57745336577453366	0	541.71629213483141	230.23876404494382	64
5	65	49	442.0	221.0	1.0667353171349094	0.69587720505431705	1.0	0.61250000000000004	0.7832707002685414	9.4551555879671128	9.2195444572928871	3.6055512754639891	1.6723921778104502	1.4142135623730951	5.6568542494923806	6.7903219749792338	33.45783488591389	28.038000000000007	0.91588785046728971	0	442.38775510204084	221.28571428571428	65
5	66	10	217.0	230.0	1.0178760197630932	0.61007333335466385	1.0	0.625	0.77593622251445704	4.085	3.1622776601683795	1.4142135623730951	1.1242640687119285	1.0	2.1213203435596424	3.2367291417307129	45.000000000000021	12.725999999999999	1.0	0	217.30000000000001	230.69999999999999	66
5	67	85	665.0	245.0	1.0577134352564059	0.68524835825895003	1.0	0.7024793388429752	0.92193588979746321	12.307529750833666	11.401754250991379	4.2426406871192848	2.0293729117664596	2.0	7.7781745930520225	8.9636904986659314	47.303884998877443	34.038000000000011	0.91397849462365588	0	665.15294117647056	245.49411764705883	67
5	68	8	609.0	245.0	0.98174770424681035	0.57034301593550796	1.0	0.66666666666666663	0.7856354252958877	3.5504413610999106	3.0	1.4142135623730951	1.1035533905932737	1.0	2.0	2.9163560569343252	90.0	11.311999999999999	0.88888888888888884	0	609.0	245.5	68
5	69	15	129.0	252.0	1.0276498635742615	0.55356793481015631	1.0	0.59999999999999998	0.77914257054137626	4.9051155911266831	4.1231056256176606	2.2360679774997898	1.2204757192910178	1.0	2.8284271247461903	4.085	-45.0	15.553999999999998	0.90909090909090906	0	128.80000000000001	252.19999999999999	69
5	70	69	469.0	255.0	1.0294578412574202	0.49676440106427971	1.0	0.76666666666666672	0.93934739637380715	10.2331583009673	9.8488578017961039	4.1231056256176606	1.8883495929675835	2.0	8.0	8.881209052597459	79.46780360915524	30.382000000000005	0.9261744966442953	0	469.231884057971	254.94202898550725	70
5	71	48	558.0	272.0	1.0170860764714347	0.50327228487820408	1.0	0.66666666666666663	0.87804557689294094	8.5167126456105908	8.0622577482985491	3.6055512754639891	1.6798080355887788	1.4142135623730951	6.3639610306789276	7.3595289133922961	75.644290889880807	26.210000000000008	0.88073394495412849	0	557.77083333333337	272.10416666666669	71
5	72	366	206.0	280.0	1.1183985920428967	0.75619568567026008	1.0	0.61616161616161613	0.67590917574354636	27.058383311069761	26.305892875931811	8.0	3.3971801639125605	3.0	18.024982662959761	17.705532423821786	-27.423208743181906	82.490000000000038	0.88512696493349441	0	204.86338797814207	279.73770491803276	72
5	73	11	298.0	272.0	1.0385430259800967	0.74968792227113867	1.0	0.73333333333333328	0.78003830744924429	4.5963270770457747	4.0	2.0	1.1662206477041992	1.0	2.0	3.0418102940452258	90.0	13.311999999999999	0.91666666666666663	0	298.0	272.0	73
5	74	350	709.0	284.0	1.1267406499575814	0.62665918390752851	1.0	0.63636363636363635	0.56476550810821136	25.038517792733053	27.784887978899608	8.5440037453175304	3.2055272253717728	2.9142135623730949	19.39908050203216	19.512352688860858	26.665420714215966	88.248000000000033	0.80924855491329484	0	708.17714285714283	282.38	74
5	75	429	177.0	286.0	1.5486169149702667	0.91421682544985894	1.0	0.59583333333333333	0.53021641011475862	38.139563531023143	39.623225512317902	7.2801098892805181	3.1118045841678224	3.0	15.980613254815974	15.455118535152106	-87.822774604716898	100.83400000000003	0.83139534883720911	0	177.62237762237763	290.05361305361305	75
5	76	25	239.0	276.0	1.00852664002601	0.53795582518743179	1.0	0.69444444444444442	0.91258803029293689	6.2134813582668915	5.3851648071345037	2.8284271247461903	1.3914337781593737	1.0	4.2426406871192848	5.237797210520803	57.331907356231746	18.554000000000002	0.8771929824561403	0	238.75999999999999	275.63999999999999	76
5	77	19	258.0	278.0	1.0516251250389512	0.61480765347123623	1.0	0.6333333333333333	0.77483865205203772	5.6915496075616838	5.0990195135927845	2.2360679774997898	1.2793229362823826	1.0	3.5355339059327378	4.4887947710494132	20.118179154636906	17.553999999999998	1.0	0	257.73684210526318	277.5263157894737	77
5	78	49	481.0	282.0	1.0805141151633881	0.74316718520345859	1.0	0.68055555555555558	0.85756294257835963	9.7357414045143269	8.9442719099991592	3.1622776601683795	1.6572118370953199	1.4142135623730951	5.6568542494923806	6.5142407736475132	-48.001428181103542	26.796000000000003	0.90740740740740744	0	481.55102040816325	281.67346938775512	78
5	79	236	44.0	289.0	1.02768806078976	0.32323913439008467	1.0	0.6900584795321637	0.78793924660069981	18.103072896888506	18.788294228055936	7.6157731058639087	3.0675467165745864	2.8284271247461903	16.768696705146443	17.13125134975369	-0.69254021359753359	61.350000000000023	0.91650485436893203	0	43.83050847457627	289.84745762711867	79
5	80	33	399.0	282.0	1.1805122073093619	0.82857406995895	1.0	0.6875	0.8926229462501859	8.7817025944965419	7.6157731058639087	2.2360679774997898	1.3820514808821525	1.0	4.0249223594996213	4.9166949132457454	-66.024610445496819	21.554000000000002	0.90410958904109584	0	398.24242424242425	283.27272727272725	80
5	81	8	95.0	282.0	0.98174770424681035	0.57034301593550796	1.0	0.66666666666666663	0.7856354252958877	3.5504413610999106	3.0	1.4142135623730951	1.1035533905932737	1.0	2.0	2.9163560569343252	0.0	11.311999999999999	0.88888888888888884	0	94.5	282.0	81
5	82	585	304.0	287.0	2.7692801477810103	0.97881497490553671	1.0	0.52941176470588236	0.33794076188927852	62.876157039094508	64.070273918565391	6.7082039324993694	2.8118311010311645	2.8284271247461903	15.224069010212833	12.873690843051008	-3.5349540824857577	147.48999999999998	0.82861189801699719	0	302.80000000000001	286.61709401709402	82
5	83	263	671.0	295.0	1.1122101063384373	0.75235885185087126	1.0	0.69576719576719581	0.82351663073165249	22.844429303686994	22.203603311174518	7.6157731058639087	3.0788142498528099	2.8284271247461903	14.142135623730951	15.048847486724593	55.96992404396039	63.35000000000003	0.94434470377019752	0	669.44106463878325	293.06083650190112	83
5	84	69	217.0	299.0	2.0276249380830462	0.94689979925539358	1.0	0.44805194805194803	0.55708428294794621	18.03783894975723	14.7648230602334	2.8284271247461903	1.4979352661152603	1.4142135623730951	5.2999894000317997	5.799684738494193	-58.713016910240533	39.452000000000012	0.83636363636363631	0	219.33333333333334	295.55072463768118	84
5	85	724	446.0	322.0	1.9982383117323972	0.94318078825248752	1.0	0.35077519379844962	0.37115346363848656	57.569796723003442	61.073725938409879	9.8488578017961039	3.3711842600939148	3.0	25.275045532249074	19.129292251888838	45.149455101518967	156.56599999999989	0.7157686604053386	0	443.01519337016572	317.97651933701655	85
5	86	326	523.0	310.0	1.6154803129242328	0.86039100625100906	1.0	0.34064785788923718	0.37843681895897668	32.660327599240603	35.0	6.324555320336759	2.56587077164522	2.2360679774997898	18.210706583055575	16.644829494273193	37.855984106410162	104.04400000000005	0.73755656108597289	0	521.71779141104298	308.08282208588957	86
5	87	189	638.0	304.0	1.1045420130273764	0.72988985479170887	1.0	0.66315789473684206	0.74342408458684073	19.095774208686649	18.788294228055936	6.0827625302982193	2.6758064378473003	2.2360679774997898	12.649110640673518	13.053198575986746	-21.639477063590878	56.52200000000002	0.90430622009569372	0	637.25925925925924	303.77248677248679	87
5	88	117	291.0	308.0	1.0226570000840243	0.45333840013684396	1.0	0.59999999999999998	0.74749531914959644	13.097962374556371	14.035668847618199	5.3851648071345037	2.3085888428011723	2.2360679774997898	10.539303728279354	11.674717940400408	-13.817444375162586	44.350000000000016	0.90000000000000002	0	290.83760683760681	308.59829059829059	88
5	89	5	70.0	309.0	1.0053096491487339	0.0	1.0	0.55555555555555558	0.49102214080992984	2.6184975728143671	2.0	1.4142135623730951	1.0828427124746189	1.0	1.4142135623730951	2.6184975728143671	0.0	11.311999999999999	1.1111111111111112	0	70.0	309.0	89
5	90	128	51.0	319.0	1.186327411549926	0.8146634642572862	1.0	0.68449197860962563	0.79907055874840782	17.080439837538549	16.124515496597098	5.0	2.2121216641215962	2.0	10.0	9.9055277326593636	-85.413823555010723	44.866000000000014	0.89198606271777003	0	50.953125	320.6328125	90
5	91	597	393.0	338.0	1.8011970846986038	0.91129937579784093	1.0	0.45022624434389141	0.35339881719201066	48.380996842118094	50.089919145472777	8.9442719099991592	3.1082010358179186	2.8284271247461903	23.707177054690401	19.920604324578179	-87.682723778373912	145.69999999999999	0.6327503974562797	0	392.91122278056952	342.75879396984925	91
5	92	17	579.0	329.0	0.99753399951151567	0.29417876299267404	1.0	0.68000000000000005	0.93198094946551713	4.8358264357723169	4.1231056256176606	2.2360679774997898	1.253360928786192	1.0	3.5355339059327378	4.6218431219249272	0.0	15.139999999999997	0.89473684210526316	0	579.0	328.64705882352939	92
5	93	509	664.0	349.0	1.3732644934306999	0.82546251324738784	1.0	0.47838345864661652	0.47161650056931431	36.761560788910934	37.656340767525464	8.6023252670426267	3.371779001792222	3.0	22.313277503342633	20.750318181214034	66.772807421192056	116.45800000000006	0.79531249999999998	0	662.23182711198433	345.30844793713163	93
5	94	124	72.0	345.0	1.0111694876831352	0.28752739178101272	1.0	0.63265306122448983	0.82918864380377322	12.969345927639049	13.038404810405298	5.6568542494923806	2.4218478141156354	2.2360679774997898	10.606601717798213	12.421681770360665	-45.0	43.350000000000016	0.90842490842490842	0	72.25	344.25	94
5	95	10	269.0	340.0	1.0178760197630932	0.61007333335466385	1.0	0.625	0.77593622251445704	4.085	3.1622776601683795	1.4142135623730951	1.1242640687119285	1.0	2.1213203435596424	3.2367291417307129	-45.0	12.725999999999999	1.0	0	269.30000000000001	340.30000000000001	95
5	96	30	293.0	342.0	1.0260208896057332	0.63053206572315135	1.0	0.7142857142857143	0.89235654711190471	7.0817012683727105	6.324555320336759	2.8284271247461903	1.4538090526243508	1.2071067811865475	4.919349550499537	5.4965559227429246	-77.190664041222973	20.554000000000002	0.88235294117647056	0	292.80000000000001	341.83333333333331	96
5	97	325	38.0	365.0	2.241722827277707	0.96782618016722377	1.0	0.42763157894736842	0.41403522770038104	41.77809013477583	41.43669871020132	5.0990195135927845	2.3679937674499238	2.2360679774997898	11.700427342623003	10.512191465547833	68.871411395344481	99.31800000000004	0.86551264980026632	0	36.729230769230767	359.97846153846154	97
5	98	684	153.0	355.0	1.7418803018705102	0.92114220409975966	1.0	0.5089285714285714	0.44394024070708998	51.316803702699247	55.145262715848951	9.8488578017961039	3.520343891424504	3.0	22.241984676573743	19.973844834897292	1.6753967418930515	139.14599999999999	0.79627473806752025	0	159.70906432748538	356.36257309941521	98
5	99	14	282.0	349.0	1.0120874292177033	0.6238328719573768	1.0	0.69999999999999996	0.93379148757119257	4.8260162369270247	4.1231056256176606	2.0	1.1897753035351701	1.0	2.8284271247461903	3.7718104881721688	-65.642355447285638	13.725999999999999	0.90322580645161288	0	281.64285714285717	349.21428571428572	99
5	100	34	349.0	352.0	1.0103228969411502	0.45823750703115673	1.0	0.69387755102040816	1.0284784270906786	7.0733075649177444	6.324555320336759	2.8284271247461903	1.5115748036204522	1.4142135623730951	4.9497474683058327	6.2869664439422284	-45.000000000000071	20.382000000000001	0.88311688311688308	0	349.1764705882353	351.1764705882353	100
5	101	26	269.0	354.0	1.2587104839883554	0.86319052030648102	1.0	0.65000000000000002	0.77337567416365049	8.2426599171480781	7.2801098892805181	2.2360679774997898	1.2969749750668602	1.0	3.5777087639996634	4.1615403537236801	-67.050170344329374	20.554000000000006	0.89655172413793105	0	269.15384615384613	353.80769230769232	101
5	102	10	6.0	356.0	1.0178760197630932	0.61007333335466385	1.0	0.625	0.77593622251445704	4.085	3.1622776601683795	1.4142135623730951	1.1242640687119285	1.0	2.1213203435596424	3.2367291417307129	-45.000000000000021	12.725999999999999	1.0	0	6.7000000000000002	355.69999999999999	102
5	103	8	764.0	357.0	0.98174770424681035	0.57034301593550796	1.0	0.66666666666666663	0.7856354252958877	3.5504413610999106	3.0	1.4142135623730951	1.1035533905932737	1.0	2.0	2.9163560569343252	90.0	11.311999999999999	0.88888888888888884	0	764.0	356.5	103
5	104	20	367.0	359.0	1.0453649554820039	0.49375366250729646	1.0	0.55555555555555558	0.66902551531196297	5.5933002313392128	5.0990195135927845	2.2360679774997898	1.2978708664619076	1.0	3.5355339059327378	4.863944046228176	-60.873575228695529	19.381999999999998	0.95238095238095233	0	366.39999999999998	359.25	104
5	105	168	520.0	370.0	1.2750780911585731	0.84010660865659414	1.0	0.58947368421052626	0.69516811819084334	20.591863263873059	20.591260281974002	5.3851648071345037	2.3183964984007313	2.0	11.267245434094846	11.169465609210729	-49.064920581192879	55.108000000000025	0.87728459530026115	0	520.86309523809518	369.96428571428572	105
5	106	77	15.0	372.0	1.0428370284198771	0.62167573760568173	1.0	0.64166666666666672	0.76987303377686755	11.334204323784785	11.045361017187261	4.1231056256176606	1.9456848455318709	2.0	8.4970583144992009	8.8777956478195463	-1.060663974043746	35.452000000000012	0.88000000000000012	0	14.961038961038961	371.53246753246754	106
5	107	52	333.0	376.0	1.0064589687187495	0.25942440431733965	1.0	0.64197530864197527	0.79754016019320184	8.3798711275647264	8.0622577482985491	4.1231056256176606	1.7483878652701423	1.4142135623730951	7.0710678118654755	8.0929729777734813	-77.15345710978356	28.624000000000002	0.88135593220338981	0	333.07692307692309	375.82692307692309	107
5	108	611	402.0	393.0	1.4282356047269751	0.84738167634015982	1.0	0.49877551020408162	0.5219509924037854	41.644108941892995	45.343136195018538	9.8488578017961039	3.7078390321327799	3.1622776601683795	22.982482044942916	22.112366771234019	46.863098354994165	121.28600000000006	0.88422575976845141	0	401.97381342062192	395.17021276595744	108
5	109	408	677.0	407.0	1.6569791930723259	0.90626698847524023	1.0	0.47999999999999998	0.53226121180150299	38.236456228459133	33.734255586865999	7.0	2.92276898257234	2.8284271247461903	15.907542474516868	16.162769659404688	62.895545700896257	98.146000000000043	0.80235988200589969	0	672.86274509803923	399.99264705882354	109
5	110	8	456.0	389.0	0.98174770424681035	0.57034301593550796	1.0	0.66666666666666663	0.7856354252958877	3.5504413610999106	3.0	1.4142135623730951	1.1035533905932737	1.0	2.0	2.9163560569343252	90.0	11.311999999999999	0.88888888888888884	0	456.0	389.5	110
5	111	560	117.0	410.0	1.2737665195303047	0.840940418096639	1.0	0.65268065268065267	0.51279403301771542	37.503018184200165	38.626415831655933	9.8488578017961039	3.7453342070235727	3.1622776601683795	21.0	20.293922856861137	-11.061625849173554	117.14600000000004	0.80402010050251271	0	118.07678571428572	409.125	111
5	112	16	626.0	406.0	0.98174770424681035	0.57236935015402846	1.0	0.80000000000000004	1.1346011744716284	4.9817320368524403	4.1231056256176606	2.0	1.228553390593274	1.0	3.0	4.085	0.0	13.311999999999998	0.88888888888888884	0	626.0	406.5	112
5	113	69	764.0	415.0	1.5715757264499066	0.92009665755680436	1.0	0.49285714285714288	0.62388873982786441	15.548633134125669	13.928388277184119	3.1622776601683795	1.592439079630342	1.4142135623730951	5.8137767414994528	6.0902656406043469	-58.996357078800123	37.280000000000015	0.90789473684210531	0	762.44927536231887	417.94202898550725	113
5	114	1375	300.0	439.0	2.0436329094545171	0.82687174176953127	1.0	0.28292181069958849	0.18617999161236012	73.659101079734597	81.596568555301388	12.0	3.6859689101744855	3.0	53.950340257047436	41.425181840496968	57.795016509607557	304.64199999999931	0.46531302876480546	0	307.92000000000002	450.47199999999998	114
5	115	62	386.0	422.0	1.1768186102425326	0.80729469711970758	1.0	0.64583333333333337	0.73202706207980905	11.821666880055746	11.401754250991379	3.6055512754639891	1.7429800662656703	1.4142135623730951	6.3639610306789276	6.9765391765820981	-62.163306220217379	32.624000000000009	0.93939393939393945	0	386.01612903225805	421.98387096774195	115
5	116	345	522.0	425.0	1.6423512590583074	0.85645020876068756	1.0	0.44117647058823528	0.39472062320539492	33.782241250362809	34.481879299133332	7.0710678118654755	2.5584598331549282	2.2360679774997898	20.54987341316966	17.439394196507024	8.8357973704610728	104.80200000000005	0.71502590673575128	0	524.95072463768111	425.83478260869566	116
5	117	27	640.0	423.0	1.022777306518488	0.52453234645469948	1.0	0.6428571428571429	0.90318444567114975	6.4710583192068851	6.0827625302982193	2.8284271247461903	1.4106076864344486	1.4142135623730951	4.2426406871192848	5.5093977072519253	28.154966237010171	19.382000000000001	0.90000000000000002	0	640.22222222222217	423.33333333333331	117
5	118	10	316.0	423.0	1.0178760197630932	0.61007333335466385	1.0	0.625	0.77593622251445704	4.085	3.1622776601683795	1.4142135623730951	1.1242640687119285	1.0	2.1213203435596424	3.2367291417307129	45.000000000000021	12.725999999999999	1.0	0	316.69999999999999	423.30000000000001	118
5	119	185	613.0	432.0	1.0059209364800599	0.22144463278158283	1.0	0.68014705882352944	0.86761276956801336	15.642452714256351	16.124515496597098	7.0710678118654755	2.8468238223669529	2.2360679774997898	14.142135623730951	15.254096696042389	69.141284529533024	51.764000000000024	0.92500000000000004	0	613.45945945945948	432.28108108108108	119
5	120	12	551.0	428.0	0.95993108859688114	0.0	1.0	0.75	1.1784531379438317	3.9151341599477893	3.1622776601683795	1.4142135623730951	1.1380711874576985	1.0	2.8284271247461903	3.9151341599477893	0.0	11.311999999999999	0.8571428571428571	0	551.5	428.5	120
5	121	603	461.0	456.0	2.4294546904934782	0.96278222977860628	1.0	0.32843137254901961	0.30007148038638715	58.927136119490093	59.033888572581766	7.0710678118654755	2.7667213831822162	2.2360679774997898	19.149117044991169	15.926728198775722	-28.563485491104355	158.90999999999994	0.69430051813471516	0	462.03980099502485	455.20398009950247	121
5	122	35	499.0	441.0	1.0369637139032712	0.63108474453253627	1.0	0.7142857142857143	1.000377447631932	7.6824214963468647	6.7082039324993694	2.8284271247461903	1.5069503366634995	1.4142135623730951	4.9497474683058327	5.9593610936549188	50.560460675641956	20.968	0.89743589743589747	0	499.22857142857146	442.0	122
5	123	599	168.0	455.0	3.0434488605814916	0.97695762849908652	1.0	0.2456931911402789	0.23389495763301602	66.577231955775702	66.843099868273612	5.8309518948453007	2.4683887018110666	2.2360679774997898	18.800712080034881	14.209801217273151	-54.765791820480977	179.39399999999981	0.69368847712796744	0	163.11686143572621	463.28547579298834	123
5	124	84	106.0	449.0	1.0212465914730662	0.48503361079139529	1.0	0.69421487603305787	0.85982592087185394	11.198970961576446	10.770329614269007	4.4721359549995796	2.0345436018620875	2.0	8.9442719099991592	9.7934498186291066	69.866242875306995	35.038000000000011	0.89839572192513373	0	106.42857142857143	449.14285714285717	124
5	125	37	608.0	448.0	1.0126927299037398	0.34410549239649441	1.0	0.6607142857142857	0.89473472227777229	7.201191934568647	7.0710678118654755	2.8284271247461903	1.5465397418335556	1.4142135623730951	5.6568542494923806	6.7614222957741363	10.226520840993373	22.796000000000003	0.88095238095238093	0	607.40540540540542	448.70270270270271	125
5	126	17	639.0	450.0	3.8648048032356428	0.97696612028483343	1.0	0.28333333333333333	0.2651995568170244	12.728367244498019	9.4868329805051381	1.4142135623730951	1.0487310073380112	1.0	2.363515791475006	2.7161631817775369	-20.789311087099062	28.382000000000005	0.69387755102040816	0	635.35294117647061	451.35294117647061	126
5	127	34	409.0	456.0	1.3839185631043573	0.89233947274295566	1.0	0.56666666666666665	0.64207246315042144	10.066512022035749	9.2195444572928871	2.2360679774997898	1.3466424839407158	1.0	4.0249223594996213	4.5436701077918293	-23.000945417877656	25.796000000000006	0.88311688311688308	0	409.44117647058823	455.41176470588238	127
5	128	87	381.0	464.0	1.0504560143811263	0.59626243470612894	1.0	0.65909090909090906	0.89934197764490265	11.970524529688825	11.401754250991379	4.4721359549995796	2.007495080012371	2.0	8.4852813742385695	9.6098123536171212	30.466207507219043	34.866000000000014	0.90625	0	381.4942528735632	464.19540229885058	128
5	129	744	584.0	473.0	1.4123454448930259	0.83343779128067574	1.0	0.52431289640591972	0.47112205824827486	45.274773945077698	42.579337712087536	10.04987562112089	3.7750351796582033	3.1622776601683795	26.269576539374853	25.019441774806666	26.085373923875583	140.87199999999999	0.76464542651592993	0	588.73118279569894	477.80107526881721	129
5	130	8	696.0	472.0	0.98174770424681035	0.57034301593550796	1.0	0.66666666666666663	0.7856354252958877	3.5504413610999106	3.0	1.4142135623730951	1.1035533905932737	1.0	2.0	2.9163560569343252	90.0	11.311999999999999	0.88888888888888884	0	696.0	472.5	130
5	131	10	275.0	483.0	1.0178760197630932	0.61007333335466385	1.0	0.625	0.77593622251445704	4.085	3.1622776601683795	1.4142135623730951	1.1242640687119285	1.0	2.1213203435596424	3.2367291417307129	-45.0	12.725999999999999	1.0	0	275.30000000000001	483.30000000000001	131
5	132	26	730.0	486.0	1.1328751842542162	0.78428475939282083	1.0	0.65000000000000002	0.7431375325265781	7.4520519076008496	7.0710678118654755	2.2360679774997898	1.3445160511245444	1.0	4.0	4.6232605479161029	-70.870668565935617	20.968	0.91228070175438591	0	730.15384615384619	486.5	132
5	133	12	192.0	490.0	0.95993108859688114	0.0	1.0	0.75	1.1784531379438317	3.9151341599477893	3.1622776601683795	1.4142135623730951	1.1380711874576985	1.0	2.8284271247461903	3.9151341599477893	0.0	11.311999999999999	0.8571428571428571	0	191.5	489.5	133
5	134	13	217.0	502.0	1.063880261388624	0.72396268513931272	1.0	0.65000000000000002	0.75332715747299028	4.9814999513895879	4.1231056256176606	2.0	1.1725108220860989	1.0	2.6832815729997477	3.4364336115055689	70.205934576158526	14.725999999999999	0.8666666666666667	0	216.76923076923077	501.76923076923077	134
5	135	605	710.0	539.0	2.58215359336186	0.96001964725837008	1.0	0.40906017579445569	0.2993838704862582	60.698314392531337	55.461698495448189	7.2111025509279782	2.9325554343746383	2.8284271247461903	20.838691887460353	16.991438734509845	71.409123105955985	159.35599999999988	0.60742971887550212	0	706.85123966942149	526.60991735537186	135
5	136	14	498.0	502.0	1.0120874292177029	0.62383287195737724	1.0	0.69999999999999996	0.93379148757119279	4.8260162369270247	4.1231056256176606	2.0	1.1897753035351701	1.0	2.8284271247461903	3.7718104881721675	24.357644552714376	13.725999999999997	0.90322580645161288	0	498.21428571428572	502.35714285714283	136
5	137	342	234.0	518.0	1.0985938801194692	0.5303051863776298	1.0	0.62181818181818183	0.59475322912193962	23.636626680656793	24.515301344262525	8.0	3.1281885249041914	3.0	20.800000000000001	20.039293375012985	-14.315005405655194	85.006000000000029	0.83618581907090461	0	234.2280701754386	516.5526315789474	137
5	138	223	601.0	525.0	1.2084946510388404	0.58642131420099664	1.0	0.48478260869565215	0.48508625880729844	20.409300572557871	22.360679774997898	7.0	2.6908569580348622	2.2360679774997898	17.07629936490925	16.531659978914011	49.990695594545642	76.006000000000029	0.77565217391304353	0	601.2645739910314	525.08520179372192	138
5	139	540	68.0	533.0	2.1600821688766634	0.43727421777216496	1.0	0.29001074113856068	0.19779644655759404	40.522029751029407	50.596442562694072	6.0	2.4617451628741356	2.0	32.851200012813521	36.442605138731139	-39.442815405556125	185.22199999999978	0.48758465011286684	0	62.205555555555556	533.82962962962961	139
5	140	35	148.0	526.0	1.0369637139032712	0.63108474453253627	1.0	0.7142857142857143	1.000377447631932	7.6824214963468647	6.7082039324993694	2.8284271247461903	1.5069503366634995	1.4142135623730951	4.9497474683058327	5.9593610936549188	-50.56046067564197	20.968	0.89743589743589747	0	148.22857142857143	525.0	140
5	141	162	411.0	539.0	2.7088929332696665	0.97637577898444194	1.0	0.39901477832512317	0.41538838741362749	32.703517472126016	29.120439557122072	3.1622776601683795	1.7739849481063181	1.7071067811865475	6.8529100561457659	7.0665587873692601	-19.756329540859042	70.006000000000029	0.82653061224489799	0	419.66049382716051	535.53086419753083	141
5	142	26	354.0	541.0	1.1303727777254131	0.77426056937342425	1.0	0.61904761904761907	0.81943418156284231	7.4025345332617727	6.324555320336759	2.2360679774997898	1.3219858035235095	1.0	3.8829013735766038	4.6848194190648238	26.139370860195257	19.968000000000004	0.8666666666666667	0	353.96153846153845	540.88461538461536	142
5	143	414	463.0	553.0	1.2090612916153183	0.80506114025283582	1.0	0.54907161803713533	0.61043219475659649	30.741364436376937	29.154759474226502	7.6157731058639087	3.3006751134353665	3.0	18.065917039845115	18.235526570718143	56.447609692195968	92.31800000000004	0.8670157068062827	0	462.92028985507244	552.39613526570054	143
5	144	38	641.0	542.0	1.0100593671568585	0.46053464587775406	1.0	0.6785714285714286	0.80325753242860298	7.4755282277897441	7.0710678118654755	3.1622776601683795	1.5811496060069516	1.4142135623730951	5.6568542494923806	6.6355908050266228	51.179438998059155	24.382000000000005	0.88372093023255816	0	640.60526315789468	541.84210526315792	144
5	145	21	397.0	551.0	1.3053502355051858	0.84844032296942051	1.0	0.5	0.57720822146015316	7.4793069201375708	6.324555320336759	2.0	1.2135848273446941	1.0	2.8284271247461903	3.958730232457798	-49.40485033339904	21.382000000000001	1.0	0	397.90476190476193	550.09523809523807	145
5	146	15	553.0	550.0	1.027649863574261	0.55356793481015631	1.0	0.59999999999999998	0.77914257054137626	4.9051155911266831	4.1231056256176606	2.2360679774997898	1.2204757192910176	1.0	2.8284271247461903	4.085	-45.00000000000005	15.553999999999998	0.90909090909090906	0	553.20000000000005	549.79999999999995	146
5	147	19	291.0	557.0	0.99299794036778977	0.51642407123779588	1.0	0.76000000000000001	1.1010166147682168	5.3533932907305433	4.4721359549995796	2.2360679774997898	1.2793229362823826	1.0	3.5355339059327378	4.5842872485507087	45.000000000000028	14.725999999999997	0.88372093023255816	0	291.15789473684208	556.84210526315792	147
5	148	5	412.0	558.0	1.0053096491487339	0.0	1.0	0.55555555555555558	0.49102214080992984	2.6184975728143671	2.0	1.4142135623730951	1.0828427124746189	1.0	1.4142135623730951	2.6184975728143671	0.0	11.311999999999999	1.1111111111111112	0	412.0	558.0	148
5	149	5	720.0	565.0	1.0053096491487339	0.0	1.0	0.55555555555555558	0.49102214080992984	2.6184975728143671	2.0	1.4142135623730951	1.0828427124746189	1.0	1.4142135623730951	2.6184975728143671	0.0	11.311999999999999	1.1111111111111112	0	720.0	565.0	149
6	1	11	602.0	6.0	1.0385430259800967	0.74968792227113867	1.0	0.73333333333333328	0.78003830744924452	4.5963270770457747	4.0	2.0	1.166220647704199	1.0	2.0	3.0418102940452258	0.0	13.311999999999998	0.91666666666666663	0	602.0	6.0	1
6	2	69	646.0	8.0	1.0666395082350586	0.61967355027203208	1.0	0.62727272727272732	0.87652119221083491	10.847163482348174	10.198039027185569	4.1231056256176606	1.8195294146975023	1.4142135623730951	7.496340570653091	8.5135010786393028	32.221193222076288	31.452000000000012	0.89032258064516134	0	645.36231884057975	8.1014492753623184	2
6	3	19	677.0	8.0	1.3117832570172279	0.8767760218039643	1.0	0.52777777777777779	0.66362140096421629	7.2758344999971172	5.8309518948453007	2.0	1.1834358618020302	1.0	2.7735009811261455	3.4989412279960348	-53.597833040295257	18.968000000000004	0.88372093023255816	0	676.57894736842104	8.526315789473685	3
6	4	8	563.0	9.0	0.98174770424681035	0.57034301593550796	1.0	0.66666666666666663	0.7856354252958877	3.5504413610999106	3.0	1.4142135623730951	1.1035533905932737	1.0	2.0	2.9163560569343252	90.0	11.311999999999999	0.88888888888888884	0	563.0	8.5	4
6	5	54	110.0	12.0	1.1484298400011159	0.7924508390344428	1.0	0.61363636363636365	0.77324340708820472	10.813110185695278	10.198039027185569	3.1622776601683795	1.6236206661605606	1.4142135623730951	5.8137767414994528	6.595302901613687	73.951879800645543	29.624000000000009	0.86399999999999999	0	110.81481481481481	12.944444444444445	5
6	6	50	281.0	15.0	1.0287333639738996	0.37929028889039884	1.0	0.61728395061728392	0.85947003721106663	8.4779613022282128	8.2462112512353212	3.6055512754639891	1.6874924480660547	1.4142135623730951	6.3639610306789276	7.8444687847196555	-37.488296604571069	27.038000000000004	0.91743119266055051	0	281.06	14.5	6
6	7	88	164.0	16.0	1.4487048251078534	0.91186196905320638	1.0	0.6470588235294118	0.62576093059770677	16.741013434123531	16.124515496597098	3.6055512754639891	1.7853351633281873	1.7071067811865475	6.2225396744416184	6.8721350246625308	-7.288035235301737	42.038000000000011	0.88442211055276387	0	161.85227272727272	16.170454545454547	7
6	8	288	526.0	25.0	1.2562384684170622	0.78588586136028016	1.0	0.53333333333333333	0.60649589203968879	25.86261294799926	27.202941017470888	7.6157731058639087	2.925575857416979	2.8284271247461903	15.173855859317507	15.99270487261842	18.288511074977997	77.248000000000033	0.91573926868044497	0	527.4375	24.170138888888889	8
6	9	479	739.0	43.0	3.2668563776756843	0.98570405867538158	1.0	0.23701138050470064	0.30870991510185269	62.200136625534952	58.412327466040935	5.6568542494923806	2.4206563954336984	2.2360679774997898	10.931034482758621	10.479847884476925	-46.247088608738522	139.636	0.85612153708668437	0	744.60125260960331	36.847599164926933	9
6	10	164	371.0	28.0	1.1931223822595847	0.79014836684005074	1.0	0.51249999999999996	0.63418004886765	19.095506028682959	20.248456731316587	5.3851648071345037	2.3388967361431288	2.2360679774997898	10.606601717798213	11.703933934542667	25.378499110903807	57.006000000000029	0.88888888888888884	0	371.65853658536588	27.902439024390244	10
6	11	213	249.0	31.0	1.0573798697994006	0.62940931178407866	1.0	0.60511363636363635	0.7476414881370399	18.968102797633232	21.095023109728988	7.2111025509279782	2.882805395718671	2.8284271247461903	13.863621460498695	14.739618497481088	-76.342658616584501	59.834000000000032	0.90445859872611445	0	248.52582159624413	31.830985915492956	11
6	12	8	104.0	25.0	0.98174770424681035	0.57034301593550796	1.0	0.66666666666666663	0.7856354252958877	3.5504413610999106	3.0	1.4142135623730951	1.1035533905932737	1.0	2.0	2.9163560569343252	90.0	11.311999999999999	0.88888888888888884	0	104.0	24.5	12
6	13	73	727.0	28.0	1.0315925668275689	0.56112010336762419	1.0	0.66363636363636369	0.92733401494769485	10.743973120018355	10.440306508910551	4.2426406871192848	1.9225651277681484	1.4142135623730951	7.7781745930520225	8.8931560964348275	-28.10088879295251	31.452000000000012	0.8957055214723928	0	726.69863013698625	28.246575342465754	13
6	14	252	167.0	44.0	1.3888019509995722	0.88518236593794741	1.0	0.52173913043478259	0.66367589343754985	27.113906612726471	24.186773244895647	6.324555320336759	2.6652898596584809	2.2360679774997898	11.313708498984761	12.614588181347781	-43.856723837827133	69.076000000000036	0.95454545454545459	0	171.10317460317461	39.793650793650791	14
6	15	224	500.0	40.0	1.2013411908612952	0.82864428068993667	1.0	0.58947368421052626	0.73213378868908696	22.897860799741508	22.803508501982758	6.4031242374328485	2.7770357887640218	2.2360679774997898	12.020815280171307	12.817662412377794	-47.939284456049769	62.006000000000036	0.93333333333333324	0	500.96875	38.848214285714285	15
6	16	115	299.0	39.0	1.2138988008932881	0.63200731333082327	1.0	0.58974358974358976	0.52873315769953033	14.971074600774534	14.422205101855956	5.0	2.0051783529290685	2.0	11.343530124069654	11.602020236270459	-19.495927814427972	52.280000000000015	0.78498293515358342	0	300.13043478260869	38.0	16
6	17	61	636.0	34.0	1.0668468362492938	0.7006064953326927	1.0	0.69318181818181823	0.83992063004177553	10.560650960940313	10.04987562112089	3.6055512754639891	1.781328199489346	1.4142135623730951	6.7082039324993694	7.5355298207691828	-10.822551409707925	30.210000000000008	0.9037037037037039	0	635.1639344262295	34.327868852459019	17
6	18	70	621.0	42.0	5.3710243381679019	0.99068002810770284	1.0	0.25454545454545452	0.20233113123358337	30.688066528992309	25.298221281347036	2.2360679774997898	1.2315232960853844	1.0	4.6318521191909889	4.1800122830476996	72.218131199168056	65.936000000000021	0.67307692307692313	0	622.62857142857138	44.899999999999999	18
6	19	16	416.0	37.0	1.0185632431560658	0.33382890221514883	1.0	0.64000000000000001	0.7718320098370467	4.7736897204238709	4.1231056256176606	2.0	1.228553390593274	1.0	3.5355339059327378	4.4998407320810143	18.43494882292201	16.140000000000001	0.88888888888888884	0	415.625	37.125	19
6	20	69	678.0	43.0	1.8017807386633122	0.92192262678702985	1.0	0.40828402366863903	0.48505277941107039	16.664544256967293	13.892443989449804	3.0	1.5114933081116957	1.4142135623730951	6.290983276741029	6.4554123358769688	-44.528566674955435	42.280000000000015	0.81656804733727806	0	679.68115942028987	41.89855072463768	20
6	21	122	540.0	57.0	2.5813250548877491	0.95966298523370519	1.0	0.37888198757763975	0.37706705454316108	27.306153866130416	24.596747752497688	4.1231056256176606	1.7511341169166417	1.4142135623730951	7.6026311234992852	7.6772044247113511	-61.217516454675703	63.764000000000024	0.77215189873417722	0	541.20491803278685	55.024590163934427	21
6	22	67	479.0	48.0	1.010864935659658	0.3557802642555693	1.0	0.67000000000000004	0.87397137625903287	9.6689237378215456	9.2195444572928871	4.2426406871192848	1.8919598203215373	1.4142135623730951	7.7781745930520225	9.036282533165755	33.899571835205407	31.038000000000007	0.89333333333333331	0	478.68656716417911	48.134328358208954	22
6	23	146	354.0	52.0	2.5587678880664981	0.68173854611034501	1.0	0.33181818181818185	0.21918733919895342	24.937776024132503	21.633307652783937	3.1622776601683795	1.5278702691490809	1.4142135623730951	16.132646871544893	18.244374589565929	-25.853333519563439	91.490000000000038	0.512280701754386	0	350.83561643835617	55.849315068493148	23
6	24	14	530.0	47.0	1.0120874292177029	0.62383287195737691	1.0	0.69999999999999996	0.93379148757119257	4.8260162369270239	4.1231056256176606	2.0	1.1897753035351701	1.0	2.8284271247461903	3.7718104881721679	-65.64235544728561	13.725999999999999	0.90322580645161288	0	530.35714285714289	46.785714285714285	24
6	25	374	63.0	65.0	1.068466379610044	0.64903698392858622	1.0	0.71923076923076923	0.69886003960921939	25.430535147077038	26.248809496813376	9.0	3.5780830639981671	3.0	19.0	19.346453957230811	-87.946438233106178	82.006000000000029	0.8883610451306414	0	62.254010695187169	66.475935828876999	25
6	26	12	294.0	64.0	1.0326531407633117	0.55086396500259383	1.0	0.59999999999999998	0.65786890550507082	4.4046925644412278	4.0	2.0	1.1868867239266072	1.0	2.8284271247461903	3.6761345967444456	0.0	15.139999999999997	0.92307692307692313	0	294.0	64.166666666666671	26
6	27	43	519.0	68.0	1.7713071235881517	0.92514857456052202	1.0	0.48863636363636365	0.6086426592148082	13.102148769156424	11.180339887498949	2.2360679774997898	1.3166109669472215	1.0	4.7133199143899214	4.9736439268469956	-27.992153110585903	29.79600000000001	0.85999999999999999	0	517.41860465116281	67.930232558139537	27
6	28	80	554.0	72.0	1.9143957514349741	0.91688094085612437	1.0	0.36199095022624433	0.39385719354486604	18.409923007858442	16.492422502470642	2.8284271247461903	1.4911904070291575	1.4142135623730951	7.2111025509279782	7.3485195043917662	-30.624408114772542	50.52200000000002	0.75117370892018775	0	557.79999999999995	69.3125	28
6	29	17	311.0	72.0	0.99753399951151611	0.29417876299267404	1.0	0.68000000000000005	0.93198094946551679	4.8358264357723177	4.1231056256176606	2.2360679774997898	1.253360928786192	1.0	3.5355339059327378	4.6218431219249281	90.0	15.139999999999999	0.89473684210526316	0	310.64705882352939	72.0	29
6	30	15	428.0	77.0	1.027649863574261	0.55356793481015609	1.0	0.59999999999999998	0.77914257054137626	4.9051155911266822	4.1231056256176606	2.2360679774997898	1.2204757192910178	1.0	2.8284271247461903	4.085	-44.999999999999986	15.553999999999998	0.90909090909090906	0	427.80000000000001	77.200000000000003	30
6	31	1182	323.0	100.0	1.5442137670113043	0.7994179742984151	1.0	0.50577663671373552	0.33346989101317326	58.406207565134778	56.885850613311568	14.422205101855956	4.5927557641063235	4.0	39.769516965107947	35.089004017412307	4.3505399946419132	211.04999999999964	0.68009205983889542	0	329.58629441624367	98.945008460236892	31
6	32	100	29.0	81.0	1.4938084572260257	0.88298503000412243	1.0	0.56818181818181823	0.59734898569621575	17.725601413665292	16.15549442140351	3.6055512754639891	1.7736630388266503	1.4142135623730951	8.2559298300367452	8.3204176345316139	-65.041340504345172	45.866000000000014	0.80321285140562237	0	27.52	83.930000000000007	32
6	33	30	134.0	80.0	1.0018189906447452	0.45105935529506225	1.0	0.7142857142857143	1.0478232646803418	6.6106427158032535	6.0827625302982193	2.8284271247461903	1.4638278219492098	1.4142135623730951	4.9497474683058327	5.8999586561835216	0.0	18.968	0.88235294117647056	0	134.0	79.5	33
6	34	958	497.0	95.0	2.075012832989469	0.87825165704654551	1.0	0.3639817629179331	0.32130480624405017	64.140486769053837	62.968245965724662	9.2195444572928871	3.5150929876578618	3.0	31.11269837220809	30.67189941657448	57.131230562943564	193.56599999999983	0.63845384871709432	0	492.54906054279752	99.361169102296458	34
6	35	878	535.0	106.0	1.226847280477706	0.63592671440110737	1.0	0.54943679599499373	0.41768415228051109	41.463895940121837	49.769468552517218	12.0	4.430038294162733	4.0	32.739162047789932	31.999738895664628	61.799991350884099	162.52799999999985	0.7572229409228115	0	538.8553530751708	106.43052391799544	35
6	36	17	62.0	96.0	0.99753399951151611	0.29417876299267404	1.0	0.68000000000000005	0.93198094946551713	4.8358264357723177	4.1231056256176606	2.2360679774997898	1.253360928786192	1.0	3.5355339059327378	4.6218431219249281	0.0	15.139999999999997	0.89473684210526316	0	62.0	95.647058823529406	36
6	37	292	151.0	107.0	1.2342494979380849	0.7343702095728748	1.0	0.48666666666666669	0.59561284790503477	25.112355220949855	24.515301344262525	6.7082039324993694	2.7862432500360121	2.2360679774997898	16.970562748477139	17.044989514055299	41.86813939745015	78.490000000000038	0.83190883190883191	0	151.1917808219178	108.24315068493151	37
6	38	694	216.0	112.0	3.1189812390273857	0.97511470222478125	1.0	0.30545774647887325	0.20343181076111477	72.412540301205993	75.026661927610775	6.7082039324993694	2.5959995167659731	2.2360679774997898	22.032533287189914	16.05393000133407	18.709647999515475	207.04999999999973	0.65225563909774431	0	210.22334293948126	110.74351585014409	38
6	39	10	584.0	107.0	1.0178760197630927	0.61007333335466418	1.0	0.625	0.77593622251445704	4.085	3.1622776601683795	1.4142135623730951	1.1242640687119285	1.0	2.1213203435596424	3.236729141730712	44.999999999999993	12.725999999999999	1.0	0	584.29999999999995	106.7	39
6	40	116	684.0	114.0	1.7476469710951119	0.9254513850267404	1.0	0.64444444444444449	0.53333083733170017	21.308499270796823	19.104973174542799	3.6055512754639891	1.8174040751124663	2.0	7.915762252329098	8.0730739835843863	1.7164158699589989	52.280000000000015	0.78114478114478114	0	680.80172413793105	113.57758620689656	40
6	41	116	435.0	118.0	1.023760500135221	0.55374215171777519	1.0	0.68639053254437865	0.92516271626482849	13.432969412827003	12.649110640673518	5.3851648071345037	2.3198248867407245	2.1180339887498949	9.8994949366116654	11.18547504836102	45.563672471224486	39.694000000000017	0.91699604743083007	0	434.92241379310343	117.77586206896552	41
6	42	588	40.0	138.0	2.637518045130431	0.93049242151351264	1.0	0.26935409986257441	0.28091257151363441	58.975416235969341	60.440052945046304	7.6157731058639087	2.6941313692011426	2.2360679774997898	26.424592647991684	21.603352131904892	-27.944079518736388	162.18399999999994	0.59184700553598379	1	44.894557823129254	134.51360544217687	42
6	43	8	144.0	125.0	0.98174770424681035	0.57034301593550796	1.0	0.66666666666666663	0.7856354252958877	3.5504413610999106	3.0	1.4142135623730951	1.1035533905932737	1.0	2.0	2.9163560569343252	90.0	11.311999999999999	0.88888888888888884	0	144.0	124.5	43
6	44	36	205.0	126.0	0.99736947841589485	0.30644084475304378	1.0	0.73469387755102045	1.0289596604214153	7.0058827221998188	6.324555320336759	3.1622776601683795	1.5529316512053017	1.4142135623730951	5.6568542494923806	6.668827631009365	18.434948822922124	20.968000000000004	0.90000000000000002	0	204.97222222222223	126.08333333333333	44
6	45	26	407.0	135.0	3.9573771819798598	0.97668978621507252	1.0	0.27083333333333331	0.26876886688238472	15.896854354034648	11.704699910719626	1.4142135623730951	1.0796564543025182	1.0	3.1304951684997055	3.4123501014770392	65.720061167022223	34.866000000000014	0.74285714285714288	0	408.34615384615387	139.65384615384616	45
6	46	95	559.0	144.0	2.6459181281903397	0.97746554249263151	1.0	0.29411764705882354	0.37732823093942314	24.802597040456646	21.633307652783937	2.8284271247461903	1.4844773571191174	1.4142135623730951	4.9497474683058327	5.2357050573261557	40.23799933137532	56.248000000000033	0.87557603686635943	0	560.61052631578946	144.85263157894738	46
6	47	12	714.0	139.0	0.95993108859688114	0.0	1.0	0.75	1.1784531379438317	3.9151341599477893	3.1622776601683795	1.4142135623730951	1.1380711874576985	1.0	2.8284271247461903	3.9151341599477893	0.0	11.311999999999999	0.8571428571428571	0	714.5	139.5	47
6	48	548	589.0	153.0	3.2234019396779008	0.97685133698839743	1.0	0.26422372227579555	0.26370505781308934	65.530781524640773	64.621977685614041	7.2801098892805181	2.7355221357818253	2.2360679774997898	17.678865499386099	14.018298684213446	-69.934489369495367	161.59799999999984	0.67280540208716988	0	584.65875912408762	164.67153284671534	48
6	49	20	681.0	144.0	1.2534954687823272	0.86522440969620074	1.0	0.5714285714285714	0.69854884312022791	7.2385288689387481	6.324555320336759	2.0	1.2242640687119288	1.0	2.8284271247461903	3.6292883723090119	32.670287463894667	18.968	0.93023255813953487	0	682.0	144.90000000000001	49
6	50	157	248.0	155.0	1.0316009118946028	0.58691311434284887	1.0	0.7008928571428571	0.88903771202626747	15.848008336990228	15.297058540778355	6.324555320336759	2.6003501583653792	2.2360679774997898	11.627553482998906	12.831338714073421	63.870459243154208	47.108000000000018	0.92899408284023666	0	247.28662420382165	154.19745222929936	50
6	51	61	657.0	157.0	1.0387223841053075	0.49030397285008737	1.0	0.55454545454545456	0.63057311076251821	9.6529554768372687	10.0	3.6055512754639891	1.7565413778451573	1.4142135623730951	7.6026311234992852	8.4130478089628618	1.992377565625191	34.866000000000007	0.86524822695035464	0	656.03278688524586	156.52459016393442	51
6	52	5	677.0	153.0	1.0053096491487339	0.0	1.0	0.55555555555555558	0.49102214080992984	2.6184975728143671	2.0	1.4142135623730951	1.0828427124746189	1.0	1.4142135623730951	2.6184975728143671	0.0	11.311999999999999	1.1111111111111112	0	677.0	153.0	52
6	53	24	552.0	156.0	1.0031098070706992	0.58092567137001372	1.0	0.80000000000000004	1.078045077417328	6.1609381341100669	5.3851648071345037	2.8284271247461903	1.3806484547546443	1.0	4.0	5.0147363232849465	70.395116003771676	16.725999999999999	0.90566037735849059	0	552.125	156.33333333333334	53
6	54	8	100.0	158.0	0.98174770424681035	0.57034301593550796	1.0	0.66666666666666663	0.7856354252958877	3.5504413610999106	3.0	1.4142135623730951	1.1035533905932737	1.0	2.0	2.9163560569343252	0.0	11.311999999999999	0.88888888888888884	0	99.5	158.0	54
6	55	109	630.0	164.0	1.0426457805291549	0.59674171282704058	1.0	0.64880952380952384	0.82713348054032276	13.339249642034479	13.152946437965905	5.0990195135927845	2.2177911346974555	2.0	10.285912696499032	10.703859167230229	5.7855041899330351	40.694000000000017	0.89344262295081966	0	629.70642201834858	164.19266055045873	55
6	56	108	739.0	167.0	1.0395762003248346	0.57568030334391573	1.0	0.6428571428571429	0.81954509998490721	13.160618961128092	13.152946437965905	5.0	2.1851186579808126	2.0	9.8994949366116654	10.761107360435599	21.062202301057958	40.69400000000001	0.89626556016597514	0	738.87037037037032	166.61111111111111	56
6	57	1182	62.0	174.0	3.818482435597137	0.98680296553439018	1.0	0.24625	0.23132049846122107	105.67178762618516	105.34229919647663	8.0622577482985491	3.2252341196833045	3.0	20.480599195243933	17.110969988964705	24.971052303965461	253.39999999999947	0.73967459324155183	0	80.801184433164124	184.14720812182742	57
6	58	481	397.0	176.0	3.329531414701842	0.98420550506968862	1.0	0.26841517857142855	0.29696262547373048	62.83417684903533	60.835844697020519	6.324555320336759	2.4613643960547393	2.2360679774997898	13.176470588235293	11.123517093785303	-26.922231118494018	142.66799999999998	0.80569514237855944	0	387.31808731808729	180.41164241164242	58
6	59	8	644.0	169.0	0.98174770424681035	0.57034301593550796	1.0	0.66666666666666663	0.7856354252958877	3.5504413610999106	3.0	1.4142135623730951	1.1035533905932737	1.0	2.0	2.9163560569343252	0.0	11.311999999999999	0.88888888888888884	0	644.5	169.0	59
6	60	109	447.0	175.0	1.0131373038554574	0.46289443368121264	1.0	0.69871794871794868	0.86184871237898275	12.617999585886453	12.369316876852981	5.3851648071345037	2.2754268694624842	2.0	10.606601717798213	11.184764110333616	-82.28469640174265	39.866000000000007	0.91213389121338917	0	447.12844036697248	175.20183486238531	60
6	61	40	700.0	177.0	1.0107092615220905	0.43383672289907743	1.0	0.7142857142857143	1.0033953233877988	7.6188934943388436	7.0710678118654755	3.1622776601683795	1.5846062027002485	1.4142135623730951	5.6568542494923806	6.8645583403458126	-24.426933508924346	22.382000000000001	0.88888888888888884	0	700.39999999999998	176.82499999999999	61
6	62	174	175.0	183.0	1.0195471295249521	0.53043097481512802	1.0	0.64444444444444449	0.77320581747287132	16.274307107061635	17.0	6.7082039324993694	2.7605010715785112	2.2360679774997898	12.969194269498781	13.796187917125236	-11.040405764719594	53.178000000000019	0.91820580474934033	0	175.4712643678161	182.47701149425288	62
6	63	109	305.0	187.0	1.0513401557674444	0.65882026737941324	1.0	0.76223776223776218	0.89092814205602033	13.723191157770462	12.649110640673518	5.0990195135927845	2.223246317571475	2.0	9.9439606264896518	10.323961863900873	4.2636039592103261	39.210000000000008	0.91213389121338917	0	306.06422018348621	187.11926605504587	63
6	64	16	559.0	185.0	0.98174770424681035	0.57236935015402846	1.0	0.80000000000000004	1.1346011744716284	4.9817320368524403	4.1231056256176606	2.0	1.228553390593274	1.0	3.0	4.085	0.0	13.311999999999998	0.88888888888888884	0	559.0	185.5	64
6	65	19	729.0	189.0	1.0333041298292134	0.60796367151411468	1.0	0.6333333333333333	0.77483865205203772	5.6282101369255857	5.0990195135927845	2.2360679774997898	1.2793229362823826	1.0	3.5355339059327378	4.4686009855294238	14.463212917626795	17.553999999999998	0.88372093023255816	0	729.26315789473688	188.73684210526315	65
6	66	121	145.0	193.0	1.0449838228354349	0.63822746476182213	1.0	0.7857142857142857	0.85342336744064717	14.288562429896237	13.341664064126334	5.0	2.3464159072838573	2.0	10.0	11.000018983412724	4.6137696684899616	42.210000000000015	0.92015209125475284	0	143.6611570247934	192.44628099173553	66
6	67	23	422.0	192.0	1.012167601057943	0.38092308659367352	1.0	0.63888888888888884	0.89523741019660308	5.7377121138686489	5.0990195135927845	2.2360679774997898	1.3307695160483062	1.0	4.2426406871192848	5.3051272257867854	-11.309932474020284	17.968	0.85185185185185186	0	422.47826086956519	191.39130434782609	67
6	68	627	627.0	221.0	1.4934472652162873	0.8918558634346303	1.0	0.58325581395348836	0.48422631107598696	44.494944166588375	42.755116652863897	9.0	3.5829839616966699	3.1622776601683795	23.685698378817282	20.125940183012137	85.960634625788941	127.56000000000004	0.77743335399876023	0	626.40669856459328	211.82296650717703	68
6	69	12	756.0	191.0	0.95993108859688114	0.0	1.0	0.75	1.1784531379438317	3.9151341599477893	3.1622776601683795	1.4142135623730951	1.1380711874576985	1.0	2.8284271247461903	3.9151341599477893	0.0	11.311999999999999	0.8571428571428571	0	756.5	190.5	69
6	70	16	14.0	203.0	0.98174770424681035	0.57236935015402846	1.0	0.80000000000000004	1.1346011744716282	4.9817320368524403	4.1231056256176606	2.0	1.2285533905932737	1.0	3.0	4.085	90.0	13.311999999999999	0.88888888888888884	0	13.5	203.0	70
6	71	8	247.0	205.0	0.98174770424681035	0.57034301593550796	1.0	0.66666666666666663	0.7856354252958877	3.5504413610999106	3.0	1.4142135623730951	1.1035533905932737	1.0	2.0	2.9163560569343252	90.0	11.311999999999999	0.88888888888888884	0	247.0	205.5	71
6	72	3248	237.0	249.0	4.7396021156979025	0.98138155352193257	1.0	0.18598259276225379	0.12603685415081728	194.06176474617968	178.0028089666003	14.0	4.1901792853078126	4.0	49.455928041015433	37.273120596257215	-31.445191518986647	569.06799999999873	0.47547943200117104	0	241.78109605911331	251.69088669950739	72
6	73	317	757.0	239.0	3.6796026269388888	0.98100807802766843	1.0	0.23429416112342941	0.21359149125081314	53.478774422510831	47.169905660283021	5.0	1.9892913173484692	2.0	10.307468284648001	10.373111063352297	52.643995018375975	136.56600000000003	0.73720930232558135	0	746.89905362776028	224.75709779179812	73
6	74	372	548.0	240.0	2.6092966955014396	0.83921782155170788	1.0	0.34444444444444444	0.1757683784253444	43.680579955744093	39.11521443121589	5.8309518948453007	2.0828951968392388	2.0	24.577418598186732	23.753298888197762	-82.184009552977116	163.08199999999988	0.46821900566393959	0	547.75	229.94086021505376	74
6	75	12	212.0	211.0	0.95993108859688114	0.0	1.0	0.75	1.1784531379438317	3.9151341599477893	3.1622776601683795	1.4142135623730951	1.1380711874576985	1.0	2.8284271247461903	3.9151341599477893	0.0	11.311999999999999	0.8571428571428571	0	211.5	210.5	75
6	76	5	82.0	216.0	1.0053096491487339	0.0	1.0	0.55555555555555558	0.49102214080992984	2.6184975728143671	2.0	1.4142135623730951	1.0828427124746189	1.0	1.4142135623730951	2.6184975728143671	0.0	11.311999999999999	1.1111111111111112	0	82.0	216.0	76
6	77	41	606.0	221.0	1.4801554917567603	0.91490174373948718	1.0	0.74545454545454548	0.69947795891812081	11.613218629575609	10.198039027185569	2.2360679774997898	1.3977350192528113	1.0	4.0	4.6879846389880511	83.729793560482577	27.140000000000004	0.91111111111111109	0	606.39024390243901	223.48780487804879	77
6	78	46	446.0	224.0	1.061872260038466	0.69213050518745867	1.0	0.71875	0.9723643813609405	9.1282169051788031	8.0622577482985491	3.1622776601683795	1.6313283121196152	1.4142135623730951	5.6568542494923806	6.58849481082179	41.316815608790151	24.382000000000005	0.91089108910891092	0	446.67391304347825	224.5	78
6	79	5	95.0	224.0	1.0053096491487339	0.0	1.0	0.55555555555555558	0.49102214080992984	2.6184975728143671	2.0	1.4142135623730951	1.0828427124746189	1.0	1.4142135623730951	2.6184975728143671	0.0	11.311999999999999	1.1111111111111112	0	95.0	224.0	79
6	80	21	523.0	227.0	1.069247386255807	0.73851081460619161	1.0	0.69999999999999996	1.0130295129111242	6.3633340277841119	5.3851648071345037	2.2360679774997898	1.2724452072256365	1.0	3.5355339059327378	4.2904247122459251	-28.683953009816587	16.139999999999997	0.8936170212765957	0	523.47619047619048	226.9047619047619	80
6	81	82	668.0	248.0	1.0921343158643173	0.74044040228935215	1.0	0.6776859504132231	0.83935387513680959	12.61148310404662	11.661903789690601	4.2426406871192848	1.9724765264938491	2.0	7.7658027471532076	8.4764555074253458	50.916354389867145	35.038000000000011	0.91111111111111109	0	668.35365853658539	248.10975609756099	81
6	82	76	472.0	258.0	1.1484258208229001	0.68960929135493321	1.0	0.62809917355371903	0.75255473400635953	12.151863934377204	11.661903789690601	4.0	1.8521049161312091	1.4142135623730951	8.1999999999999993	8.8001565648134079	-40.613202169262479	35.624000000000009	0.91017964071856283	0	471.7763157894737	257.57894736842104	82
6	83	16	132.0	255.0	0.98174770424681035	0.57236935015402846	1.0	0.80000000000000004	1.1346011744716284	4.9817320368524403	4.1231056256176606	2.0	1.228553390593274	1.0	3.0	4.085	0.0	13.311999999999998	0.88888888888888884	0	132.0	254.5	83
6	84	35	561.0	274.0	1.031101850059839	0.57207636520586425	1.0	0.625	0.77672983623280878	7.4969525434467084	7.0710678118654755	3.1622776601683795	1.5164889233898475	1.4142135623730951	5.3665631459994954	6.149003183395501	86.294915520818435	23.796000000000003	0.89743589743589747	0	561.08571428571429	274.14285714285717	84
6	85	5	381.0	275.0	1.0053096491487339	0.0	1.0	0.55555555555555558	0.49102214080992984	2.6184975728143671	2.0	1.4142135623730951	1.0828427124746189	1.0	1.4142135623730951	2.6184975728143671	0.0	11.311999999999999	1.1111111111111112	0	381.0	275.0	85
6	86	331	711.0	286.0	1.0874170080254082	0.51774162825559544	1.0	0.62689393939393945	0.66230988433551574	23.048895765890531	24.413111231467404	8.0622577482985491	3.1998326190197188	3.0	19.415275974769727	19.719183783473365	-23.819659379686183	79.248000000000033	0.85751295336787547	0	711.62235649546824	286.24773413897282	86
6	87	19	243.0	279.0	0.99299794036778999	0.51642407123779577	1.0	0.76000000000000001	1.1010166147682168	5.3533932907305442	4.4721359549995796	2.2360679774997898	1.2793229362823824	1.0	3.5355339059327378	4.5842872485507096	-44.999999999999972	14.725999999999997	0.88372093023255816	0	242.84210526315789	278.84210526315792	87
6	88	16	262.0	280.0	0.98174770424681035	0.57236935015402846	1.0	0.80000000000000004	1.1346011744716284	4.9817320368524403	4.1231056256176606	2.0	1.228553390593274	1.0	3.0	4.085	0.0	13.311999999999998	0.88888888888888884	0	262.0	280.5	88
6	89	8	604.0	281.0	0.98174770424681035	0.57034301593550796	1.0	0.66666666666666663	0.7856354252958877	3.5504413610999106	3.0	1.4142135623730951	1.1035533905932737	1.0	2.0	2.9163560569343252	90.0	11.311999999999999	0.88888888888888884	0	604.0	280.5	89
6	90	52	485.0	285.0	1.0298296582645414	0.55750066989776548	1.0	0.64197530864197527	0.85632786644659342	9.0653933698561424	8.5440037453175304	3.6055512754639891	1.7093580485307351	1.4142135623730951	6.3639610306789276	7.5258764401474956	-55.607959153409269	27.624000000000009	0.89655172413793105	0	485.28846153846155	284.09615384615387	90
6	91	954	448.0	317.0	2.4456091021915873	0.95460492627446081	1.0	0.27102272727272725	0.24358751987330418	73.80019218464183	77.006493232713822	10.04987562112089	3.4737495975783115	3.0	24.093042916600055	21.983222226217794	43.014196613672823	221.84599999999966	0.62701281629970429	0	439.47693920335428	308.94549266247378	91
6	92	244	43.0	291.0	1.1268111232254616	0.73770836159181308	1.0	0.64550264550264547	0.76818875114651808	21.984632670160714	20.615528128088304	6.4031242374328485	2.8915887417287065	2.8284271247461903	14.430958988216537	14.842254768855909	24.821044124462894	63.178000000000026	0.90706319702602234	0	43.127049180327866	291.64344262295083	92
6	93	682	294.0	290.0	3.4640802155133521	0.98594287122148261	1.0	0.67658730158730163	0.30701959913024623	76.419354053827263	71.847059786744225	6.0	2.8553446258122683	3.0	13.0	12.768357964469459	0.45230056387735479	167.07599999999991	0.76543209876543195	0	303.25953079178885	289.05865102639297	93
6	94	233	673.0	294.0	1.1815391768344803	0.82465167050071786	1.0	0.6164021164021164	0.76154987841320221	23.100932686824926	22.472205054244231	6.7082039324993694	2.8635709163286864	2.8284271247461903	12.521980673998822	13.066832245292398	52.503339825849679	62.006000000000029	0.94141414141414137	0	671.81974248927042	292.6824034334764	94
6	95	481	523.0	308.0	2.3424138185790002	0.9668493426737309	1.0	0.31233766233766236	0.32673863232917799	51.881091520105457	53.009433122794285	6.7082039324993694	2.6341215126679502	2.2360679774997898	14.422205101855956	13.247707302916332	35.359883004482448	136.012	0.75273865414710484	0	521.75675675675677	306.34303534303535	95
6	96	69	226.0	294.0	2.2559938185938462	0.95368244423050619	1.0	0.37912087912087911	0.46289708995821299	19.131260963164266	15.264337522473747	2.8284271247461903	1.4688545022077317	1.4142135623730951	5.0798926892714249	5.7549744431682139	-49.740218986327974	43.280000000000015	0.87341772151898733	0	222.24637681159419	297.59420289855075	96
6	97	157	641.0	306.0	1.1527771956357911	0.79162607007832664	1.0	0.60384615384615381	0.71990658221356996	18.384777435228113	19.416487838947599	5.8309518948453007	2.4168545198917197	2.2360679774997898	10.733126291998991	11.233206811178686	14.938502410346969	52.350000000000023	0.91279069767441856	0	641.00636942675158	306.06369426751593	97
6	98	146	293.0	311.0	1.0326686566156524	0.52024967636100516	1.0	0.69523809523809521	0.82074412762236837	14.96461335522952	14.866068747318506	6.0	2.5030860149044036	2.2360679774997898	12.521980673998822	12.779992481997953	-62.377497383987944	47.280000000000015	0.91249999999999998	0	292.70547945205482	310.72602739726028	98
6	99	614	399.0	338.0	2.4343144341187548	0.94833098578987474	1.0	0.34807256235827666	0.28184004163194826	58.771666038028982	62.649820430708338	8.0622577482985491	2.8185273844888816	2.2360679774997898	23.911544498980426	18.647235632136304	83.319956731595056	165.45799999999994	0.66128163704900356	0	398.8697068403909	339.52280130293161	99
6	100	128	54.0	320.0	1.2266063914568295	0.83800215111171594	1.0	0.64646464646464652	0.73773039272579644	17.621443185968023	17.029386365926403	5.0	2.1809956322833535	2.0	9.7014250014533197	9.6154387446886691	85.709820157029583	46.694000000000017	0.88275862068965516	0	54.2578125	323.125	100
6	101	12	583.0	331.0	0.95993108859688114	0.0	1.0	0.75	1.1784531379438317	3.9151341599477893	3.1622776601683795	1.4142135623730951	1.1380711874576985	1.0	2.8284271247461903	3.9151341599477893	0.0	11.311999999999999	0.8571428571428571	0	582.5	331.5	101
6	102	492	669.0	352.0	1.4368146955167203	0.85917064469059656	1.0	0.45852749301025164	0.46379590127343134	37.789915441508796	36.878177829171548	8.6023252670426267	3.3805523216930613	3.0	22.264202421232145	19.336690341331046	66.204640534477548	115.45800000000006	0.76814988290398112	0	666.01626016260161	347.11585365853659	102
6	103	33	295.0	343.0	1.0210591366538324	0.51898422220014184	1.0	0.67346938775510201	0.99822906158801139	7.1254142295331269	6.324555320336759	2.8284271247461903	1.4716701878287628	1.4142135623730951	4.9497474683058327	6.0906887865899879	37.198026427471618	20.382000000000005	0.88	0	295.84848484848487	343.09090909090907	103
6	104	88	75.0	347.0	1.019937026100588	0.5158133089911412	1.0	0.66666666666666663	0.88845489249560883	11.554066904815786	11.401754250991379	5.0	2.1038274569182911	2.0	8.4852813742385695	9.8983808525934993	33.009243246370225	35.280000000000008	0.91191709844559588	0	74.897727272727266	346.98863636363637	104
6	105	10	274.0	344.0	1.0178760197630932	0.61007333335466385	1.0	0.625	0.77593622251445704	4.085	3.1622776601683795	1.4142135623730951	1.1242640687119285	1.0	2.1213203435596424	3.2367291417307129	45.000000000000021	12.725999999999999	1.0	0	273.69999999999999	343.30000000000001	105
6	106	345	38.0	357.0	2.5246385540231238	0.97469578450923033	1.0	0.45634920634920634	0.41272993856561357	45.956925467425478	42.449970553582247	5.0	2.3789508521512586	2.2360679774997898	10.52	10.27300512487651	72.037886359558058	102.49000000000004	0.87786259541984746	0	40.831884057971017	363.89275362318841	106
6	107	418	149.0	352.0	1.2088360570370418	0.75715467960403871	1.0	0.53316326530612246	0.62422969005254514	30.066218831234554	28.160255680657446	8.0622577482985491	3.3251797713646667	3.0	20.600000000000001	19.640325465578108	46.028525970897725	91.732000000000042	0.85045778229908442	0	150.50239234449759	354.95215311004785	107
6	108	32	353.0	353.0	1.0045656684666093	0.5311454502045776	1.0	0.76190476190476186	1.0516921218060296	6.98788280549633	6.324555320336759	2.8284271247461903	1.5029056326046746	1.4142135623730951	4.9497474683058327	5.9206979303587985	-69.706471049759401	19.554000000000002	0.90140845070422537	0	352.625	353.84375	108
6	109	12	273.0	357.0	1.090830782496456	0.76176413598315107	1.0	0.59999999999999998	0.75421000828405227	4.943596118347501	4.1231056256176606	1.4142135623730951	1.1380711874576985	1.0	2.1213203435596424	3.2027307929010762	36.650377883003188	14.139999999999999	1.0434782608695652	0	272.0	356.5	109
6	110	128	18.0	373.0	2.3954038780264453	0.92877471452449401	1.0	0.32323232323232326	0.3582551545102608	26.249580978887252	23.853720883753127	5.0	1.9147027791791855	1.4142135623730951	9.1923881554251174	9.7292693426045904	51.891187722727899	67.006000000000029	0.69565217391304346	0	16.15625	370.4296875	110
6	111	21	370.0	362.0	1.0692473862558067	0.73851081460619172	1.0	0.69999999999999996	1.0130295129111238	6.3633340277841119	5.3851648071345037	2.2360679774997898	1.2724452072256365	1.0	3.5355339059327378	4.2904247122459243	-61.31604699018343	16.140000000000001	0.8936170212765957	0	370.09523809523807	361.52380952380952	111
6	112	15	274.0	369.0	1.027649863574261	0.55356793481015609	1.0	0.59999999999999998	0.77914257054137626	4.9051155911266822	4.1231056256176606	2.2360679774997898	1.2204757192910178	1.0	2.8284271247461903	4.085	45.000000000000007	15.553999999999998	0.90909090909090906	0	274.19999999999999	369.19999999999999	112
6	113	108	521.0	377.0	1.3579720988189434	0.87250587394499368	1.0	0.5625	0.67941506144908825	17.434255382434774	15.811388300841896	4.1231056256176606	1.9297447538838932	2.0	7.9645440713295663	8.5184403356504301	-24.055361536156326	44.694000000000017	0.88524590163934425	0	518.22222222222217	378.25	113
6	114	52	336.0	376.0	1.0112403526219984	0.3081770111971715	1.0	0.64197530864197527	0.79754016019320162	8.4602927108929968	8.2462112512353212	3.6055512754639891	1.7320146943936834	1.4142135623730951	7.0710678118654755	8.0485220868450806	-87.234618047182849	28.624000000000006	0.88135593220338981	0	335.71153846153845	376.59615384615387	114
6	115	640	405.0	399.0	1.8499571253932185	0.9226311264156537	1.0	0.41078305519897307	0.42564721548096457	51.216895658935243	52.40229002629561	8.9442719099991592	3.305184419146709	3.0	22.406919442674528	19.753514391912798	38.456673908185756	137.458	0.76190476190476186	0	400.40937500000001	398.8671875	115
6	116	797	124.0	410.0	1.410463860429243	0.7950649447992888	1.0	0.4308108108108108	0.42168096801018851	45.743662319986917	49.497474683058329	10.295630140987001	3.7285400781062092	3.1622776601683795	28.012359909374073	27.7446430343274	-17.880261148675338	154.11399999999998	0.71543985637342911	0	121.26223337515684	408.22961104140529	116
6	117	457	670.0	394.0	1.7462282235328055	0.91830238561313493	1.0	0.4634888438133874	0.46429234333988578	41.92433670891895	36.055512754639892	8.0	3.0697143902024302	2.8284271247461903	17.896762770039135	16.596993399805637	55.182640119036144	111.21600000000004	0.79134199134199135	0	675.66083150984684	402.34354485776805	117
6	118	73	375.0	406.0	1.0141813129205683	0.38224727436018135	1.0	0.66363636363636369	0.90339487099961713	10.15772843333794	10.04987562112089	4.2426406871192848	1.9758787535621252	1.4142135623730951	7.7781745930520225	9.3863512926371442	-32.95356476716151	31.86600000000001	0.90683229813664601	0	375.26027397260276	405.32876712328766	118
6	119	12	629.0	410.0	0.95993108859688114	0.0	1.0	0.75	1.1784531379438317	3.9151341599477893	3.1622776601683795	1.4142135623730951	1.1380711874576985	1.0	2.8284271247461903	3.9151341599477893	0.0	11.311999999999999	0.8571428571428571	0	628.5	409.5	119
6	120	87	389.0	425.0	1.3344527880980175	0.83329591348102272	1.0	0.60416666666666663	0.64916745999173164	15.1231406945394	15.132745950421556	4.0	1.7876736189469629	1.4142135623730951	7.938223013709341	8.3604836281719521	88.797027587901752	41.038000000000011	0.88775510204081631	0	389.51724137931035	424.28735632183907	120
6	121	1340	331.0	449.0	2.0093082427423776	0.85954904471787164	1.0	0.31641086186540734	0.2068793809771873	73.661817258368458	76.236474210183673	9.4868329805051381	3.5333022627890691	3.0	45.82792517793763	37.645112219861744	15.120622780405036	285.29799999999932	0.55064721594411337	0	313.7671641791045	444.79552238805968	121
6	122	321	526.0	428.0	1.6160693382877731	0.90214308853171032	1.0	0.55729166666666663	0.49449997320098477	33.403396242250935	33.61547262794322	7.0710678118654755	2.6427819099736056	2.2360679774997898	15.453504806703585	14.411459626249494	14.667587018886573	90.31800000000004	0.78388278388278387	0	529.21806853582552	428.13707165109037	122
6	123	28	646.0	423.0	1.0017833716804188	0.30235723130148812	1.0	0.66666666666666663	0.80030195810554561	6.1995221641691298	6.0827625302982193	2.8284271247461903	1.4505096992403761	1.2071067811865475	4.919349550499537	5.9093515672143404	49.731161104012784	20.968	0.875	0	646.0	422.5	123
6	124	180	617.0	435.0	1.0045802738996006	0.15744257753570298	1.0	0.703125	0.90709937243568317	15.325760480503114	15.297058540778355	7.2111025509279782	2.8096287878090704	2.2360679774997898	13.863621460498695	15.134619799493725	-17.375427140850647	49.936000000000021	0.92307692307692313	0	616.89444444444439	434.75555555555553	124
6	125	10	555.0	430.0	1.0178760197630932	0.61007333335466385	1.0	0.625	0.77593622251445704	4.085	3.1622776601683795	1.4142135623730951	1.1242640687119285	1.0	2.1213203435596424	3.2367291417307129	-45.0	12.725999999999999	1.0	0	554.70000000000005	430.69999999999999	125
6	126	15	148.0	433.0	1.0276498635742615	0.55356793481015631	1.0	0.59999999999999998	0.77914257054137626	4.9051155911266831	4.1231056256176606	2.2360679774997898	1.2204757192910176	1.0	2.8284271247461903	4.085	45.0	15.553999999999998	0.90909090909090906	0	147.80000000000001	432.80000000000001	126
6	127	571	474.0	452.0	2.8077630798316164	0.97592921097065266	1.0	0.29463364293085653	0.31052046387776649	62.382212741985342	63.063460101710248	7.0710678118654755	2.7792471627327378	2.2360679774997898	16.171419063290269	13.604783326803259	-25.296122523209998	152.01199999999997	0.79415855354659248	0	466.4676007005254	454.42556917688268	127
6	128	33	502.0	443.0	1.0860992049475362	0.6989250251562219	1.0	0.5892857142857143	0.84067220142277554	7.8590014586676276	7.2801098892805181	2.8284271247461903	1.4359688064689657	1.4142135623730951	4.2426406871192848	5.6207181152000478	-53.870190304967828	22.210000000000004	1.0	0	502.09090909090907	442.78787878787881	128
6	129	101	111.0	450.0	1.145169327558448	0.74844472310119414	1.0	0.67333333333333334	0.77562400313168656	14.376397069760227	14.142135623730951	5.0	2.0640697420082388	2.0	9.0	9.5343859616472031	-9.7596177315143695	40.452000000000005	0.90990990990990994	0	111.9009900990099	450.32673267326732	129
6	130	471	180.0	458.0	4.5517167579520033	0.98699997933856021	1.0	0.18485086342229198	0.2147436921716436	72.875898147299011	66.068146636635717	5.0	2.0951799585548989	2.0	16.009612497112236	11.7126420971102	-46.819347379335994	166.0179999999998	0.62674650698602807	0	167.16135881104034	471.77494692144376	130
6	131	52	611.0	453.0	1.064193062204724	0.67273469830002564	1.0	0.72222222222222221	0.93885338328405321	9.6257643860207551	8.9442719099991592	3.6055512754639891	1.6919327724690092	1.4142135623730951	6.3639610306789276	7.1219470550804616	-41.742293426685166	26.382000000000005	0.91228070175438591	0	610.28846153846155	453.88461538461536	131
6	132	12	69.0	452.0	0.95993108859688114	0.0	1.0	0.75	1.1784531379438317	3.9151341599477893	3.1622776601683795	1.4142135623730951	1.1380711874576985	1.0	2.8284271247461903	3.9151341599477893	0.0	11.311999999999999	0.8571428571428571	0	68.5	452.5	132
6	133	28	412.0	458.0	1.3380963607445595	0.88603305554445744	1.0	0.58333333333333337	0.72909959262497903	8.953836818790359	7.6157731058639087	2.2360679774997898	1.2905558183611237	1.0	3.5777087639996634	4.1511963670468859	-26.137362512608608	21.968000000000004	0.875	0	412.42857142857144	457.67857142857144	133
6	134	89	385.0	467.0	1.0545520236286814	0.60088736443606905	1.0	0.6223776223776224	0.80472605571999911	12.149968124373563	12.041594578792296	4.2426406871192848	1.9904191616745865	2.0	8.8000000000000007	9.7118790616591824	72.792881995727882	37.280000000000015	0.88118811881188119	0	385.11235955056179	466.75280898876406	134
6	135	21	508.0	464.0	1.0339676501610724	0.51764328639891088	1.0	0.58333333333333337	0.780986694968693	5.7377121138686498	5.0990195135927845	2.2360679774997898	1.3146523271005257	1.0	3.5355339059327378	4.9091665945415732	45.0	18.382000000000001	0.95454545454545459	0	508.28571428571428	464.71428571428572	135
6	136	662	587.0	477.0	1.5601884341915135	0.77168203395920132	1.0	0.38310185185185186	0.36082403873157404	43.276328371807629	49.33558553417604	10.816653826391969	3.6945667318860105	3.0	29.444563180406597	27.524113591176135	-26.032431673357749	151.83999999999997	0.67723785166240413	0	591.61027190332322	476.92900302114805	136
6	137	8	695.0	465.0	0.98174770424681035	0.57034301593550796	1.0	0.66666666666666663	0.7856354252958877	3.5504413610999106	3.0	1.4142135623730951	1.1035533905932737	1.0	2.0	2.9163560569343252	90.0	11.311999999999999	0.88888888888888884	0	695.0	465.5	137
6	138	12	27.0	475.0	0.95993108859688114	0.0	1.0	0.75	1.1784531379438317	3.9151341599477893	3.1622776601683795	1.4142135623730951	1.1380711874576985	1.0	2.8284271247461903	3.9151341599477893	0.0	11.311999999999999	0.8571428571428571	0	27.5	474.5	138
6	139	8	699.0	475.0	0.98174770424681035	0.57034301593550796	1.0	0.66666666666666663	0.7856354252958877	3.5504413610999106	3.0	1.4142135623730951	1.1035533905932737	1.0	2.0	2.9163560569343252	0.0	11.311999999999999	0.88888888888888884	0	699.5	475.0	139
6	140	8	279.0	485.0	0.98174770424681035	0.57034301593550796	1.0	0.66666666666666663	0.7856354252958877	3.5504413610999106	3.0	1.4142135623730951	1.1035533905932737	1.0	2.0	2.9163560569343252	90.0	11.311999999999999	0.88888888888888884	0	279.0	485.5	140
6	141	23	734.0	488.0	1.1340408428179813	0.7843854055959687	1.0	0.63888888888888884	0.83958098786950208	7.0195050225142355	5.8309518948453007	2.2360679774997898	1.2922325805103636	1.0	3.5355339059327378	4.3540147631490411	-38.108141409192712	18.553999999999998	0.88461538461538458	0	734.304347826087	488.13043478260869	141
6	142	16	195.0	490.0	0.98174770424681035	0.57236935015402846	1.0	0.80000000000000004	1.1346011744716282	4.9817320368524403	4.1231056256176606	2.0	1.2285533905932737	1.0	3.0	4.085	90.0	13.311999999999999	0.88888888888888884	0	195.5	490.0	142
6	143	8	227.0	497.0	0.98174770424681035	0.57034301593550796	1.0	0.66666666666666663	0.7856354252958877	3.5504413610999106	3.0	1.4142135623730951	1.1035533905932737	1.0	2.0	2.9163560569343252	0.0	11.311999999999999	0.88888888888888884	0	226.5	497.0	143
6	144	16	476.0	498.0	0.98174770424681035	0.57236935015402846	1.0	0.80000000000000004	1.1346011744716284	4.9817320368524403	4.1231056256176606	2.0	1.228553390593274	1.0	3.0	4.085	0.0	13.311999999999998	0.88888888888888884	0	476.0	498.5	144
6	145	14	716.0	504.0	1.0120874292177029	0.62383287195737691	1.0	0.69999999999999996	0.93379148757119257	4.8260162369270239	4.1231056256176606	2.0	1.1897753035351701	1.0	2.8284271247461903	3.7718104881721679	24.357644552714376	13.725999999999999	0.90322580645161288	0	715.78571428571433	503.64285714285717	145
6	146	12	431.0	509.0	0.95993108859688114	0.0	1.0	0.75	1.1784531379438317	3.9151341599477893	3.1622776601683795	1.4142135623730951	1.1380711874576985	1.0	2.8284271247461903	3.9151341599477893	0.0	11.311999999999999	0.8571428571428571	0	431.5	508.5	146
6	147	439	712.0	535.0	3.7669464070489633	0.98902023483566981	1.0	0.27506265664160401	0.27091087440701761	64.141850886976641	59.615434243155519	5.0	2.2135197619795681	2.0	9.4814081282025491	9.4788928556885139	69.251490304882196	142.69999999999999	0.82596425211665103	0	713.50341685649198	538.01366742596815	147
6	148	260	238.0	520.0	1.1369126384451167	0.70100425361003982	1.0	0.57017543859649122	0.6779754894950436	22.389513587370427	23.194827009486403	7.0710678118654755	2.847805380299393	2.8284271247461903	15.97648819930343	15.967240378513791	12.03046997963358	69.42000000000003	0.85385878489326761	0	237.77307692307693	518.86538461538464	148
6	149	237	78.0	539.0	2.3013216789104298	0.94352787176708142	1.0	0.26043956043956046	0.24017675087954782	35.402338172563965	36.76955262170047	5.0	2.1593009028420376	2.0	12.270399242746596	11.72855234223287	53.837838152248317	111.35600000000007	0.62041884816753923	0	77.708860759493675	536.88607594936707	149
6	150	213	605.0	527.0	1.1388982362081963	0.7805129281936789	1.0	0.62647058823529411	0.71919120317304375	21.13342292456343	21.023796041628639	6.4031242374328485	2.757423958691672	2.2360679774997898	12.480754415067656	13.211340389279691	36.87936708689368	61.006000000000022	0.91025641025641024	0	605.88262910798119	527.87323943661977	150
6	151	37	153.0	530.0	1.0479211394202346	0.51435616899083603	1.0	0.578125	0.67682679885497543	7.6255922475669635	7.0710678118654755	2.8284271247461903	1.5065746427897968	1.4142135623730951	5.6568542494923806	6.5395299463930376	29.811742910791871	26.210000000000004	0.86046511627906974	0	153.43243243243242	529.48648648648646	151
6	152	28	358.0	544.0	1.2087231938875453	0.84066008940338766	1.0	0.58333333333333337	0.70237672637145909	8.256034496968109	7.2801098892805181	2.2360679774997898	1.3347011032718303	1.0	3.5777087639996634	4.4711638096964021	25.112911066047406	22.382000000000005	0.875	0	357.67857142857144	543.78571428571433	152
6	153	39	644.0	544.0	1.0109192766520327	0.50300294875154894	1.0	0.6964285714285714	0.8964192181122046	7.6632332786215214	7.0710678118654755	3.1622776601683795	1.5829222196958217	1.4142135623730951	5.6568542494923806	6.6232152348702256	65.966241470855508	23.382000000000001	0.90697674418604646	0	644.20512820512818	544.20512820512818	153
6	154	17	519.0	546.0	0.99753399951151567	0.29417876299267404	1.0	0.68000000000000005	0.93198094946551713	4.8358264357723169	4.1231056256176606	2.2360679774997898	1.253360928786192	1.0	3.5355339059327378	4.6218431219249272	0.0	15.139999999999997	0.89473684210526316	0	519.0	545.64705882352939	154
6	155	5	752.0	547.0	1.0053096491487339	0.0	1.0	0.55555555555555558	0.49102214080992984	2.6184975728143671	2.0	1.4142135623730951	1.0828427124746189	1.0	1.4142135623730951	2.6184975728143671	0.0	11.311999999999999	1.1111111111111112	0	752.0	547.0	155
6	156	23	464.0	549.0	4.0744910062995752	0.97690883141794838	1.0	0.47916666666666669	0.313115798791269	15.179307518843554	11.045361017187261	1.4142135623730951	1.0900464266028469	1.0	3.0	3.2431589639367084	-3.8543922472608272	30.382000000000009	0.57499999999999996	0	460.82608695652175	549.47826086956525	156
6	157	18	556.0	553.0	1.0105671841794326	0.58201413150364367	1.0	0.71999999999999997	0.91463080926348073	5.3709162198634584	4.4721359549995796	2.0	1.2587141249717988	1.0	3.5355339059327378	4.3675145129307511	58.41393700515723	15.725999999999999	0.87804878048780488	0	556.72222222222217	553.16666666666663	157
6	158	8	472.0	559.0	0.98174770424681035	0.57034301593550796	1.0	0.66666666666666663	0.7856354252958877	3.5504413610999106	3.0	1.4142135623730951	1.1035533905932737	1.0	2.0	2.9163560569343252	0.0	11.311999999999999	0.88888888888888884	0	472.5	559.0	158
6	159	19	285.0	565.0	0.99299794036778999	0.51642407123779555	1.0	0.76000000000000001	1.1010166147682163	5.3533932907305433	4.4721359549995796	2.2360679774997898	1.2793229362823824	1.0	3.5355339059327378	4.5842872485507096	45.000000000000007	14.725999999999999	0.88372093023255816	0	284.84210526315792	565.15789473684208	159
7	1	8	608.0	5.0	0.98174770424681035	0.57034301593550796	1.0	0.66666666666666663	0.7856354252958877	3.5504413610999106	3.0	1.4142135623730951	1.1035533905932737	1.0	2.0	2.9163560569343252	0.0	11.311999999999999	0.88888888888888884	0	608.5	5.0	1
7	2	56	118.0	12.0	1.1446090580999988	0.79949975627531666	1.0	0.63636363636363635	0.8588894032849862	11.036381563917779	10.440306508910551	3.1622776601683795	1.6515727709412771	1.4142135623730951	5.8137767414994528	6.6291837265843867	68.258494916154376	28.624000000000009	0.92561983471074383	0	117.60714285714286	10.964285714285714	2
7	3	10	683.0	7.0	1.0178760197630932	0.61007333335466385	1.0	0.625	0.77593622251445704	4.085	3.1622776601683795	1.4142135623730951	1.1242640687119285	1.0	2.1213203435596424	3.2367291417307129	-44.999999999999986	12.725999999999999	0.99999999999999978	0	682.70000000000005	7.7000000000000002	3
7	4	26	652.0	9.0	1.1014163593206818	0.75550375248937984	1.0	0.65000000000000002	0.7431375325265781	7.2351757227523423	7.0	2.2360679774997898	1.3445160511245444	1.0	4.0	4.7400842786660373	-7.2351470500329453	20.968	0.88135593220338981	0	652.5	9.0	4
7	5	89	171.0	14.0	1.3902582146530049	0.90160968244705475	1.0	0.6953125	0.69172221655629362	16.365652576937105	15.132745950421556	4.0	1.8321883607693437	2.0	6.4498061986388402	7.0789720651167514	-4.3200938843402188	40.210000000000015	0.87684729064039413	0	168.82022471910113	14.269662921348315	5
7	6	480	746.0	39.0	3.3677879496033833	0.98529300748139659	1.0	0.24132730015082957	0.29194961441010814	63.193094970713062	61.032778078668514	5.3851648071345037	2.369010288214243	2.2360679774997898	11.835801911849984	10.798013554185605	-53.521740394492383	143.73799999999997	0.78303425774877666	0	749.4041666666667	35.418750000000003	6
7	7	294	534.0	24.0	1.2824975767810589	0.839019331681647	1.0	0.57309941520467833	0.67771078968298115	27.263459863532084	27.513632984395208	7.0710678118654755	2.9417929341322142	2.8284271247461903	14.310835055998654	14.834092382365014	22.059730808611803	73.834000000000032	0.94533762057877813	0	535.43537414965988	22.724489795918366	7
7	8	139	403.0	29.0	1.2933312965433046	0.81618662391223096	1.0	0.52255639097744366	0.5388287481995182	18.591989387977158	18.867962264113206	5.0	2.09961218988719	2.0	10.398938937914904	10.742235154074102	-61.026009669042281	56.936000000000021	0.83483483483483478	0	404.1798561151079	27.53956834532374	8
7	9	273	258.0	36.0	1.4669680146760506	0.90651067481034897	1.0	0.56874999999999998	0.57490756432928836	29.461247463254757	31.575306807693888	6.7082039324993694	2.7345755950836454	2.2360679774997898	12.521980673998822	12.438034731239703	-73.909787838914099	77.248000000000033	0.914572864321608	0	258.02930402930406	35.161172161172161	9
7	10	69	735.0	27.0	1.0482016857214564	0.63214725039169506	1.0	0.62727272727272732	0.91011914689257467	10.806167113858416	10.440306508910551	4.1231056256176606	1.8597234315886695	1.4142135623730951	7.0710678118654755	8.3731399792746242	-56.991349562621949	30.86600000000001	0.92000000000000004	0	735.60869565217388	26.130434782608695	10
7	11	8	121.0	26.0	0.98174770424681035	0.57034301593550796	1.0	0.66666666666666663	0.7856354252958877	3.5504413610999106	3.0	1.4142135623730951	1.1035533905932737	1.0	2.0	2.9163560569343252	90.0	11.311999999999999	0.88888888888888884	0	121.0	25.5	11
7	12	2265	333.0	96.0	2.6432966755462455	0.9410683737800174	1.0	0.30443548387096775	0.18487476145308784	116.78733310933133	109.87720418721983	14.7648230602334	4.6897482206383589	4.0	54.363392660304612	39.499388372961661	-54.248310540904157	392.37399999999911	0.57247567294325785	0	347.78984547461368	78.837969094922741	12
7	13	61	642.0	32.0	1.0651859434061461	0.41464768614123737	1.0	0.60999999999999999	0.79570528286270159	9.589218387031508	9.2195444572928871	3.6055512754639891	1.7273004457084804	1.4142135623730951	7.7781745930520225	8.7260164216094456	-55.144154940440608	31.038000000000007	0.88405797101449279	0	642.18032786885249	31.737704918032787	13
7	14	675	74.0	58.0	2.6113132396353667	0.96982259070756227	1.0	0.57544757033248084	0.3129649343720759	65.038491495072378	68.8839603971781	8.2462112512353212	3.1204991151477945	2.8284271247461903	16.0	15.857144842920288	-88.523498498339734	164.62999999999991	0.74750830564784043	1	75.023703703703703	62.432592592592592	14
7	15	263	177.0	40.0	1.2201963110597587	0.83589901356484531	1.0	0.54451345755693581	0.68441731653738713	25.110263392747527	23.086792761230392	6.324555320336759	2.8579339046936862	2.8284271247461903	12.727922061357855	13.782603368013103	-42.796353980354802	69.490000000000038	0.9511754068716094	0	178.1787072243346	38.28897338403042	15
7	16	17	423.0	35.0	0.99753399951151611	0.29417876299267404	1.0	0.68000000000000005	0.93198094946551679	4.8358264357723177	4.1231056256176606	2.2360679774997898	1.253360928786192	1.0	3.5355339059327378	4.6218431219249281	90.0	15.139999999999999	0.89473684210526316	0	422.64705882352939	35.0	16
7	17	94	686.0	40.0	1.1333704828075901	0.72311005074177348	1.0	0.67142857142857137	0.75235201362584292	13.627150876620098	13.928388277184119	4.4721359549995796	1.9932287175572356	2.0	8.9449536120625694	9.4127206089698614	-72.260196664773275	39.624000000000009	0.89099526066350709	0	685.35106382978722	40.606382978723403	17
7	18	18	302.0	41.0	1.1743264720208761	0.82127072884768559	1.0	0.59999999999999998	0.8254228123925097	6.4690356900229986	5.3851648071345037	2.0	1.1936267430132539	1.0	2.8284271247461903	3.6908351093208038	-54.956818037284819	16.553999999999998	1.0285714285714285	0	302.05555555555554	40.722222222222221	18
7	19	288	503.0	44.0	1.4807614918027765	0.84318847343209735	1.0	0.48896434634974534	0.52438613044845572	29.06604296147195	30.265491900843113	7.2111025509279782	2.652895765399804	2.2360679774997898	15.787044347526527	15.626430164955963	-10.840655764158472	83.076000000000036	0.80334728033472813	0	503.72916666666669	45.850694444444443	19
7	20	8	629.0	40.0	0.98174770424681035	0.57034301593550796	1.0	0.66666666666666663	0.7856354252958877	3.5504413610999106	3.0	1.4142135623730951	1.1035533905932737	1.0	2.0	2.9163560569343252	90.0	11.311999999999999	0.88888888888888884	0	629.0	40.5	20
7	21	36	539.0	51.0	3.1814551118143553	0.96202844626084405	1.0	0.39560439560439559	0.3297746818968556	16.546433418653052	12.369316876852981	2.2360679774997898	1.2097160132356817	1.0	4.1231056256176606	4.516335849474439	75.458541165707558	37.038000000000011	0.5901639344262295	0	538.0	46.777777777777779	21
7	22	8	608.0	58.0	0.98174770424681035	0.57034301593550796	1.0	0.66666666666666663	0.7856354252958877	3.5504413610999106	3.0	1.4142135623730951	1.1035533905932737	1.0	2.0	2.9163560569343252	90.0	11.311999999999999	0.88888888888888884	0	608.0	57.5	22
7	23	13	301.0	62.0	1.0410011159824166	0.0	1.0	0.52000000000000002	0.56740336271369662	4.2356186828689113	4.0	2.2360679774997898	1.2225324789993979	1.0	2.8284271247461903	4.2356186828689113	0.0	16.968	1.04	0	301.0	62.0	23
7	24	12	317.0	69.0	0.95993108859688114	0.0	1.0	0.75	1.1784531379438317	3.9151341599477893	3.1622776601683795	1.4142135623730951	1.1380711874576985	1.0	2.8284271247461903	3.9151341599477893	0.0	11.311999999999999	0.8571428571428571	0	317.5	69.5	24
7	25	15	435.0	75.0	1.027649863574261	0.55356793481015609	1.0	0.59999999999999998	0.77914257054137626	4.9051155911266822	4.1231056256176606	2.2360679774997898	1.2204757192910178	1.0	2.8284271247461903	4.085	-44.999999999999986	15.553999999999998	0.90909090909090906	0	434.80000000000001	75.200000000000003	25
7	26	28	141.0	77.0	0.99147931414313462	0.18899587619474673	1.0	0.77777777777777779	1.0692846438823143	6.0800000000000001	5.3851648071345037	2.8284271247461903	1.4505096992403761	1.2071067811865475	4.9497474683058327	5.9704255165051681	90.0	18.140000000000001	0.90322580645161288	0	140.78571428571428	77.5	26
7	27	106	34.0	79.0	1.3755559563604023	0.83476060057073653	1.0	0.55208333333333337	0.63318992483798864	16.950354510270685	15.524174696260024	4.1231056256176606	1.8824395475487332	2.0	9.8386991009990741	9.3330865325414489	-75.842858535544437	45.866000000000014	0.80303030303030298	0	33.924528301886795	81.518867924528308	27
7	28	153	485.0	85.0	1.7303571196056851	0.83538941510940556	1.0	0.38250000000000001	0.36485791415263169	22.810131473051442	24.331050121192877	4.1231056256176606	1.9104527670219602	2.0	12.187934251747551	12.537783864137124	-28.540819217771741	72.592000000000027	0.71162790697674416	0	482.72549019607845	85.385620915032675	28
7	29	24	8.0	79.0	1.2635456563917282	0.8668077694324231	1.0	0.5714285714285714	0.80283061837435565	7.9584172117243197	6.7082039324993694	2.2360679774997898	1.2827435189160143	1.0	2.8284271247461903	3.9684046398946937	48.730283063084173	19.381999999999998	1.1707317073170731	0	8.6666666666666661	79.75	29
7	30	1047	644.0	114.0	1.4632730844269226	0.90021559380995231	1.0	0.41746411483253587	0.4297142158647983	57.238316220960996	62.609903369994115	12.0	4.5818732149900594	4.1231056256176606	26.081018235397213	24.924108152739112	-52.713212474278677	174.97999999999982	0.83293556085918852	0	645.47468958930278	114.00955109837631	30
7	31	29	620.0	90.0	2.3680773850340229	0.96310815025426133	1.0	0.35802469135802467	0.47756746397983107	12.850132126218357	10.0	2.0	1.1487485689305093	1.0	2.8284271247461903	3.4581587157536595	-47.971501536385972	27.624000000000006	0.89230769230769236	0	618.31034482758616	91.793103448275858	31
7	32	12	458.0	93.0	0.95993108859688114	0.0	1.0	0.75	1.1784531379438317	3.9151341599477893	3.1622776601683795	1.4142135623730951	1.1380711874576985	1.0	2.8284271247461903	3.9151341599477893	0.0	11.311999999999999	0.8571428571428571	0	457.5	92.5	32
7	33	622	210.0	103.0	2.9977496773377363	0.97758567702910915	1.0	0.28144796380090498	0.26426786706833766	67.370217438852947	68.709533545207535	7.810249675906654	2.724023734394414	2.2360679774997898	15.652475842498529	14.183989978932132	24.768157687184218	171.97999999999985	0.79438058748403573	0	215.96302250803859	107.53376205787781	33
7	34	276	163.0	109.0	1.3489611942355761	0.82089854921789029	1.0	0.50549450549450547	0.59547699043254843	26.783874048485419	25.495097567963924	6.4031242374328485	2.6849398990345974	2.2360679774997898	15.828313332714256	15.295575458244782	28.608542622243231	76.31800000000004	0.79768786127167635	0	158.71739130434781	106.03985507246377	34
7	35	13	239.0	103.0	1.0410011159824166	0.0	1.0	0.52000000000000002	0.56740336271369662	4.2356186828689113	4.0	2.2360679774997898	1.2225324789993979	1.0	2.8284271247461903	4.2356186828689113	0.0	16.968	1.04	0	239.0	103.0	35
7	36	110	692.0	113.0	1.7960232645791536	0.927755748788893	1.0	0.61111111111111116	0.51727593239753022	21.075927722585256	19.104973174542799	3.1622776601683795	1.7570603830196532	1.4142135623730951	8.0	7.8652829547690422	4.4980089362564355	51.69400000000001	0.77464788732394363	0	687.92727272727268	111.77272727272727	36
7	37	130	446.0	114.0	1.057053696378047	0.69051867455534255	1.0	0.7142857142857143	0.91386755541216147	15.226608509033484	14.7648230602334	5.6568542494923806	2.4098033316020784	2.2360679774997898	9.8994949366116654	11.013627711707203	-41.183487971386867	42.280000000000015	0.93189964157706096	0	445.66153846153844	114.31538461538462	37
7	38	2234	47.0	158.0	3.8621635106265821	0.94663077922506889	1.0	0.19854248133665126	0.1519524365309306	140.84062768643309	136.75159962501354	10.0	3.7216388520189234	3.1622776601683795	70.364759404960552	45.395747931276688	37.548344183121351	429.82599999999877	0.37919035899176773	0	71.214861235452105	165.3187108325873	38
7	39	43	210.0	124.0	1.0099627482580789	0.32133767862631402	1.0	0.671875	0.87885062161674543	7.7141952518453616	7.2801098892805181	3.1622776601683795	1.6173610643762399	1.4142135623730951	6.3639610306789276	7.3050704019827357	-4.4905405303416552	24.796000000000003	0.88659793814432986	0	210.53488372093022	124.18604651162791	39
7	40	39	516.0	132.0	1.605565213274468	0.90325706476536782	1.0	0.43333333333333335	0.50872960707615344	11.689807151955257	9.8488578017961039	2.8284271247461903	1.3507376072045258	1.0	4.5290390947695762	5.0160944093657003	31.435214352192542	31.038000000000007	0.80412371134020622	0	514.28205128205127	131.07692307692307	40
7	41	8	413.0	133.0	0.98174770424681035	0.57034301593550796	1.0	0.66666666666666663	0.7856354252958877	3.5504413610999106	3.0	1.4142135623730951	1.1035533905932737	1.0	2.0	2.9163560569343252	90.0	11.311999999999999	0.88888888888888884	0	413.0	133.5	41
7	42	10	149.0	137.0	1.0178760197630932	0.61007333335466385	1.0	0.625	0.77593622251445704	4.085	3.1622776601683795	1.4142135623730951	1.1242640687119285	1.0	2.1213203435596424	3.2367291417307129	45.000000000000021	12.725999999999999	1.0	0	148.69999999999999	137.30000000000001	42
7	43	16	721.0	138.0	0.98174770424681035	0.57236935015402846	1.0	0.80000000000000004	1.1346011744716282	4.9817320368524403	4.1231056256176606	2.0	1.2285533905932737	1.0	3.0	4.085	90.0	13.311999999999999	0.88888888888888884	0	721.5	138.0	43
7	44	27	683.0	151.0	4.0349267023700639	0.97900266666984992	1.0	0.28125	0.26995547937630432	16.389169203273653	12.083045973594572	2.0	1.0984020092404587	1.0	3.4966291044861513	3.3408901801367472	-64.489321419645904	35.452000000000005	0.75	0	684.81481481481478	147.18518518518519	44
7	45	160	254.0	154.0	1.0096891642981469	0.33814193351510202	1.0	0.66666666666666663	0.88130953196088513	14.831264549539112	15.132745950421556	6.7082039324993694	2.6831408815227058	2.2360679774997898	12.727922061357855	13.957630753336128	77.250362817811094	47.764000000000024	0.92485549132947975	0	253.94999999999999	154.13124999999999	45
7	46	55	663.0	155.0	1.0294793777533617	0.48318056502380202	1.0	0.61111111111111116	0.79678833963489271	9.1126641099465218	9.0553851381374173	3.6055512754639891	1.7570368714228928	1.4142135623730951	7.0710678118654755	7.9783262969583273	-10.2522501931105	29.452000000000012	0.91666666666666663	0	663.14545454545453	155.19999999999999	46
7	47	21	559.0	155.0	1.0339676501610726	0.51764328639891088	1.0	0.58333333333333337	0.780986694968693	5.7377121138686498	5.0990195135927845	2.2360679774997898	1.3146523271005257	1.0	3.5355339059327378	4.9091665945415732	-44.999999999999986	18.382000000000001	0.95454545454545459	0	558.71428571428567	154.71428571428572	47
7	48	19	357.0	158.0	0.99299794036778999	0.51642407123779577	1.0	0.76000000000000001	1.1010166147682163	5.3533932907305442	4.4721359549995796	2.2360679774997898	1.2793229362823824	1.0	3.5355339059327378	4.5842872485507096	-45.00000000000005	14.725999999999999	0.88372093023255816	0	357.15789473684208	158.15789473684211	48
7	49	100	637.0	161.0	1.0497317692704944	0.61777384804920987	1.0	0.59523809523809523	0.72887547222987148	12.924771514060604	13.152946437965905	5.0	2.1462653162268563	2.0	9.70725343394151	10.163469277750186	5.5703726371500171	41.522000000000013	0.89686098654708524	0	636.40999999999997	161.43000000000001	49
7	50	131	738.0	166.0	1.5502517294468565	0.89773078340502654	1.0	0.46785714285714286	0.51089914622103205	20.873402259303564	20.248456731316587	4.4721359549995796	1.9775367188104869	2.0	8.9625815953027175	9.1956621836838828	-29.142717169600726	56.764000000000024	0.81114551083591346	0	738.95419847328242	165.63358778625954	50
7	51	143	588.0	171.0	4.8954151604241112	0.99043091660121363	1.0	0.24740484429065743	0.26675559419200456	41.826437707854446	35.846896657869841	2.8284271247461903	1.4296779083614219	1.4142135623730951	5.8890077577749906	5.772442322616496	-66.761962274560972	82.076000000000036	0.79444444444444473	0	584.3776223776224	180.35664335664336	51
7	52	14	652.0	165.0	1.0120874292177029	0.62383287195737691	1.0	0.69999999999999996	0.93379148757119279	4.8260162369270239	4.1231056256176606	2.0	1.1897753035351701	1.0	2.8284271247461903	3.7718104881721679	-24.357644552714397	13.725999999999997	0.90322580645161288	0	651.78571428571433	165.35714285714286	52
7	53	416	409.0	175.0	4.9226202793267024	0.99421905883920503	1.0	0.24850657108721624	0.23751605105656659	71.724681832891861	64.513564465157245	4.0	2.0037430911427814	2.0	7.1575672704326871	7.701127900334269	-20.985257314422178	148.35599999999997	0.97652582159624413	0	399.66105769230768	178.60817307692307	53
7	54	125	455.0	173.0	1.0472334742613945	0.59103243173487352	1.0	0.74404761904761907	0.76035057904912362	14.279139171930986	14.422205101855956	5.8309518948453007	2.3727976971495264	2.0	11.0	11.518236122749682	-66.758984608146136	45.452000000000012	0.88339222614840984	0	455.45600000000002	172.49600000000001	54
7	55	320	175.0	178.0	3.5459060790763957	0.96453173711217577	1.0	0.30476190476190479	0.27602301931050721	51.955786958619605	43.011626335213137	6.324555320336759	2.2903981469297521	2.0	13.569409197875251	13.714608395261902	-21.913927350497623	120.70000000000006	0.60663507109004744	0	165.85312500000001	181.90625	55
7	56	35	708.0	175.0	1.0029649036113606	0.32317572682455142	1.0	0.7142857142857143	0.91137449078122379	6.947557189813037	6.324555320336759	2.8284271247461903	1.540611639088451	1.4142135623730951	5.6568542494923806	6.574744127690666	-84.726982993454897	21.968000000000004	0.89743589743589747	0	707.39999999999998	174.71428571428572	56
7	57	5	21.0	176.0	1.0053096491487339	0.0	1.0	0.55555555555555558	0.49102214080992984	2.6184975728143671	2.0	1.4142135623730951	1.0828427124746189	1.0	1.4142135623730951	2.6184975728143671	0.0	11.311999999999999	1.1111111111111112	0	21.0	176.0	57
7	58	110	313.0	187.0	1.066857485388409	0.69836442979135327	1.0	0.7142857142857143	0.84473901331173784	14.129944383930878	13.038404810405298	5.0	2.2252823833233473	2.0	9.2609235976954771	10.113399713409978	25.273549047974207	40.452000000000005	0.90909090909090906	0	312.26363636363635	186.35454545454544	58
7	59	12	564.0	183.0	0.95993108859688114	0.0	1.0	0.75	1.1784531379438317	3.9151341599477893	3.1622776601683795	1.4142135623730951	1.1380711874576985	1.0	2.8284271247461903	3.9151341599477893	0.0	11.311999999999999	0.8571428571428571	0	564.5	182.5	59
7	60	23	736.0	186.0	1.0121676010579426	0.13375390573603788	1.0	0.63888888888888884	0.80333116958826201	5.5506086019243819	5.0990195135927845	2.8284271247461903	1.3819932371297541	1.0	4.2426406871192848	5.5007340381758869	-45.000000000000931	18.968	0.92000000000000004	0	735.86956521739125	185.86956521739131	60
7	61	459	634.0	215.0	1.8801798684217024	0.94332774004048525	1.0	0.58695652173913049	0.43818087783723048	44.495393291760692	45.541190146942803	7.2801098892805181	2.9253654937134361	2.8284271247461903	16.0	14.766356208042064	84.528155472927807	114.73200000000004	0.82479784366576825	0	632.92374727668846	209.60348583877996	61
7	62	23	429.0	190.0	1.012167601057943	0.38092308659367352	1.0	0.63888888888888884	0.89523741019660308	5.7377121138686489	5.0990195135927845	2.2360679774997898	1.3307695160483062	1.0	4.2426406871192848	5.3051272257867854	-11.309932474020284	17.968	0.85185185185185186	0	429.47826086956519	189.39130434782609	62
7	63	13	763.0	189.0	1.0410011159824166	0.0	1.0	0.52000000000000002	0.56740336271369662	4.2356186828689113	4.0	2.2360679774997898	1.2225324789993979	1.0	2.8284271247461903	4.2356186828689113	0.0	16.968	1.04	0	763.0	189.0	63
7	64	10	287.0	193.0	1.0178760197630932	0.61007333335466385	1.0	0.625	0.77593622251445704	4.085	3.1622776601683795	1.4142135623730951	1.1242640687119285	1.0	2.1213203435596424	3.2367291417307129	45.000000000000021	12.725999999999999	1.0	0	286.30000000000001	192.69999999999999	64
7	65	441	752.0	217.0	1.7061857719080347	0.91652347810303314	1.0	0.4375	0.37206223196033211	40.655142177670655	36.76955262170047	7.0	2.7737990251004154	2.8284271247461903	18.325673927846346	16.261280038750915	56.255819060517801	122.04400000000005	0.72952853598014888	0	749.58049886621313	213.84580498866214	65
7	66	19	21.0	201.0	0.99299794036778999	0.51642407123779555	1.0	0.76000000000000001	1.1010166147682168	5.3533932907305433	4.4721359549995796	2.2360679774997898	1.2793229362823824	1.0	3.5355339059327378	4.5842872485507096	-45.000000000000071	14.725999999999997	0.88372093023255816	0	20.842105263157894	200.84210526315789	66
7	67	21	568.0	207.0	1.069247386255807	0.73851081460619161	1.0	0.69999999999999996	1.0130295129111238	6.3633340277841119	5.3851648071345037	2.2360679774997898	1.2724452072256363	1.0	3.5355339059327378	4.2904247122459251	-28.683953009816587	16.140000000000001	0.8936170212765957	0	567.52380952380952	207.0952380952381	67
7	68	12	218.0	209.0	0.95993108859688114	0.0	1.0	0.75	1.1784531379438317	3.9151341599477893	3.1622776601683795	1.4142135623730951	1.1380711874576985	1.0	2.8284271247461903	3.9151341599477893	0.0	11.311999999999999	0.8571428571428571	0	218.5	208.5	68
7	69	8	319.0	208.0	0.98174770424681035	0.57034301593550796	1.0	0.66666666666666663	0.7856354252958877	3.5504413610999106	3.0	1.4142135623730951	1.1035533905932737	1.0	2.0	2.9163560569343252	0.0	11.311999999999999	0.88888888888888884	0	318.5	208.0	69
7	70	696	300.0	227.0	1.2228043186225304	0.69566149674927635	1.0	0.49892473118279568	0.37970580379841368	37.822192418176918	44.283179650969061	10.295630140987001	3.7069653782829302	3.08113883008419	26.39944638114158	27.170318496633502	-4.1341220835122234	151.76999999999998	0.75858310626702985	0	299.28304597701151	226.07040229885058	70
7	71	5	89.0	214.0	1.0053096491487339	0.0	1.0	0.55555555555555558	0.49102214080992984	2.6184975728143671	2.0	1.4142135623730951	1.0828427124746189	1.0	1.4142135623730951	2.6184975728143671	0.0	11.311999999999999	1.1111111111111112	0	89.0	214.0	71
7	72	411	547.0	227.0	1.396501600789493	0.79354110510514519	1.0	0.45870535714285715	0.43824000170022492	32.689019006987827	34.481879299133332	7.6157731058639087	2.928291892922442	2.8284271247461903	22.466314653668658	19.891812369647326	47.890466363364666	108.56000000000004	0.72614840989399299	0	549.42579075425795	227.45498783454988	72
7	73	14	577.0	219.0	1.0120874292177031	0.62383287195737713	1.0	0.69999999999999996	0.93379148757119257	4.8260162369270247	4.1231056256176606	2.0	1.1897753035351701	1.0	2.8284271247461903	3.7718104881721679	65.642355447285638	13.725999999999999	0.90322580645161288	0	577.35714285714289	219.21428571428572	73
7	74	37	614.0	219.0	1.3644806502867637	0.88849856775802072	1.0	0.73999999999999999	0.73566660390166583	10.393910679722577	9.0553851381374173	2.2360679774997898	1.3866793456585207	1.0	4.0	4.7695513983733422	87.067553488709621	25.140000000000004	0.89156626506024095	0	614.27027027027032	221.0	74
7	75	51	453.0	222.0	1.0729411280595842	0.58127568997237267	1.0	0.56666666666666665	0.7388400967523554	9.2369005857889643	9.0553851381374173	3.6055512754639891	1.6425308064282109	1.4142135623730951	6.3639610306789276	7.5161277725542197	59.097042334188338	29.452000000000005	0.88695652173913042	0	453.43137254901961	222.35294117647058	75
7	76	975	245.0	248.0	1.4625444959864333	0.76650659025040602	1.0	0.49719530851606325	0.34534689979900429	50.687156191596358	52.773099207835045	13.152946437965905	4.4354416064193805	3.6055512754639891	34.490189871585287	32.553138834561977	-22.715259311490438	188.35599999999997	0.70883315158124316	0	239.87179487179486	249.44820512820513	76
7	77	8	273.0	243.0	0.98174770424681035	0.57034301593550796	1.0	0.66666666666666663	0.7856354252958877	3.5504413610999106	3.0	1.4142135623730951	1.1035533905932737	1.0	2.0	2.9163560569343252	0.0	11.311999999999999	0.88888888888888884	0	273.5	243.0	77
7	78	71	674.0	247.0	1.0314710526042608	0.53297546866899015	1.0	0.6454545454545455	0.84719869500793599	10.501165943607919	10.198039027185569	4.1231056256176606	1.9079384128896912	1.4142135623730951	8.4852813742385695	8.8853588181683776	-87.119162799164556	32.452000000000005	0.89308176100628933	0	674.6056338028169	246.85915492957747	78
7	79	16	139.0	252.0	0.98174770424681035	0.57236935015402846	1.0	0.80000000000000004	1.1346011744716284	4.9817320368524403	4.1231056256176606	2.0	1.228553390593274	1.0	3.0	4.085	0.0	13.311999999999998	0.88888888888888884	0	139.0	252.5	79
7	80	43	478.0	256.0	1.2053170451042439	0.83498621979883669	1.0	0.59722222222222221	0.78658249596659302	10.152890016814013	8.9442719099991592	2.8284271247461903	1.512647089836471	1.4142135623730951	4.7999999999999998	5.5868394599741862	-51.989473853756017	26.210000000000004	0.89583333333333337	0	478.74418604651163	254.81395348837211	80
7	81	659	190.0	284.0	2.3495642712302303	0.95866130982543474	1.0	0.44769021739130432	0.33965151171882252	60.356722217279838	63.387695966961914	8.2462112512353212	2.9655989900541639	2.8284271247461903	21.766407320990758	17.174483092730959	-82.405942568348863	156.1459999999999	0.7488636363636364	0	190.23216995447649	290.39605462822459	81
7	82	10	764.0	264.0	1.0178760197630932	0.61007333335466385	1.0	0.625	0.77593622251445704	4.085	3.1622776601683795	1.4142135623730951	1.1242640687119285	1.0	2.1213203435596424	3.2367291417307129	-45.0	12.725999999999999	1.0	0	763.70000000000005	264.69999999999999	82
7	83	39	568.0	272.0	1.0257483523782782	0.56591705596604569	1.0	0.6964285714285714	0.97831044030310366	7.8712807603071742	7.2801098892805181	3.1622776601683795	1.5527133585452242	1.4142135623730951	5.6568542494923806	6.4895732927262664	-73.588219791972762	22.382000000000005	0.8764044943820225	0	568.0	272.30769230769232	83
7	84	8	614.0	273.0	0.98174770424681035	0.57034301593550796	1.0	0.66666666666666663	0.7856354252958877	3.5504413610999106	3.0	1.4142135623730951	1.1035533905932737	1.0	2.0	2.9163560569343252	90.0	11.311999999999999	0.88888888888888884	0	614.0	272.5	84
7	85	1089	444.0	303.0	2.1919292784497411	0.93263124273551445	1.0	0.3032581453634085	0.2726138067648104	73.267463360210485	75.604232685743199	9.0553851381374173	3.5173445271280079	3.0	33.126105781741295	26.437167453574482	42.730578283433978	224.0499999999997	0.60668523676880226	0	439.8769513314968	297.68595041322317	85
7	86	437	710.0	291.0	1.3972275782042693	0.83993695754386144	1.0	0.46989247311827959	0.40419619742700097	34.683662968192202	38.948684188300895	7.2801098892805181	3.1047125278093173	3.0	19.75854245636555	18.822268426832782	-58.677142167090913	116.56000000000004	0.72350993377483441	0	712.2517162471396	285.67048054919911	86
7	87	20	249.0	277.0	1.0453649554820039	0.49375366250729646	1.0	0.55555555555555558	0.66902551531196297	5.5933002313392128	5.0990195135927845	2.2360679774997898	1.2978708664619076	1.0	3.5355339059327378	4.863944046228176	29.126424771304478	19.381999999999998	0.95238095238095233	0	249.25	276.60000000000002	87
7	88	840	294.0	288.0	1.9325547195085511	0.70031103780152215	1.0	0.40000000000000002	0.27658946956644609	52.306911294622516	50.447993022517757	8.0622577482985491	3.271562823661776	3.0	39.054379286895802	37.338652154930891	-6.6169802609761286	195.35599999999974	0.6162876008804109	0	305.89404761904763	291.48452380952381	88
7	89	16	269.0	279.0	0.98174770424681035	0.57236935015402846	1.0	0.80000000000000004	1.1346011744716284	4.9817320368524403	4.1231056256176606	2.0	1.228553390593274	1.0	3.0	4.085	0.0	13.311999999999998	0.88888888888888884	0	269.0	278.5	89
7	90	267	679.0	290.0	1.1236479845137628	0.7366216590267276	1.0	0.71390374331550799	0.7450278949282978	22.947680427279796	24.186773244895647	7.2111025509279782	3.010193441067599	2.8284271247461903	15.618992962943244	15.519632341935322	56.471441279210943	67.108000000000018	0.89000000000000001	0	678.72659176029958	289.02247191011236	90
7	91	45	492.0	282.0	1.0430949500906754	0.66715602606929103	1.0	0.703125	0.87774971727436579	8.8523948842388158	8.0622577482985491	3.1622776601683795	1.6383260300678137	1.4142135623730951	5.6568542494923806	6.5943083527195476	-49.066900263098638	25.382000000000005	0.90000000000000002	0	491.80000000000001	282.42222222222222	91
7	92	229	48.0	289.0	1.1470002170594416	0.7779662148210732	1.0	0.57250000000000001	0.74266770974075946	21.954852168508936	21.023796041628639	6.324555320336759	2.7790558711546796	2.2360679774997898	12.47350132457273	13.794367774438669	40.188850950237494	62.248000000000033	0.92525252525252533	0	49.917030567685586	290.03493449781661	92
7	93	17	603.0	287.0	1.0435740302582011	0.55022053204404353	1.0	0.56666666666666665	0.66169721623227196	5.2490038421002856	5.0	2.2360679774997898	1.253360928786192	1.0	3.5355339059327378	4.3830199374362504	82.981878266036745	17.968	0.89473684210526316	0	603.11764705882354	287.47058823529414	93
7	94	430	527.0	295.0	3.1930359517592861	0.98213933758464789	1.0	0.25641025641025639	0.29643779769672768	58.0737921109056	52.201532544552748	5.8309518948453007	2.296791925124992	2.2360679774997898	11.313708498984761	10.926877062060752	45.053869733198368	135.01200000000003	0.83495145631067957	0	538.43255813953488	306.78604651162789	94
7	95	60	228.0	299.0	2.1673498651265577	0.95282496246375004	1.0	0.38961038961038963	0.46471018465426084	17.482770429930238	14.317821063276353	2.8284271247461903	1.4244101855826803	1.2071067811865475	4.7699904600286196	5.3063762554668266	-58.816229400361081	40.280000000000015	0.82758620689655171	0	229.59999999999999	295.89999999999998	95
7	96	218	8.0	309.0	2.9843212546261033	0.94775156055965271	1.0	0.27877237851662406	0.28580214631015083	38.793923455136031	36.674241641784498	4.1231056256176606	1.8483568427887027	1.7071067811865475	13.224337224898907	12.375625160839979	61.472917570961137	97.904000000000039	0.61150070126227207	0	11.160550458715596	309.76605504587155	96
7	97	8	351.0	296.0	0.98174770424681035	0.57034301593550796	1.0	0.66666666666666663	0.7856354252958877	3.5504413610999106	3.0	1.4142135623730951	1.1035533905932737	1.0	2.0	2.9163560569343252	0.0	11.311999999999999	0.88888888888888884	0	350.5	296.0	97
7	98	228	652.0	306.0	1.6793683680253848	0.93985564231916485	1.0	0.58461538461538465	0.56552674625789423	29.58954591270528	30.083217912982647	5.3851648071345037	2.4099039644921825	2.1180339887498949	9.8386991009990741	10.106957795722186	18.486105999505721	71.17800000000004	0.94802494802494808	0	648.04824561403507	304.38157894736844	98
7	99	5	76.0	303.0	1.0053096491487339	0.0	1.0	0.55555555555555558	0.49102214080992984	2.6184975728143671	2.0	1.4142135623730951	1.0828427124746189	1.0	1.4142135623730951	2.6184975728143671	0.0	11.311999999999999	1.1111111111111112	0	76.0	303.0	99
7	100	654	406.0	331.0	3.4651528514389907	0.98411815653092172	1.0	0.47807017543859648	0.27490176702829477	74.718230590287448	75.325958341065927	7.0	2.6742748211738201	2.2360679774997898	16.621130342885269	13.263581187760654	86.525429770327278	172.90399999999991	0.74360432063672532	0	405.31804281345563	337.06880733944956	100
7	101	94	61.0	318.0	1.527094592208657	0.89825579019493762	1.0	0.55294117647058827	0.58681744158086202	17.574176712824023	16.124515496597098	4.1231056256176606	1.7921624433409005	1.4142135623730951	8.4197569853474814	7.7233765154650085	-86.641545931953218	44.866000000000014	0.80686695278969944	0	61.159574468085104	320.89361702127661	101
7	102	8	233.0	317.0	0.98174770424681035	0.57034301593550796	1.0	0.66666666666666663	0.7856354252958877	3.5504413610999106	3.0	1.4142135623730951	1.1035533905932737	1.0	2.0	2.9163560569343252	0.0	11.311999999999999	0.88888888888888884	0	233.5	317.0	102
7	103	12	49.0	324.0	0.95993108859688114	0.0	1.0	0.75	1.1784531379438317	3.9151341599477893	3.1622776601683795	1.4142135623730951	1.1380711874576985	1.0	2.8284271247461903	3.9151341599477893	0.0	11.311999999999999	0.8571428571428571	0	48.5	324.5	103
7	104	14	589.0	330.0	1.0120874292177031	0.62383287195737713	1.0	0.69999999999999996	0.93379148757119257	4.8260162369270247	4.1231056256176606	2.0	1.1897753035351701	1.0	2.8284271247461903	3.7718104881721679	-65.642355447285638	13.725999999999999	0.90322580645161288	0	588.64285714285711	330.21428571428572	104
7	105	535	671.0	347.0	1.3832684364740158	0.8637926371566822	1.0	0.51640926640926643	0.46465806540981269	38.7851682526003	40.224370722237531	8.4852813742385695	3.4450800652299929	3.0	21.577837633161412	19.541809165807695	62.033092056595081	120.28600000000006	0.78792341678939615	0	671.95887850467295	346.14018691588785	105
7	106	402	150.0	356.0	1.494015120851705	0.87923030360125265	1.0	0.51737451737451734	0.50369623202084923	35.331855921578068	36.221540552549669	8.2462112512353212	3.0111564761723253	2.8284271247461903	17.403273209882094	16.831989113083683	79.757001172219873	100.14600000000004	0.81541582150101422	0	148.31840796019901	352.9875621890547	106
7	107	390	48.0	359.0	2.350040423765956	0.97008443227291086	1.0	0.44622425629290619	0.37888648864721547	46.94078254157791	47.127486671792717	6.0	2.4862483252479484	2.2360679774997898	14.112845701455942	11.395709497115778	71.374616869546387	113.73200000000004	0.84233261339092869	0	47.91282051282051	360.90512820512822	107
7	108	81	81.0	345.0	1.0509158600570487	0.64219982240741436	1.0	0.61363636363636365	0.8456412015018101	11.761490490256115	11.401754250991379	4.2426406871192848	1.9811926194159295	1.4142135623730951	7.7781745930520225	9.01562082534757	33.155597507656047	34.69400000000001	0.90000000000000002	0	81.716049382716051	345.16049382716051	108
7	109	10	281.0	342.0	1.0178760197630932	0.61007333335466385	1.0	0.625	0.77593622251445704	4.085	3.1622776601683795	1.4142135623730951	1.1242640687119285	1.0	2.1213203435596424	3.2367291417307129	45.000000000000021	12.725999999999999	1.0	0	280.30000000000001	341.69999999999999	109
7	110	22	304.0	342.0	1.053295057599132	0.63104723580457878	1.0	0.61111111111111116	0.76840372743225094	6.1596593790230223	5.3851648071345037	2.2360679774997898	1.3162462422380978	1.0	3.5355339059327378	4.7783213170331198	48.499528578726753	18.967999999999996	0.91666666666666663	0	303.40909090909093	342.09090909090907	110
7	111	32	359.0	352.0	1.0045656684666093	0.5311454502045776	1.0	0.76190476190476186	1.0516921218060296	6.98788280549633	6.324555320336759	2.8284271247461903	1.5029056326046746	1.4142135623730951	4.9497474683058327	5.9206979303587985	-69.706471049759401	19.554000000000002	0.90140845070422537	0	359.625	351.84375	111
7	112	18	280.0	355.0	1.045042823725	0.71776534926648516	1.0	0.75	0.91463080926348073	5.7741553710181295	5.0990195135927845	2.0	1.258714124971799	1.0	3.0	4.0204581961363086	-77.76418973314756	15.725999999999999	0.92307692307692313	0	279.61111111111109	354.72222222222223	112
7	113	14	18.0	357.0	1.0120874292177029	0.62383287195737691	1.0	0.69999999999999996	0.93379148757119279	4.8260162369270239	4.1231056256176606	2.0	1.1897753035351701	1.0	2.8284271247461903	3.7718104881721679	-24.357644552714376	13.725999999999997	0.90322580645161288	0	17.785714285714285	357.35714285714283	113
7	114	19	377.0	360.0	0.99299794036778977	0.51642407123779588	1.0	0.76000000000000001	1.1010166147682168	5.3533932907305433	4.4721359549995796	2.2360679774997898	1.2793229362823824	1.0	3.5355339059327378	4.5842872485507087	-45.000000000000028	14.725999999999997	0.88372093023255816	0	376.84210526315792	359.84210526315792	114
7	115	8	597.0	364.0	0.98174770424681035	0.57034301593550796	1.0	0.66666666666666663	0.7856354252958877	3.5504413610999106	3.0	1.4142135623730951	1.1035533905932737	1.0	2.0	2.9163560569343252	90.0	11.311999999999999	0.88888888888888884	0	597.0	363.5	115
7	116	149	525.0	377.0	2.555050731556018	0.93088261487914969	1.0	0.3267543859649123	0.34346567232232716	29.286856539893055	25.553864678361276	4.1231056256176606	1.7675837820476632	1.4142135623730951	11.4	10.699028531682174	-49.832179861864091	73.834000000000032	0.66369710467706011	0	527.67114093959731	376.21476510067112	116
7	117	72	27.0	372.0	1.0548401001974206	0.67046875294654951	1.0	0.66666666666666663	0.82892428389640227	11.247372279543406	11.045361017187261	4.1231056256176606	1.8846476038935605	1.4142135623730951	7.6026311234992852	8.3448502829596531	9.665076702874952	33.038000000000004	0.89440993788819878	0	25.597222222222221	371.76388888888891	117
7	118	49	343.0	375.0	1.0104451887550061	0.4217968145486396	1.0	0.68055555555555558	0.8963381930782105	8.3970149229902287	8.0622577482985491	3.6055512754639891	1.7122956418021058	1.4142135623730951	6.3639610306789276	7.6134926608939955	-41.559138184681665	26.210000000000008	0.8990825688073395	0	343.18367346938777	374.32653061224488	118
7	119	21	10.0	378.0	0.96883582967848492	0.0	1.0	0.83999999999999997	1.1255513621340978	5.1719479020372079	4.4721359549995796	2.8284271247461903	1.3564419702018367	1.0	4.0	5.1719479020372079	0.0	15.311999999999998	0.91304347826086951	0	10.0	378.0	119
7	120	820	130.0	407.0	1.5818507709031553	0.72381225168623242	1.0	0.33091202582728008	0.23501482017923031	47.295001675682151	59.908263203000637	11.0	3.7357851366418555	3.0	40.335246704301099	32.633408047705963	-6.468311932393835	209.39399999999978	0.53420195439739426	0	128.05365853658537	406.78292682926832	120
7	121	326	676.0	391.0	2.6601575275423861	0.92558910316419862	1.0	0.36588103254769921	0.29816294552357053	43.95428247124633	35.0	6.7082039324993694	2.4827789786195247	2.0	17.888543819998318	16.638005904847216	56.706213702712461	117.21600000000005	0.63984298331697731	0	682.6625766871166	397.39570552147239	121
7	122	556	404.0	401.0	2.5888716925722539	0.96772250682612493	1.0	0.2751113310242454	0.28228948132948922	58.672221176492165	57.489129407219238	7.0	2.683731509280364	2.2360679774997898	17.327146802437316	14.786464852957895	41.117736090889274	157.3239999999999	0.701577287066246	0	411.66007194244605	407.11151079136692	122
7	123	8	441.0	396.0	0.98174770424681035	0.57034301593550796	1.0	0.66666666666666663	0.7856354252958877	3.5504413610999106	3.0	1.4142135623730951	1.1035533905932737	1.0	2.0	2.9163560569343252	90.0	11.311999999999999	0.88888888888888884	0	441.0	395.5	123
7	124	8	204.0	399.0	0.98174770424681035	0.57034301593550796	1.0	0.66666666666666663	0.7856354252958877	3.5504413610999106	3.0	1.4142135623730951	1.1035533905932737	1.0	2.0	2.9163560569343252	0.0	11.311999999999999	0.88888888888888884	0	204.5	399.0	124
7	125	16	306.0	408.0	0.98174770424681035	0.57236935015402846	1.0	0.80000000000000004	1.1346011744716282	4.9817320368524403	4.1231056256176606	2.0	1.2285533905932737	1.0	3.0	4.085	90.0	13.311999999999999	0.88888888888888884	0	306.5	408.0	125
7	126	12	636.0	408.0	0.95993108859688114	0.0	1.0	0.75	1.1784531379438317	3.9151341599477893	3.1622776601683795	1.4142135623730951	1.1380711874576985	1.0	2.8284271247461903	3.9151341599477893	0.0	11.311999999999999	0.8571428571428571	0	635.5	407.5	126
7	127	65	396.0	424.0	1.2955544877718743	0.84594676876789421	1.0	0.625	0.69793836590509029	13.002437424557089	12.041594578792296	3.1622776601683795	1.6518212335893079	1.4142135623730951	6.9459451369956735	6.9337753225418979	-84.296274451582747	34.210000000000015	0.8666666666666667	0	395.81538461538463	421.38461538461536	127
7	128	1412	338.0	455.0	2.3310013560860408	0.82176984274505038	1.0	0.24505380076362374	0.12720938797840406	79.456508037709199	86.49277426467485	9.8994949366116654	3.2695140799996496	2.8284271247461903	47.288219959355935	45.275872072425578	24.987457372684361	373.47599999999898	0.44747266677230235	0	326.43342776203968	449.71600566572238	128
7	129	344	533.0	425.0	1.5532139399871563	0.86105914974417386	1.0	0.48179271708683474	0.42398372387455568	32.911129763180355	33.955853692699293	7.0	2.6153915489205417	2.2360679774997898	19.84002409314559	16.735467749854649	8.4428073861208404	100.97400000000005	0.73269435569755048	0	536.83720930232562	425.50872093023258	129
7	130	26	653.0	420.0	1.0016775848154982	0.47257497087329903	1.0	0.72222222222222221	1.0603055238606831	6.1949755067895103	5.3851648071345037	2.8284271247461903	1.4013894613022013	1.2071067811865475	4.2426406871192848	5.4595728914511268	-45.000000000000071	17.554000000000002	0.88135593220338981	0	653.34615384615381	419.65384615384613	130
7	131	770	490.0	446.0	3.4985597513804376	0.96788134154189476	1.0	0.22448979591836735	0.19587453080314901	80.236101941712292	74.732857566133518	7.2111025509279782	2.5618075612323916	2.2360679774997898	26.769657106932858	20.171954230650915	-31.798798959543145	222.25999999999965	0.52757793764988015	0	484.98831168831168	446.40519480519481	131
7	132	19	10.0	425.0	0.99299794036778977	0.51642407123779588	1.0	0.76000000000000001	1.1010166147682168	5.3533932907305433	4.4721359549995796	2.2360679774997898	1.2793229362823826	1.0	3.5355339059327378	4.5842872485507087	45.000000000000028	14.725999999999997	0.88372093023255816	0	10.157894736842104	424.84210526315792	132
7	133	198	623.0	431.0	1.0069465620981197	0.26619146914369568	1.0	0.68512110726643594	0.91390319878632809	16.278878792296794	16.278820596099706	7.6157731058639087	2.9296723380009677	2.8284271247461903	14.142135623730951	15.691539677243524	41.1913523699941	52.178000000000026	0.92740046838407497	0	622.82323232323233	430.85858585858585	133
7	134	10	562.0	429.0	1.0178760197630932	0.61007333335466385	1.0	0.625	0.77593622251445704	4.085	3.1622776601683795	1.4142135623730951	1.1242640687119285	1.0	2.1213203435596424	3.2367291417307129	45.000000000000021	12.725999999999999	1.0	0	561.70000000000005	429.30000000000001	134
7	135	33	760.0	436.0	1.7176172874122013	0.93952118897916281	1.0	0.41249999999999998	0.51226915162150033	11.451534022400914	9.8488578017961039	2.2360679774997898	1.2664368837455706	1.0	3.3282011773513749	3.9220448374866494	-34.823163840567666	28.452000000000005	0.9850746268656716	0	762.42424242424238	434.36363636363637	135
7	136	17	184.0	435.0	0.99753399951151567	0.2941787629926737	1.0	0.68000000000000005	0.93198094946551679	4.8358264357723169	4.1231056256176606	2.2360679774997898	1.253360928786192	1.0	3.5355339059327378	4.6218431219249281	90.0	15.139999999999999	0.89473684210526316	0	184.35294117647058	435.0	136
7	137	19	388.0	437.0	1.0406325279131081	0.65604750166719616	1.0	0.6333333333333333	0.7748386520520375	5.7557331402195011	5.0990195135927845	2.2360679774997898	1.2793229362823826	1.0	3.5355339059327378	4.3439646168473391	69.033242750562948	17.554000000000002	0.88372093023255816	0	388.26315789473682	437.68421052631578	137
7	138	20	591.0	437.0	1.0170906215996958	0.56324322398154714	1.0	0.66666666666666663	0.91713645821389966	5.6374502727526687	5.0990195135927845	2.2360679774997898	1.2978708664619076	1.0	3.5355339059327378	4.65817528964907	-26.011982848078318	16.553999999999998	0.93023255813953487	0	591.29999999999995	437.14999999999998	138
7	139	89	117.0	449.0	1.1189018005945313	0.71672362903292863	1.0	0.57051282051282048	0.65632733668323762	13.137732407801034	13.0	4.4721359549995796	1.9961249995074601	2.0	8.4852813742385695	9.1616939365210435	43.739404968247186	41.280000000000015	0.86407766990291257	0	117.89887640449439	449.83146067415731	139
7	140	382	195.0	459.0	3.7028860164167665	0.98571048285582485	1.0	0.19895833333333332	0.23871063222626909	59.142825269694185	59.033888572581766	5.0	2.092201460139004	2.0	13.590154807518113	9.9625108693897442	-39.071403428431573	141.80800000000002	0.67431597528684906	0	185.07329842931938	465.21204188481676	140
7	141	56	618.0	451.0	1.5277911977677587	0.87571548572806646	1.0	0.46280991735537191	0.55451401453100191	13.373028324129344	12.206555615733702	3.1622776601683795	1.5234010319764022	1.2071067811865475	6.3599872800381601	6.4568657403798566	-46.834250188734991	35.624000000000002	0.81159420289855078	0	616.76785714285711	451.66071428571428	141
7	142	12	75.0	451.0	0.95993108859688114	0.0	1.0	0.75	1.1784531379438317	3.9151341599477893	3.1622776601683795	1.4142135623730951	1.1380711874576985	1.0	2.8284271247461903	3.9151341599477893	0.0	11.311999999999999	0.8571428571428571	0	75.5	450.5	142
7	143	27	419.0	456.0	1.2615530322600077	0.85670426645009368	1.0	0.5625	0.67729184328676406	8.3700623759195096	7.2801098892805181	2.2360679774997898	1.3013171449670911	1.0	3.5777087639996634	4.3173443792942159	-26.372355273211465	22.382000000000005	0.8571428571428571	0	419.25925925925924	455.74074074074076	143
7	144	21	512.0	460.0	0.96883582967848492	0.0	1.0	0.83999999999999997	1.1255513621340978	5.1719479020372079	4.4721359549995796	2.8284271247461903	1.3564419702018367	1.0	4.0	5.1719479020372079	0.0	15.311999999999998	0.91304347826086951	0	512.0	460.0	144
7	145	79	392.0	465.0	1.0419832172632035	0.54384386835750198	1.0	0.65289256198347112	0.88714126162467544	11.165248157296155	10.440306508910551	4.2426406871192848	1.9217772754662754	1.4142135623730951	8.4852813742385695	9.3697246251259365	49.345704150526231	33.452000000000012	0.86813186813186816	0	391.94936708860757	464.8987341772152	145
7	146	473	594.0	475.0	1.0495557189996232	0.6530009430880529	1.0	0.72993827160493829	0.79143197004361254	28.379001124982079	28.844410203711913	10.63014581273465	4.1642620532193337	3.6055512754639891	21.0	21.493037831894306	-32.376487934115502	86.662000000000035	0.93570722057368938	0	594.17970401691332	474.92600422832982	146
7	147	17	35.0	472.0	0.99753399951151567	0.29417876299267404	1.0	0.68000000000000005	0.93198094946551679	4.8358264357723169	4.1231056256176606	2.2360679774997898	1.253360928786192	1.0	3.5355339059327378	4.6218431219249272	0.0	15.139999999999999	0.89473684210526316	0	35.0	472.35294117647061	147
7	148	8	706.0	473.0	0.98174770424681035	0.57034301593550796	1.0	0.66666666666666663	0.7856354252958877	3.5504413610999106	3.0	1.4142135623730951	1.1035533905932737	1.0	2.0	2.9163560569343252	0.0	11.311999999999999	0.88888888888888884	0	706.5	473.0	148
7	149	16	10.0	475.0	0.98174770424681035	0.57236935015402846	1.0	0.80000000000000004	1.1346011744716284	4.9817320368524403	4.1231056256176606	2.0	1.228553390593274	1.0	3.0	4.085	0.0	13.311999999999998	0.88888888888888884	0	10.0	475.5	149
7	150	10	439.0	477.0	1.0178760197630932	0.61007333335466385	1.0	0.625	0.77593622251445704	4.085	3.1622776601683795	1.4142135623730951	1.1242640687119285	1.0	2.1213203435596424	3.2367291417307129	45.000000000000021	12.725999999999999	1.0	0	438.69999999999999	477.30000000000001	150
7	151	213	618.0	489.0	1.0596269304354788	0.52170148386880799	1.0	0.6228070175438597	0.74939389940192869	18.294667124042505	18.681541692269406	7.0710678118654755	2.7882840745277351	2.2360679774997898	15.540573797716227	15.607694675713786	-4.7486026061655613	59.764000000000024	0.8801652892561983	0	619.11267605633805	488.29107981220659	151
7	152	8	286.0	483.0	0.98174770424681035	0.57034301593550796	1.0	0.66666666666666663	0.7856354252958877	3.5504413610999106	3.0	1.4142135623730951	1.1035533905932737	1.0	2.0	2.9163560569343252	90.0	11.311999999999999	0.88888888888888884	0	286.0	483.5	152
7	153	24	741.0	486.0	1.1326459624921534	0.77513241903025398	1.0	0.5714285714285714	0.72598477206400847	7.1269263283972544	6.324555320336759	2.2360679774997898	1.3071512871504687	1.0	3.5355339059327378	4.5027835543494534	-58.943150566324576	20.382000000000001	0.97959183673469385	0	740.66666666666663	486.75	153
7	154	16	202.0	490.0	0.98174770424681035	0.57236935015402846	1.0	0.80000000000000004	1.1346011744716284	4.9817320368524403	4.1231056256176606	2.0	1.228553390593274	1.0	3.0	4.085	0.0	13.311999999999998	0.88888888888888884	0	202.0	489.5	154
7	155	17	483.0	494.0	0.99753399951151567	0.29417876299267404	1.0	0.68000000000000005	0.93198094946551713	4.8358264357723169	4.1231056256176606	2.2360679774997898	1.253360928786192	1.0	3.5355339059327378	4.6218431219249272	0.0	15.139999999999997	0.89473684210526316	0	483.0	493.64705882352939	155
7	156	106	144.0	499.0	2.5677783086423518	0.97460216628732821	1.0	0.30994152046783624	0.41488900887413949	25.73710005016633	22.803508501982758	2.8284271247461903	1.565473430045212	1.4142135623730951	5.2148609134657988	5.7636520286411148	-43.197038930338458	56.662000000000035	0.98148148148148151	0	142.14150943396226	500.99056603773585	156
7	157	668	718.0	527.0	3.1750682924217011	0.97356499519307005	1.0	0.33737373737373738	0.20353704400834124	71.577709272756877	67.720011813348052	6.7082039324993694	2.6389819877289291	2.2360679774997898	22.413135074174942	16.349075861883026	75.403945043263434	203.08199999999979	0.54331028873525822	0	719.80389221556891	530.30688622754496	157
7	158	608	428.0	531.0	2.0437369840710331	0.86952080977913437	1.0	0.32758620689655171	0.30991867886405677	50.42341967639306	57.314919523628397	8.4852813742385695	2.9579035204784541	2.8284271247461903	28.421918996648603	24.903940728381553	-87.374908576546389	157.01199999999992	0.6333333333333333	0	425.93421052631578	528.66447368421052	158
7	159	255	245.0	517.0	1.0584652329601199	0.51456414345238555	1.0	0.61004784688995217	0.69993930640840085	19.954117305261931	21.023796041628639	7.2801098892805181	3.007906278772865	2.8284271247461903	16.95352524841438	17.109695580487937	18.053471401221501	67.662000000000035	0.88388214904679374	0	244.78039215686275	516.16078431372546	159
7	160	229	611.0	524.0	1.2890142523731352	0.73915110617606083	1.0	0.48210526315789476	0.56416436997972474	22.792271160715874	24.083189157584592	6.324555320336759	2.5341128213929474	2.2360679774997898	15.161649308571201	15.351498037710371	69.257734621348007	71.42000000000003	0.81932021466905192	0	612.7772925764192	524.96943231441048	160
7	161	217	81.0	522.0	1.0309937466730599	0.56734595982249136	1.0	0.63823529411764701	0.75732142350762255	18.482549876921151	19.235384061671343	7.6157731058639087	2.9888708990713155	2.8284271247461903	14.142135623730951	15.220001772510017	59.533359282403616	60.006000000000029	0.92340425531914871	0	81.110599078341011	521.77880184331798	161
7	162	15	536.0	517.0	1.027649863574261	0.55356793481015631	1.0	0.59999999999999998	0.77914257054137626	4.9051155911266831	4.1231056256176606	2.2360679774997898	1.2204757192910176	1.0	2.8284271247461903	4.085	45.00000000000005	15.553999999999998	0.90909090909090906	0	535.79999999999995	516.79999999999995	162
7	163	12	9.0	527.0	0.95993108859688114	0.0	1.0	0.75	1.1784531379438317	3.9151341599477893	3.1622776601683795	1.4142135623730951	1.1380711874576985	1.0	2.8284271247461903	3.9151341599477893	0.0	11.311999999999999	0.8571428571428571	0	9.5	526.5	163
7	164	35	158.0	528.0	1.0311018500598383	0.62334771469295613	1.0	0.7142857142857143	1.0003774476319316	7.6379204737409712	6.7082039324993694	2.8284271247461903	1.5069503366634993	1.4142135623730951	4.9497474683058327	5.9724319840232338	-41.929235053426176	20.968000000000004	0.89743589743589747	0	157.28571428571428	527.94285714285718	164
7	165	1136	46.0	548.0	1.0027272662467215	0.10517747242903777	1.0	0.72820512820512817	0.89412133330168486	38.188945240165047	39.05124837953327	18.357559750685819	6.5178411598530488	5.8309518948453007	36.062445840513924	37.977129019446792	-1.5966648796695719	126.35600000000007	0.95945945945945965	0	46.099471830985912	548.02640845070425	165
7	166	24	365.0	542.0	1.1035571416255816	0.76838637520305175	1.0	0.66666666666666663	0.97874356048678457	7.0103533131462861	5.8309518948453007	2.2360679774997898	1.3071512871504687	1.0	3.5355339059327378	4.4865296087305042	48.672638875582031	17.553999999999998	1.0	0	364.58333333333331	541.33333333333337	166
7	167	36	651.0	543.0	1.0229568671411209	0.54936061398603309	1.0	0.6428571428571429	0.79892211726803197	7.5152372853887677	7.0	2.8284271247461903	1.5436580252213521	1.4142135623730951	4.9497474683058327	6.2796223513264184	44.246282120612506	23.796000000000003	0.90000000000000002	0	651.0	542.5	167
7	168	234	479.0	556.0	1.9875159121588504	0.9121526936082861	1.0	0.39000000000000001	0.38477258153233962	31.878181973771369	27.658633371878661	5.0	2.1283625038610445	2.0	14.340130552484348	13.065290034133319	43.71388437340056	87.42000000000003	0.71889400921658986	0	474.008547008547	554.31623931623926	168
7	169	20	278.0	549.0	1.0170906215996953	0.56324322398154703	1.0	0.66666666666666663	0.91713645821389966	5.6374502727526679	5.0990195135927845	2.2360679774997898	1.2978708664619076	1.0	3.5355339059327378	4.65817528964907	26.011982848078347	16.553999999999998	0.93023255813953487	0	277.30000000000001	548.85000000000002	169
7	170	19	564.0	551.0	0.99299794036778977	0.51642407123779588	1.0	0.76000000000000001	1.1010166147682168	5.3533932907305433	4.4721359549995796	2.2360679774997898	1.2793229362823826	1.0	3.5355339059327378	4.5842872485507087	45.000000000000028	14.725999999999997	0.88372093023255816	0	564.15789473684208	550.84210526315792	170
8	1	51	121.0	7.0	1.1176549027765303	0.76850026332756505	1.0	0.63749999999999996	0.80532998175344594	10.23337339508568	9.4868329805051381	3.1622776601683795	1.6279457731921054	1.4142135623730951	5.8137767414994528	6.5478185512038154	68.355814540927227	28.210000000000008	0.8717948717948717	0	121.80392156862744	8.2156862745098032	1
8	2	96	655.0	9.0	1.2401311440877509	0.77330919046182234	1.0	0.5714285714285714	0.70208568485500022	14.778991667939724	13.341664064126334	3.6055512754639891	1.830621709310015	1.7071067811865475	8.6919826160521509	9.3703107430139738	26.283064147886385	41.452000000000012	0.83478260869565224	0	654.01041666666663	9.75	2
8	3	21	286.0	10.0	1.1967972013675403	0.84209016323533914	1.0	0.59999999999999998	0.73347628527623931	7.1367942319151227	6.324555320336759	2.2360679774997898	1.2724452072256363	1.0	2.8284271247461903	3.8491355856397762	35.008446739050015	18.968	1.05	0	286.0	10.0	3
8	4	83	175.0	11.0	1.3774312431988851	0.89789495269811781	1.0	0.6484375	0.65064366544961949	15.691910826622216	15.132745950421556	3.6055512754639891	1.7897923853997117	1.4142135623730951	6.3257714640496312	6.9077326753549375	-7.2264491468075409	40.038000000000011	0.87368421052631584	0	172.89156626506025	11.325301204819278	4
8	5	269	538.0	19.0	1.2410643392219047	0.83777528131305623	1.0	0.64663461538461542	0.70636006852070177	25.639939483888135	26.248809496813376	7.0710678118654755	2.938485671619921	2.8284271247461903	13.863621460498695	13.999796201372959	19.635923013212562	69.178000000000026	0.95053003533568925	0	539.68773234200739	19.104089219330856	5
8	6	8	48.0	15.0	0.98174770424681035	0.57034301593550796	1.0	0.66666666666666663	0.7856354252958877	3.5504413610999106	3.0	1.4142135623730951	1.1035533905932737	1.0	2.0	2.9163560569343252	0.0	11.311999999999999	0.88888888888888884	0	48.5	15.0	6
8	7	839	83.0	50.0	3.044833389019407	0.98247303127216568	1.0	0.467670011148272	0.30025363432412105	79.200181267658991	79.075912893876861	8.0	3.172492106293098	3.0	15.648244871792095	14.763292538517433	-82.03079335066171	187.38799999999989	0.79601518026565465	0	83.331346841477952	54.74731823599523	7
8	8	482	269.0	35.0	2.0847853632507269	0.9552349451059281	1.0	0.38808373590982287	0.39103107041994545	48.498887980876837	48.466483264210538	6.4031242374328485	2.8085783914980258	2.8284271247461903	15.950535832556103	14.348312170530813	-65.366368431608024	124.45800000000006	0.8094038623005877	0	264.24066390041492	42.987551867219914	8
8	9	64	739.0	25.0	1.0589740495369282	0.69041756507848417	1.0	0.64646464646464652	0.78353616010877614	10.724897051634679	10.440306508910551	4.1231056256176606	1.8349126145990724	1.4142135623730951	7.0710678118654755	7.758509323166364	-62.061291685915123	32.038000000000011	0.8951048951048951	0	738.515625	25.796875	9
8	10	297	184.0	31.0	1.2834503445133214	0.79031820225575578	1.0	0.49665551839464883	0.54301939688003908	26.610814984331036	26.570660511172846	6.324555320336759	2.7187808622768488	2.2360679774997898	17.244424192934257	16.304356201416663	-46.136780763428952	82.904000000000039	0.79094540612516639	0	180.9023569023569	34.474747474747474	10
8	11	59	646.0	29.0	1.0631722610155125	0.43993575730412676	1.0	0.58999999999999997	0.79952165930419805	9.479688709951704	9.2195444572928871	3.6055512754639891	1.7121289614930539	1.4142135623730951	7.7174363314128982	8.5130377191535125	8.5625594389217934	30.452000000000012	0.89393939393939392	0	646.01694915254234	28.610169491525422	11
8	12	134	690.0	39.0	1.6364196110625038	0.92505423615319038	1.0	0.50757575757575757	0.45865283979888011	22.149725033239804	22.472205054244231	4.2426406871192848	1.8742272450535955	1.7071067811865475	8.951068183274085	8.4132417687259959	-66.822536529735729	60.59200000000002	0.81957186544342508	0	689.83582089552237	38.791044776119406	12
8	13	15	427.0	32.0	1.027649863574261	0.55356793481015609	1.0	0.59999999999999998	0.77914257054137626	4.9051155911266822	4.1231056256176606	2.2360679774997898	1.2204757192910176	1.0	2.8284271247461903	4.085	44.999999999999972	15.553999999999998	0.90909090909090906	0	426.80000000000001	31.800000000000001	13
8	14	12	48.0	33.0	1.0326531407633117	0.55086396500259383	1.0	0.59999999999999998	0.65786890550507071	4.4046925644412278	4.0	2.0	1.1868867239266072	1.0	2.8284271247461903	3.6761345967444456	90.0	15.139999999999999	1.0434782608695652	0	47.833333333333336	33.0	14
8	15	475	502.0	46.0	1.6600814984301291	0.90886586718363593	1.0	0.4917184265010352	0.46007170292654997	41.368764446011873	45.099889135118723	7.2111025509279782	2.9670441432115093	2.8284271247461903	19.262964407193639	17.25443683385695	-4.3551287038470576	113.90400000000005	0.78642384105960261	0	504.29473684210524	45.652631578947371	15
8	16	187	551.0	46.0	1.5891362879116377	0.80785884024018406	1.0	0.40476190476190477	0.36117152126570845	23.751740153175593	27.018512172212592	5.0	2.0835598750176803	2.0	14.924224739544535	13.998706105641796	-54.995337206071696	80.662000000000035	0.65156794425087106	0	550.47593582887703	47.256684491978611	16
8	17	2160	552.0	86.0	2.03644890432704	0.78176289000121912	1.0	0.2666995925422892	0.13857095054318211	89.692778541809574	103.77379245262264	12.0	3.9516831268838217	3.1622776601683795	60.856119043647737	55.930246526917394	-40.844854577737543	442.58399999999881	0.51015588096362774	0	533.86111111111109	90.985185185185188	17
8	18	10	305.0	60.0	1.0178760197630927	0.61007333335466418	1.0	0.625	0.77593622251445704	4.085	3.1622776601683795	1.4142135623730951	1.1242640687119285	1.0	2.1213203435596424	3.236729141730712	44.999999999999993	12.725999999999999	1.0	0	304.69999999999999	59.299999999999997	18
8	19	51	11.0	65.0	2.0108883388063581	0.91141065055519621	1.0	0.42499999999999999	0.4671807993538788	15.021704623326457	12.206555615733702	3.0	1.3731075517863451	1.0	6.3639610306789276	6.1814018115665128	-56.948083228879774	37.038000000000011	0.75000000000000011	0	9.7450980392156854	66.843137254901961	19
8	20	10	322.0	68.0	1.0178760197630927	0.61007333335466418	1.0	0.625	0.77593622251445704	4.085	3.1622776601683795	1.4142135623730951	1.1242640687119285	1.0	2.1213203435596424	3.236729141730712	44.999999999999993	12.725999999999999	1.0	0	321.69999999999999	67.299999999999997	20
8	21	13	439.0	72.0	1.0410011159824166	0.0	1.0	0.52000000000000002	0.56740336271369662	4.2356186828689113	4.0	2.2360679774997898	1.2225324789993979	1.0	2.8284271247461903	4.2356186828689113	0.0	16.968	1.04	0	439.0	72.0	21
8	22	118	40.0	76.0	1.5407079888946671	0.60489194459794937	1.0	0.43382352941176472	0.44176861272026718	16.894168815694087	16.278820596099706	4.1231056256176606	1.7551737137188979	1.4142135623730951	12.727922061357855	13.452954403516456	-73.341775577273239	57.936000000000021	0.70447761194029845	0	39.279661016949156	77.855932203389827	22
8	23	31	145.0	75.0	1.0005515456768808	0.44943634619633227	1.0	0.73809523809523814	0.92210176534896859	6.7113482795300126	6.0827625302982193	2.8284271247461903	1.4981515710798938	1.4142135623730951	4.9497474683058327	5.995330363565686	-64.197582251623018	20.553999999999998	0.89855072463768115	0	144.64516129032259	74.741935483870961	23
8	24	615	236.0	116.0	3.2743304152163026	0.97549346037031048	1.0	0.27248560035445279	0.23621827037181026	69.871992924328339	63.906181234681831	6.0	2.5191644074177497	2.2360679774997898	21.396249340975221	15.373824708255412	27.362248215457651	180.87799999999976	0.59941520467836262	0	217.23252032520324	105.83414634146341	24
8	25	299	165.0	107.0	1.3313078920832748	0.84654541736455191	1.0	0.5	0.58849667171650433	28.147300616001647	25.709920264364882	6.7082039324993694	2.7834304459203976	2.2360679774997898	15.18179794515734	14.983272552768483	34.857420119776371	79.904000000000039	0.83636363636363631	0	162.12040133779263	104.38795986622074	25
8	26	14	243.0	100.0	1.0120874292177031	0.62383287195737691	1.0	0.69999999999999996	0.93379148757119279	4.8260162369270247	4.1231056256176606	2.0	1.1897753035351701	1.0	2.8284271247461903	3.7718104881721684	24.357644552714383	13.725999999999997	0.90322580645161288	0	243.21428571428572	100.35714285714286	26
8	27	171	451.0	111.0	1.5192452809628869	0.92224015117330893	1.0	0.47899159663865548	0.56962146995634322	24.044703022832085	23.021728866442675	4.4721359549995796	2.2164780682167966	2.0	9.0	9.2961033520945264	-36.463927472720911	61.42000000000003	0.94475138121546964	0	452.84795321637426	110.38011695906432	27
8	28	117	697.0	109.0	1.6606054070414604	0.92581401399174457	1.0	0.68421052631578949	0.57761565012267779	20.868918140532827	18.439088914585774	3.6055512754639891	1.8419806574673578	2.0	8.0	7.8880207342682631	6.6608299830136666	50.452000000000019	0.81249999999999989	0	692.64102564102564	108.54700854700855	28
8	29	38	215.0	122.0	1.0003263384516852	0.47614951828900848	1.0	0.77551020408163263	1.0278688471971837	7.4704981723559829	6.7082039324993694	3.1622776601683795	1.5811496060069519	1.4142135623730951	5.6568542494923806	6.5692896683399606	-35.942568000429773	21.554000000000002	0.91566265060240959	0	215.10526315789474	121.78947368421052	29
8	30	17	21.0	129.0	0.99753399951151567	0.2941787629926737	1.0	0.68000000000000005	0.93198094946551679	4.8358264357723169	4.1231056256176606	2.2360679774997898	1.253360928786192	1.0	3.5355339059327378	4.6218431219249281	0.0	15.139999999999999	0.89473684210526316	0	21.0	129.35294117647058	30
8	31	12	418.0	131.0	0.95993108859688114	0.0	1.0	0.75	1.1784531379438317	3.9151341599477893	3.1622776601683795	1.4142135623730951	1.1380711874576985	1.0	2.8284271247461903	3.9151341599477893	0.0	11.311999999999999	0.8571428571428571	0	417.5	130.5	31
8	32	12	726.0	135.0	1.0326531407633117	0.55086396500259371	1.0	0.59999999999999998	0.65786890550507071	4.4046925644412278	4.0	2.0	1.1868867239266072	1.0	2.8284271247461903	3.6761345967444461	0.0	15.139999999999999	1.0434782608695652	0	726.0	134.83333333333334	32
8	33	8	151.0	135.0	0.98174770424681035	0.57034301593550796	1.0	0.66666666666666663	0.7856354252958877	3.5504413610999106	3.0	1.4142135623730951	1.1035533905932737	1.0	2.0	2.9163560569343252	0.0	11.311999999999999	0.88888888888888884	0	151.5	135.0	33
8	34	48	693.0	140.0	2.468686414637292	0.90133611085425558	1.0	0.36363636363636365	0.34132414396238558	16.014779724290232	12.806248474865697	2.2360679774997898	1.2872050927913401	1.0	6.290983276741029	6.9363265868234647	-47.820980885713368	42.038000000000011	0.61538461538461542	0	691.0	142.375	34
8	35	197	257.0	150.0	1.0240706127814536	0.53990284313873282	1.0	0.64379084967320266	0.88110167271101802	17.399490081431004	17.11724276862369	7.0710678118654755	2.8726846348943575	2.2360679774997898	13.416407864998739	14.645626555972168	31.418398230961508	53.006000000000029	0.92705882352941171	0	256.61928934010155	150.0253807106599	35
8	36	49	668.0	152.0	1.0239035496200299	0.45619038774442899	1.0	0.60493827160493829	0.7832707002685414	8.5229606802384392	8.0622577482985491	3.6055512754639891	1.6792054540435561	1.4142135623730951	6.3639610306789276	7.5844310018544396	-23.57918356679194	28.038000000000007	0.86725663716814161	0	667.87755102040819	151.85714285714286	36
8	37	17	361.0	156.0	0.99753399951151567	0.2941787629926737	1.0	0.68000000000000005	0.93198094946551713	4.8358264357723169	4.1231056256176606	2.2360679774997898	1.253360928786192	1.0	3.5355339059327378	4.6218431219249281	0.0	15.139999999999997	0.89473684210526316	0	361.0	155.64705882352942	37
8	38	222	643.0	160.0	2.9337252823354159	0.91067341776250554	1.0	0.31623931623931623	0.21606122054259888	37.659566068352738	30.232432915661949	5.0	1.9189212145021741	1.4142135623730951	17.156941911008062	15.558183918108806	47.694946594018134	113.63000000000005	0.52920143027413591	0	647.90990990990986	166.66666666666666	38
8	39	132	741.0	165.0	1.5549515520929693	0.73880525704937305	1.0	0.41249999999999998	0.36679638763565953	19.02063832561435	20.248456731316587	5.0	1.9152967338694962	1.4142135623730951	12.727922061357855	12.818369187136302	-26.622229962692963	67.248000000000033	0.65671641791044777	0	742.5	163.62121212121212	39
8	40	663	110.0	188.0	2.8549083106731259	0.97731390447120225	1.0	0.28602243313201037	0.32454811812418527	67.859823659711139	67.082039324993687	7.2111025509279782	2.8951921782561194	2.8284271247461903	16.641005886756872	14.37243705092259	33.093668578305632	160.22199999999992	0.79116945107398584	0	107.63046757164405	185.50678733031674	40
8	41	434	422.0	169.0	4.3496242351878136	0.99229779088432779	1.0	0.27244193345888262	0.27069345360974817	68.740298520524462	61.351446600711867	4.4721359549995796	2.1387402608646711	2.0	8.3562902179673344	8.515226282177208	-21.29550766847321	141.94200000000001	0.96017699115044253	0	400.15437788018431	177.26958525345623	41
8	42	100	458.0	171.0	1.0270431871262691	0.45681896503393399	1.0	0.59171597633136097	0.78791748227196345	12.153097842437338	12.165525060596439	5.0	2.1623695299726258	2.0	9.1923881554251174	10.810905888547564	44.837365289712309	39.936000000000014	0.90909090909090906	0	458.04000000000002	170.25	42
8	43	219	175.0	176.0	1.3121682296636921	0.84831405172212793	1.0	0.58399999999999996	0.62838629256730982	23.960427644174413	24.515301344262525	6.7082039324993694	2.6119317969780202	2.2360679774997898	13.345190805944245	12.686888502563649	12.111752205508548	66.178000000000026	0.87077534791252487	0	172.82191780821918	175.15068493150685	43
8	44	39	712.0	172.0	1.0829462158937961	0.72018685863613396	1.0	0.6964285714285714	0.92902652112655615	8.6080881386050301	7.6157731058639087	2.8284271247461903	1.5062374816210893	1.4142135623730951	4.919349550499537	5.9721206310905099	-63.529809038334641	22.968000000000004	0.89655172413793105	0	711.84615384615381	173.15384615384616	44
8	45	22	587.0	175.0	1.1193841592524114	0.77599668285105527	1.0	0.62857142857142856	0.7230383337416455	6.7920182045799544	6.0827625302982193	2.2360679774997898	1.286687990425694	1.0	3.5777087639996634	4.2839771057285674	-78.060807430774304	19.553999999999998	0.84615384615384615	0	587.22727272727275	174.72727272727272	45
8	46	80	314.0	183.0	1.0057391637693418	0.3331380684361645	1.0	0.66115702479338845	0.82698112886887631	10.486199254593432	10.198039027185569	5.0	2.0596049780023868	2.0	8.4852813742385695	9.8872071617287585	-54.342361941855799	34.866000000000007	0.898876404494382	0	314.23750000000001	182.72499999999999	46
8	47	16	570.0	180.0	0.98174770424681035	0.57236935015402846	1.0	0.80000000000000004	1.1346011744716282	4.9817320368524403	4.1231056256176606	2.0	1.2285533905932737	1.0	3.0	4.085	90.0	13.311999999999999	0.88888888888888884	0	569.5	180.0	47
8	48	26	740.0	182.0	1.0642377480355956	0.69840501270555444	1.0	0.61904761904761907	0.74313753252657777	6.9167063058355795	6.0827625302982193	2.2360679774997898	1.3445160511245444	1.0	4.4721359549995796	4.9503057813869171	90.0	20.968000000000004	0.83870967741935487	0	740.5	182.0	48
8	49	88	153.0	187.0	1.1001696380686179	0.66921047429599612	1.0	0.61538461538461542	0.73207039366350335	12.678150685793884	12.165525060596439	4.2426406871192848	1.9641541807002971	2.0	8.4852813742385695	9.4207902511408914	-33.664675194539498	38.866000000000014	0.89795918367346939	0	153.5	186.97727272727272	49
8	50	22	434.0	186.0	1.0255612381553456	0.52763984606012848	1.0	0.61111111111111116	0.76840372743225061	5.8645304677401455	5.0990195135927845	2.2360679774997898	1.3162462422380978	1.0	4.0249223594996213	4.9817320368524403	-11.30993247402021	18.968	0.84615384615384615	0	433.5	186.5	50
8	51	31	581.0	191.0	1.5598817942298073	0.92783762811806703	1.0	0.49206349206349204	0.58541901051950196	10.485486533370173	8.9442719099991592	2.0	1.2681841451285405	1.0	3.1304951684997055	3.9109225267195686	-62.662517319068996	25.796000000000003	0.87323943661971826	0	582.09677419354841	189.06451612903226	51
8	52	10	290.0	190.0	1.0178760197630932	0.61007333335466385	1.0	0.625	0.77593622251445704	4.085	3.1622776601683795	1.4142135623730951	1.1242640687119285	1.0	2.1213203435596424	3.2367291417307129	45.000000000000021	12.725999999999999	1.0	0	290.30000000000001	190.69999999999999	52
8	53	284	636.0	210.0	1.2995855439195483	0.86038431513808256	1.0	0.57606490872210958	0.62741536188610536	27.359918683724352	28.160255680657446	6.4031242374328485	2.8117980772848767	2.8284271247461903	13.927150363278889	13.943867345050931	-76.991071121179743	75.420000000000016	0.86453576864535753	0	636.91549295774644	209.16197183098592	53
8	54	24	741.0	198.0	1.0285625253289499	0.55815735147049461	1.0	0.66666666666666663	0.87608450908121938	6.1893132100200505	5.3851648071345037	2.2360679774997898	1.331559055384923	1.0	4.2426406871192848	5.1354905451429138	24.457820239657462	18.554000000000002	0.87272727272727268	0	740.70833333333337	197.66666666666666	54
8	55	14	754.0	197.0	1.0120874292177029	0.62383287195737736	1.0	0.69999999999999996	0.93379148757119257	4.8260162369270247	4.1231056256176606	2.0	1.1897753035351701	1.0	2.8284271247461903	3.771810488172167	65.642355447285638	13.725999999999999	0.90322580645161288	0	753.64285714285711	196.78571428571428	55
8	56	19	25.0	198.0	0.99299794036778999	0.51642407123779555	1.0	0.76000000000000001	1.1010166147682168	5.3533932907305433	4.4721359549995796	2.2360679774997898	1.2793229362823826	1.0	3.5355339059327378	4.5842872485507096	45.000000000000085	14.725999999999997	0.88372093023255816	0	25.157894736842106	197.84210526315789	56
8	57	14	222.0	206.0	1.0120874292177033	0.6238328719573768	1.0	0.69999999999999996	0.93379148757119257	4.8260162369270247	4.1231056256176606	2.0	1.1897753035351701	1.0	2.8284271247461903	3.7718104881721688	-65.642355447285638	13.725999999999999	0.90322580645161288	0	222.35714285714286	205.78571428571428	57
8	58	12	591.0	207.0	0.95993108859688114	0.0	1.0	0.75	1.1784531379438317	3.9151341599477893	3.1622776601683795	1.4142135623730951	1.1380711874576985	1.0	2.8284271247461903	3.9151341599477893	0.0	11.311999999999999	0.8571428571428571	0	590.5	207.5	58
8	59	580	556.0	225.0	1.6502210806691915	0.50835688210033991	1.0	0.33720930232558138	0.30171056424506831	37.417698991028857	44.598206241955516	7.0710678118654755	2.7766992919483733	2.2360679774997898	33.838947227157924	32.222120219129472	54.13437391376933	155.42599999999993	0.55984555984555984	0	559.02068965517242	225.78275862068966	59
8	60	804	309.0	221.0	1.4785867192934485	0.83894701292202667	1.0	0.46853146853146854	0.34449622278804859	48.319463371478221	51.088159097779204	9.0	3.5027562231034146	3.0	27.163990004069294	26.296085453272873	-10.972319524845508	171.25399999999988	0.73965041398344067	0	305.31343283582089	224.90298507462686	60
8	61	8	92.0	211.0	0.98174770424681035	0.57034301593550796	1.0	0.66666666666666663	0.7856354252958877	3.5504413610999106	3.0	1.4142135623730951	1.1035533905932737	1.0	2.0	2.9163560569343252	0.0	11.311999999999999	0.88888888888888884	0	92.5	211.0	61
8	62	36	618.0	216.0	1.3293321795089523	0.88568517074541275	1.0	0.71999999999999997	0.75035686764600185	10.101981034072374	9.0553851381374173	2.2360679774997898	1.3877060369232819	1.0	4.0	4.6902115052693993	84.097872040994005	24.554000000000006	0.91139240506329111	0	618.30555555555554	217.61111111111111	62
8	63	51	458.0	219.0	1.0757831052661704	0.65029516318878411	1.0	0.56666666666666665	0.7388400967523554	9.4945367983732059	9.2195444572928871	3.6055512754639891	1.6425308064282109	1.4142135623730951	6.2000000000000002	7.2128253271482237	58.086937282596963	29.452000000000005	0.8571428571428571	0	457.80392156862746	219.11764705882354	63
8	64	1766	222.0	267.0	3.3864972109964193	0.95120681347270908	1.0	0.23530979347101932	0.13686123145382872	117.74017240621868	113.718951806636	8.0	3.09129682747876	3.0	38.528405826416879	36.329206324668647	-44.760167319615363	402.6799999999991	0.51344672190725404	0	217.59682899207249	269.3312570781427	64
8	65	8	629.0	232.0	0.98174770424681035	0.57034301593550796	1.0	0.66666666666666663	0.7856354252958877	3.5504413610999106	3.0	1.4142135623730951	1.1035533905932737	1.0	2.0	2.9163560569343252	0.0	11.311999999999999	0.88888888888888884	0	628.5	232.0	65
8	66	79	676.0	245.0	1.0608185383716975	0.67225177456218033	1.0	0.65833333333333333	0.76439105003149044	11.818507093577697	11.704699910719626	4.1231056256176606	1.9477611481814321	2.0	8.0498447189992426	8.74950789586231	67.390934956790616	36.038000000000011	0.89772727272727271	0	676.92405063291142	245.18987341772151	66
8	67	16	143.0	250.0	0.98174770424681035	0.57236935015402846	1.0	0.80000000000000004	1.1346011744716284	4.9817320368524403	4.1231056256176606	2.0	1.228553390593274	1.0	3.0	4.085	0.0	13.311999999999998	0.88888888888888884	0	143.0	249.5	67
8	68	40	484.0	250.0	1.1532590281787276	0.79843814709927396	1.0	0.625	0.81753546196906535	9.373746564431725	8.0622577482985491	2.8284271247461903	1.5098385830773844	1.4142135623730951	4.7999999999999998	5.6437157415519517	-52.908274642664701	24.796000000000006	0.90909090909090906	0	482.94999999999999	251.57499999999999	68
8	69	2885	428.0	279.0	6.0115675003257785	0.95218788908419782	1.0	0.17931505997886754	0.086327541746190353	200.59407983936475	172.14238292762187	9.4339811320566032	3.207648454250319	3.0	80.128208131112814	61.284109196547874	-79.6089880402765	648.0419999999981	0.28971681060453908	0	421.35459272097052	332.13240901213169	69
8	70	990	308.0	288.0	1.533686700469242	0.81228061567679644	1.0	0.45833333333333331	0.32770933810794167	53.689919028825237	56.356011214421486	11.0	3.9704697889698788	3.1622776601683795	38.26355968803739	31.315549170265029	2.6742386693557565	194.83999999999983	0.63747585318737932	0	307.81414141414143	287.42929292929296	70
8	71	35	573.0	269.0	1.0322742228285253	0.64067967960917349	1.0	0.72916666666666663	1.0003774476319316	7.6945666642590824	7.0710678118654755	2.8284271247461903	1.5069503366634993	1.4142135623730951	5.0	5.9079519622548187	-85.789930831369929	20.968000000000004	0.88607594936708856	0	572.57142857142856	269.54285714285714	71
8	72	907	715.0	287.0	2.2509121319565843	0.89632347376642429	1.0	0.39366319444444442	0.2834269333343245	65.863799263532357	64.536811201050213	8.5440037453175304	3.2066647613502983	3.0	31.292895864975915	29.204058383059973	-12.054772907566809	200.53399999999979	0.58610662358642973	0	704.36934950385887	288.25799338478498	72
8	73	8	368.0	271.0	0.98174770424681035	0.57034301593550796	1.0	0.66666666666666663	0.7856354252958877	3.5504413610999106	3.0	1.4142135623730951	1.1035533905932737	1.0	2.0	2.9163560569343252	0.0	11.311999999999999	0.88888888888888884	0	368.5	271.0	73
8	74	22	253.0	273.0	1.0249711568905842	0.50895536605181291	1.0	0.61111111111111116	0.76840372743225061	5.8302217563962877	5.0990195135927845	2.2360679774997898	1.3162462422380978	1.0	4.2426406871192848	5.0186135565807213	0.0	18.968	0.84615384615384615	0	253.45454545454547	273.5	74
8	75	16	273.0	276.0	0.98174770424681035	0.57236935015402846	1.0	0.80000000000000004	1.1346011744716284	4.9817320368524403	4.1231056256176606	2.0	1.228553390593274	1.0	3.0	4.085	0.0	13.311999999999998	0.88888888888888884	0	273.0	275.5	75
8	76	8	378.0	276.0	0.98174770424681035	0.57034301593550796	1.0	0.66666666666666663	0.7856354252958877	3.5504413610999106	3.0	1.4142135623730951	1.1035533905932737	1.0	2.0	2.9163560569343252	90.0	11.311999999999999	0.88888888888888884	0	378.0	275.5	76
8	77	254	52.0	284.0	1.1243054213812698	0.77015054841756525	1.0	0.58123569794050345	0.72198955508090445	22.789134493064804	22.803508501982758	7.0	3.0140900579210799	2.8284271247461903	13.949716649258313	14.536326509622953	55.731962020650293	66.490000000000023	0.9169675090252708	0	54.039370078740156	285.9724409448819	77
8	78	49	496.0	280.0	1.1067899625665314	0.74873172765543983	1.0	0.60493827160493829	0.75152822787436313	9.8803575967692545	8.9442719099991592	3.1622776601683795	1.6263547734158201	1.4142135623730951	5.6568542494923806	6.5494236664953824	-45.660231695112472	28.624000000000002	0.90740740740740744	0	496.26530612244898	279.63265306122452	78
8	79	8	608.0	284.0	0.98174770424681035	0.57034301593550796	1.0	0.66666666666666663	0.7856354252958877	3.5504413610999106	3.0	1.4142135623730951	1.1035533905932737	1.0	2.0	2.9163560569343252	90.0	11.311999999999999	0.88888888888888884	0	608.0	283.5	79
8	80	50	231.0	297.0	2.6751289763847796	0.9612341476347207	1.0	0.38461538461538464	0.45379585878384593	17.85965543842357	13.892443989449804	2.8284271247461903	1.345291062372068	1.0	4.7699904600286196	4.9245036964565863	-60.087061205899914	37.210000000000008	0.75187969924812026	0	233.36000000000001	293.31999999999999	80
8	81	22	635.0	290.0	1.0320521320677214	0.685422217303156	1.0	0.73333333333333328	1.0612690135259391	6.2388339610061552	5.3851648071345037	2.2360679774997898	1.3162462422380978	1.0	3.5355339059327378	4.5427810796300099	-58.79864793432187	16.140000000000001	0.91666666666666663	0	635.0	290.5	81
8	82	250	11.0	307.0	2.0775266766869112	0.95315547605492512	1.0	0.68870523415977958	0.4522084406523314	34.83616866861361	32.388269481403292	5.0	2.1943932976458917	2.0	10.0	10.537272403789276	-89.624967559007274	83.350000000000023	0.79872204472843467	0	10.423999999999999	308.50799999999998	82
8	83	280	549.0	305.0	1.3241844519501196	0.51057262863834252	1.0	0.44871794871794873	0.46405660023096684	23.342164713845783	26.076809620810597	7.2111025509279782	2.6744707042684137	2.2360679774997898	19.546750924338124	20.070401559288385	-11.366438580985172	87.076000000000036	0.77241379310344827	0	550.04642857142858	305.73571428571427	83
8	84	217	651.0	303.0	1.6197405520583559	0.9343628778336478	1.0	0.49095022624434387	0.60299103118892505	28.225531072544257	27.730849247724095	5.0	2.3616866600213342	2.2360679774997898	9.8938483561310786	10.057403222927933	30.968280944222876	67.248000000000033	0.93534482758620685	0	654.73271889400917	305.10599078341016	84
8	85	8	80.0	300.0	0.98174770424681035	0.57034301593550796	1.0	0.66666666666666663	0.7856354252958877	3.5504413610999106	3.0	1.4142135623730951	1.1035533905932737	1.0	2.0	2.9163560569343252	90.0	11.311999999999999	0.88888888888888884	0	80.0	300.5	85
8	86	32	743.0	307.0	4.1277505526017748	0.97348068911544983	1.0	0.45714285714285713	0.29313305057498279	17.944333096708849	13.038404810405298	2.2360679774997898	1.1734305148901423	1.0	4.0	4.1051107682740993	1.4611259469296227	37.038000000000011	0.53781512605042014	0	746.5	307.09375	86
8	87	99	66.0	315.0	1.5564158278240459	0.89651521811401758	1.0	0.58235294117647063	0.56060339802930248	18.180063003282292	16.124515496597098	3.6055512754639891	1.7733607010917927	1.4142135623730951	8.8252260812182808	8.0540031334366393	-85.753933975933492	47.108000000000018	0.76744186046511631	0	65.303030303030297	318.63636363636363	87
8	88	122	718.0	324.0	1.3234270989684143	0.70585607613893553	1.0	0.5446428571428571	0.53518634894094441	16.612908181160734	16.15549442140351	4.2426406871192848	1.9249580309088608	2.0	11.834764207013862	11.767841191967408	8.5161992267485775	53.52200000000002	0.7795527156549521	0	719.13114754098365	324.60655737704917	88
8	89	17	593.0	327.0	0.99753399951151567	0.29417876299267404	1.0	0.68000000000000005	0.93198094946551679	4.8358264357723169	4.1231056256176606	2.2360679774997898	1.253360928786192	1.0	3.5355339059327378	4.6218431219249272	0.0	15.139999999999999	0.89473684210526316	0	593.0	327.35294117647061	89
8	90	504	680.0	349.0	1.4258027599572347	0.8767700839540794	1.0	0.52390852390852394	0.51046220035111467	38.569040435355966	37.107950630558946	7.810249675906654	3.3797109995463579	3.0	19.709312864091956	18.548228886257085	62.720798017621853	111.38800000000005	0.80318725099601596	0	674.85714285714289	342.08333333333331	90
8	91	34	308.0	339.0	1.0558833440342248	0.5957717683964312	1.0	0.6071428571428571	0.75453755519758581	7.5401326579017649	7.0710678118654755	2.8284271247461903	1.4680833723081264	1.4142135623730951	5.3665631459994954	6.0558860724332213	84.574460851428512	23.796000000000003	0.89473684210526316	0	308.14705882352939	339.0	91
8	92	325	50.0	354.0	2.0910513915558937	0.96451867766996435	1.0	0.45013850415512463	0.43866058371792471	40.233526133807999	38.078865529319543	5.0990195135927845	2.4895823548047642	2.2360679774997898	9.8896051257993065	10.622239178399038	69.391232400788255	96.490000000000038	0.94890510948905094	0	50.85230769230769	355.48923076923074	92
8	93	121	289.0	348.0	1.449363720554669	0.53058164348425452	1.0	0.44814814814814813	0.38598818112716554	16.182346984475	17.11724276862369	4.4721359549995796	1.9411824142664837	1.4142135623730951	13.228975030092876	13.716704846740312	-77.889307290084659	62.764000000000024	0.6875	0	287.6694214876033	347.61983471074382	93
8	94	109	86.0	342.0	2.0033548372724779	0.89567765561772206	1.0	0.47186147186147187	0.41050820628877904	21.60719111725248	20.223748416156685	5.0	1.9357306678877535	1.4142135623730951	9.8518759360570236	9.6088016368301172	85.352923837811801	57.764000000000024	0.65861027190332322	0	86.339449541284409	344.27522935779814	94
8	95	571	152.0	355.0	1.3901164707087885	0.75572596465680686	1.0	0.48023549201009252	0.39647937575771725	37.627096425877987	42.720018726587654	10.04987562112089	3.4485854052300877	3.0	25.094565024401593	24.641533171466488	-76.205770522590939	134.52800000000005	0.7449445531637312	0	151.646234676007	356.62346760070051	95
8	96	8	656.0	344.0	0.98174770424681035	0.57034301593550796	1.0	0.66666666666666663	0.7856354252958877	3.5504413610999106	3.0	1.4142135623730951	1.1035533905932737	1.0	2.0	2.9163560569343252	90.0	11.311999999999999	0.88888888888888884	0	656.0	344.5	96
8	97	34	364.0	349.0	1.0093637296339284	0.48344831707895158	1.0	0.69387755102040816	0.885335219616046	7.1173038134442637	6.324555320336759	3.1622776601683795	1.5125538464344641	1.4142135623730951	5.3665631459994954	6.2302949226882633	-83.244244276887073	21.968000000000004	0.88311688311688308	0	363.91176470588238	349.02941176470586	97
8	98	17	21.0	353.0	0.99753399951151567	0.29417876299267404	1.0	0.68000000000000005	0.93198094946551679	4.8358264357723169	4.1231056256176606	2.2360679774997898	1.253360928786192	1.0	3.5355339059327378	4.6218431219249272	90.0	15.139999999999999	0.89473684210526316	0	20.647058823529413	353.0	98
8	99	119	533.0	374.0	1.9199826297991276	0.93757619663896929	1.0	0.41754385964912283	0.52539747089650934	22.839570317284167	19.697715603592208	4.1231056256176606	1.784335120192291	1.4142135623730951	7.8789179502199627	7.9431440277769738	-54.557981056512354	53.350000000000023	0.8530465949820788	0	535.27731092436977	370.55462184873949	99
8	100	78	29.0	369.0	1.022120524923823	0.53833672886326345	1.0	0.70909090909090911	0.86697327986610462	10.970585345585601	10.440306508910551	4.4721359549995796	1.9960807306501873	2.0	8.4970583144992009	9.2452395231880296	1.7324083666697261	33.624000000000009	0.90697674418604646	0	29.26923076923077	369.08974358974359	100
8	101	58	348.0	371.0	1.0459845727710253	0.6349889046477043	1.0	0.65909090909090906	0.8643794947235085	9.9169550350906004	10.04987562112089	3.6055512754639891	1.7724018204901286	1.4142135623730951	7.0	7.661058559419704	-4.3998845683163239	29.038000000000007	0.91338582677165359	0	347.24137931034483	370.63793103448273	101
8	102	22	14.0	376.0	1.0108092065363101	0.53329374761579817	1.0	0.73333333333333328	1.0612690135259391	5.8330886507299944	5.0990195135927845	2.2360679774997898	1.3162462422380978	1.0	4.0	4.9343854196240056	90.0	16.140000000000001	0.88	0	14.272727272727273	375.5	102
8	103	12	123.0	381.0	1.0326531407633115	0.55086396500259405	1.0	0.59999999999999998	0.65786890550507071	4.4046925644412278	4.0	2.0	1.1868867239266072	1.0	2.8284271247461903	3.6761345967444452	90.0	15.139999999999999	0.92307692307692313	0	123.16666666666667	381.0	103
8	104	208	714.0	391.0	1.7279780386692829	0.90918187140322393	1.0	0.51231527093596063	0.46547052413353274	27.973463567545796	28.442925306655784	5.3851648071345037	2.261795383477518	2.0	11.359225325698931	11.648128890393613	-85.285678498085076	74.936000000000021	0.78342749529190203	0	715.21153846153845	390.54326923076923	104
8	105	574	681.0	390.0	1.6893243929009163	0.51779422650680429	1.0	0.42708333333333331	0.30112595561767574	37.766556009970422	43.011626335213137	8.0	2.8489490746840094	2.2360679774997898	29.619256258335191	32.309484870944836	87.560309257999535	154.76999999999992	0.64494382022471919	0	682.7491289198606	398.08885017421602	105
8	106	21	361.0	385.0	1.0963856447902183	0.73770200337517111	1.0	0.59999999999999998	0.66185068510845002	6.4395737768819012	6.0827625302982193	2.2360679774997898	1.3003397994935841	1.0	3.5355339059327378	4.3475267300397462	18.994771163186588	19.967999999999996	0.93333333333333335	0	361.0	384.61904761904759	106
8	107	515	134.0	404.0	1.2586554970605066	0.60799161288941317	1.0	0.42597187758478083	0.39218843322519981	31.844031678632881	39.05124837953327	9.8488578017961039	3.6021389193223623	3.1622776601683795	25.535261921844143	25.282360309836893	58.063894281072535	128.45800000000006	0.80031080031080026	0	134.42718446601941	403.79417475728155	107
8	108	8	16.0	396.0	0.98174770424681035	0.57034301593550796	1.0	0.66666666666666663	0.7856354252958877	3.5504413610999106	3.0	1.4142135623730951	1.1035533905932737	1.0	2.0	2.9163560569343252	90.0	11.311999999999999	0.88888888888888884	0	16.0	395.5	108
8	109	12	641.0	404.0	1.0326531407633115	0.55086396500259405	1.0	0.59999999999999998	0.65786890550507071	4.4046925644412278	4.0	2.0	1.1868867239266072	1.0	2.8284271247461903	3.6761345967444452	90.0	15.139999999999999	1.0434782608695652	0	640.83333333333337	404.0	109
8	110	12	107.0	406.0	1.0326531407633115	0.55086396500259405	1.0	0.59999999999999998	0.65786890550507071	4.4046925644412278	4.0	2.0	1.1868867239266072	1.0	2.8284271247461903	3.6761345967444452	0.0	15.139999999999999	1.0434782608695652	0	107.0	405.83333333333331	110
8	111	16	301.0	408.0	0.98174770424681035	0.57236935015402846	1.0	0.80000000000000004	1.1346011744716282	4.9817320368524403	4.1231056256176606	2.0	1.2285533905932737	1.0	3.0	4.085	90.0	13.311999999999999	0.88888888888888884	0	300.5	408.0	111
8	112	10	567.0	409.0	1.0178760197630932	0.61007333335466385	1.0	0.625	0.77593622251445704	4.085	3.1622776601683795	1.4142135623730951	1.1242640687119285	1.0	2.1213203435596424	3.2367291417307129	45.000000000000021	12.725999999999999	1.0	0	566.70000000000005	408.30000000000001	112
8	113	69	400.0	420.0	1.1906931563919327	0.8070563172048677	1.0	0.66346153846153844	0.74088841919155779	12.535849457446098	12.041594578792296	4.0	1.7715411157061645	1.4142135623730951	7.0	7.4020990764645269	86.388502289451324	34.210000000000008	0.88461538461538458	0	400.20289855072463	418.8840579710145	113
8	114	8	320.0	415.0	0.98174770424681035	0.57034301593550796	1.0	0.66666666666666663	0.7856354252958877	3.5504413610999106	3.0	1.4142135623730951	1.1035533905932737	1.0	2.0	2.9163560569343252	0.0	11.311999999999999	0.88888888888888884	0	319.5	415.0	114
8	115	1262	505.0	436.0	3.5065351159861127	0.96269632368275726	1.0	0.25494949494949493	0.12148528576158846	102.32593845362678	112.79184367674819	9.8994949366116654	3.005647679336481	2.2360679774997898	37.856182011208141	27.687778239733628	-18.393006960026533	361.30399999999884	0.44389729159338726	0	511.21632329635497	435.52614896988905	115
8	116	27	657.0	417.0	1.0355460619057344	0.62698984455771123	1.0	0.75	1.031095906600803	6.7449999999999983	5.8309518948453007	2.8284271247461903	1.3994757205179384	1.0	4.2426406871192848	5.2545400072506219	45.000000000000028	18.140000000000001	1.0188679245283019	0	656.81481481481478	417.18518518518516	116
8	117	17	11.0	422.0	1.0435740302582011	0.55022053204404398	1.0	0.56666666666666665	0.66169721623227196	5.2490038421002865	5.0	2.2360679774997898	1.253360928786192	1.0	3.5355339059327378	4.3830199374362495	-7.018121733963234	17.968	0.89473684210526316	0	11.470588235294118	421.88235294117646	117
8	118	18	596.0	424.0	1.0181087303300256	0.39380973971700223	1.0	0.59999999999999998	0.78563542529588759	5.115639899455048	5.0	2.2360679774997898	1.2754120738465642	1.0	3.5355339059327378	4.7022551481332133	90.0	16.968	0.90000000000000002	0	596.0	424.5	118
8	119	195	627.0	430.0	1.1125213245222199	0.6170107223040433	1.0	0.60371517027863775	0.6254704807141569	18.529135324370422	19.697715603592208	7.0	2.6470201159581772	2.2360679774997898	13.863621460498695	14.581590939347397	54.647923949995274	62.59200000000002	0.84782608695652173	0	627.83076923076919	430.3692307692308	119
8	120	580	299.0	437.0	2.1415159865867728	0.88091300397146743	1.0	0.38563829787234044	0.33551628638732633	50.821374142325659	49.244289008980523	8.0	2.8827858384396805	2.8284271247461903	26.982501088986329	24.052649809217531	20.70724275578786	147.38799999999992	0.65205171444631804	0	293.55862068965519	439.76206896551724	120
8	121	12	169.0	430.0	0.95993108859688114	0.0	1.0	0.75	1.1784531379438317	3.9151341599477893	3.1622776601683795	1.4142135623730951	1.1380711874576985	1.0	2.8284271247461903	3.9151341599477893	0.0	11.311999999999999	0.8571428571428571	0	168.5	430.5	121
8	122	17	393.0	433.0	1.0435740302582011	0.70207505574690454	1.0	0.68000000000000005	1.0684641784024076	5.5692348377488825	4.4721359549995796	2.2360679774997898	1.2189029030434331	1.0	2.8284271247461903	3.9658685755798748	45.0	14.139999999999999	0.94444444444444442	0	393.0	433.0	122
8	123	853	347.0	456.0	2.2820574060523553	0.8655835652273659	1.0	0.29292582417582419	0.24764151653570349	62.91010744799997	70.936591403872796	10.63014581273465	3.3520986304321694	2.8284271247461903	39.214741140306032	31.50314895014095	-52.479802904574534	208.04999999999964	0.53279200499687707	0	347.26260257913248	459.62016412661194	123
8	124	88	121.0	446.0	1.1410235456335849	0.69234471620223281	1.0	0.61111111111111116	0.72563365423895165	13.042220306056398	12.806248474865697	4.4721359549995796	1.9493368754006077	2.0	9.1923881554251174	9.4108345004030518	52.560920276448705	39.038000000000011	0.84615384615384615	0	121.88636363636364	446.67045454545456	124
8	125	1066	600.0	470.0	2.1343549924000649	0.91537055148076396	1.0	0.32870798643231575	0.20442529839139456	70.547249227834826	75.584389922787622	10.0	3.3818916803141001	3.0	32.85595377751401	28.403198100210211	-20.964329002332221	255.98599999999956	0.55884665792922672	0	615.3001876172608	466.49061913696062	125
8	126	8	453.0	445.0	0.98174770424681035	0.57034301593550796	1.0	0.66666666666666663	0.7856354252958877	3.5504413610999106	3.0	1.4142135623730951	1.1035533905932737	1.0	2.0	2.9163560569343252	0.0	11.311999999999999	0.88888888888888884	0	452.5	445.0	126
8	127	12	80.0	447.0	0.95993108859688114	0.0	1.0	0.75	1.1784531379438317	3.9151341599477893	3.1622776601683795	1.4142135623730951	1.1380711874576985	1.0	2.8284271247461903	3.9151341599477893	0.0	11.311999999999999	0.8571428571428571	0	79.5	447.5	127
8	128	12	676.0	447.0	0.95993108859688114	0.0	1.0	0.75	1.1784531379438317	3.9151341599477893	3.1622776601683795	1.4142135623730951	1.1380711874576985	1.0	2.8284271247461903	3.9151341599477893	0.0	11.311999999999999	0.8571428571428571	0	676.5	447.5	128
8	129	27	423.0	453.0	1.3419961911996638	0.88584382037188947	1.0	0.5625	0.74212485616305379	8.805989417411153	7.6157731058639087	2.2360679774997898	1.2796213509809093	1.0	3.5355339059327378	4.0858341480085887	-32.594938383826616	21.382000000000005	0.93103448275862066	0	423.25925925925924	452.59259259259261	129
8	130	336	164.0	489.0	5.3932346175798198	0.99422646085324518	1.0	0.16279069767441862	0.21815742731651808	67.477793749478209	59.548299723837623	4.0	1.849447887518098	1.4142135623730951	7.1561622246270389	7.2405101910419098	-41.581972939087898	139.12000000000006	0.85605095541401277	0	180.36309523809524	472.86309523809524	130
8	131	21	516.0	457.0	0.96883582967848492	0.0	1.0	0.83999999999999997	1.1255513621340978	5.1719479020372079	4.4721359549995796	2.8284271247461903	1.3564419702018367	1.0	4.0	5.1719479020372079	0.0	15.311999999999998	0.91304347826086951	0	516.0	457.0	131
8	132	87	397.0	462.0	1.0318689388805047	0.55000650224276637	1.0	0.71900826446280997	0.9119575821187621	11.678497311362358	11.180339887498949	4.4721359549995796	2.0468187980651629	2.0	8.4970583144992009	9.7534181626745085	55.526372606324713	34.624000000000009	0.92063492063492058	0	396.27586206896552	461.65517241379308	132
8	133	14	39.0	470.0	1.0120874292177031	0.62383287195737691	1.0	0.69999999999999996	0.93379148757119257	4.8260162369270247	4.1231056256176606	2.0	1.1897753035351701	1.0	2.8284271247461903	3.7718104881721684	65.642355447285638	13.725999999999999	0.90322580645161288	0	38.642857142857146	469.78571428571428	133
8	134	8	710.0	470.0	0.98174770424681035	0.57034301593550796	1.0	0.66666666666666663	0.7856354252958877	3.5504413610999106	3.0	1.4142135623730951	1.1035533905932737	1.0	2.0	2.9163560569343252	0.0	11.311999999999999	0.88888888888888884	0	710.5	470.0	134
8	135	12	11.0	472.0	0.95993108859688114	0.0	1.0	0.75	1.1784531379438317	3.9151341599477893	3.1622776601683795	1.4142135623730951	1.1380711874576985	1.0	2.8284271247461903	3.9151341599477893	0.0	11.311999999999999	0.8571428571428571	0	11.5	472.5	135
8	136	8	519.0	475.0	0.98174770424681035	0.57034301593550796	1.0	0.66666666666666663	0.7856354252958877	3.5504413610999106	3.0	1.4142135623730951	1.1035533905932737	1.0	2.0	2.9163560569343252	0.0	11.311999999999999	0.88888888888888884	0	518.5	475.0	136
8	137	8	480.0	479.0	0.98174770424681035	0.57034301593550796	1.0	0.66666666666666663	0.7856354252958877	3.5504413610999106	3.0	1.4142135623730951	1.1035533905932737	1.0	2.0	2.9163560569343252	90.0	11.311999999999999	0.88888888888888884	0	480.0	479.5	137
8	138	25	292.0	481.0	1.1259468070465821	0.80176834691943477	1.0	0.7142857142857143	0.95471843203778062	7.3610627037856933	6.324555320336759	2.2360679774997898	1.3088539740695346	1.0	3.5777087639996634	4.3992282449533908	20.993606247908332	18.140000000000001	0.8928571428571429	0	292.0	481.0	138
8	139	20	744.0	484.0	1.1490375130504666	0.78183155413276284	1.0	0.5714285714285714	0.63033398581757116	6.5862297022344176	6.0827625302982193	2.2360679774997898	1.2653567894682634	1.0	3.5355339059327378	4.1064464601723998	-69.575891626212083	19.968	0.90909090909090906	0	744.29999999999995	483.94999999999999	139
8	140	15	206.0	486.0	1.0276498635742615	0.55356793481015631	1.0	0.59999999999999998	0.77914257054137626	4.9051155911266831	4.1231056256176606	2.2360679774997898	1.2204757192910176	1.0	2.8284271247461903	4.085	-45.0	15.553999999999998	0.90909090909090906	0	206.19999999999999	485.80000000000001	140
8	141	13	424.0	497.0	1.063880261388624	0.72396268513931272	1.0	0.65000000000000002	0.75332715747299028	4.9814999513895879	4.1231056256176606	2.0	1.1725108220860989	1.0	2.6832815729997477	3.4364336115055689	70.205934576158526	14.725999999999999	0.8666666666666667	0	423.76923076923077	496.76923076923077	141
8	142	52	496.0	500.0	3.5905065105248628	0.94321428766304882	1.0	0.27807486631016043	0.25017011915792503	20.755016843609145	17.088007490635061	2.2360679774997898	1.2221110860862412	1.0	7.0346500531201279	6.8945031872036475	59.912896444804772	51.108000000000018	0.53608247422680411	0	497.32692307692309	505.75	142
8	143	271	85.0	509.0	1.0198533059112196	0.43865703968403957	1.0	0.7131578947368421	0.79154827737028055	19.782622884786484	19.723082923316021	8.4852813742385695	3.2666572728240553	2.8284271247461903	16.978359929108375	17.777744080655598	59.583318569919612	65.592000000000027	0.91245791245791241	0	85.177121771217713	508.94095940959409	143
8	144	103	140.0	506.0	1.2097779737202019	0.81014077409738894	1.0	0.56593406593406592	0.67795907744852879	15.440908724872164	14.7648230602334	4.4721359549995796	2.0016989642822907	2.0	8.4852813742385695	9.0520070647379107	-42.597255534684983	43.694000000000017	0.90350877192982459	0	140.65048543689321	506.29126213592235	144
8	145	262	248.0	515.0	1.0738812587170474	0.48209863245255619	1.0	0.65500000000000003	0.76526069620300197	20.183531646475984	19.646882704388499	7.0710678118654755	2.952422954259831	2.8284271247461903	17.5143319831936	17.683134169176927	31.381559805498313	65.592000000000027	0.89572649572649587	0	247.75190839694656	513.52671755725191	145
8	146	12	461.0	509.0	0.95993108859688114	0.0	1.0	0.75	1.1784531379438317	3.9151341599477893	3.1622776601683795	1.4142135623730951	1.1380711874576985	1.0	2.8284271247461903	3.9151341599477893	0.0	11.311999999999999	0.8571428571428571	0	461.5	509.5	146
8	147	206	616.0	522.0	1.3996546265471974	0.75959223860778169	1.0	0.45777777777777778	0.44526665324051107	22.768167508443245	24.515301344262525	6.324555320336759	2.4362863182224888	2.0	15.006379835532018	14.808406889113261	67.121221186715019	76.248000000000033	0.73835125448028671	0	617.46601941747576	522.757281553398	147
8	148	43	442.0	523.0	2.5775387321741401	0.97272343789110149	1.0	0.32575757575757575	0.44892063783429403	16.435373667945775	13.601470508735444	2.0	1.2142605450138702	1.0	3.3865951261809504	3.8124793544843429	43.171116680512789	34.694000000000017	0.88659793814432986	0	441.69767441860466	522.32558139534888	148
8	149	32	162.0	524.0	1.0553787820653211	0.71553417260043273	1.0	0.76190476190476186	0.99138172726242391	7.6917336730992494	6.7082039324993694	2.8284271247461903	1.4566959868353289	1.2071067811865475	4.4721359549995796	5.3732738655738581	26.56505117707799	20.140000000000001	0.90140845070422537	0	161.0	523.5	149
8	150	24	10.0	526.0	1.0667416027163257	0.66227369352411214	1.0	0.5714285714285714	0.65966653881160353	6.5519925094979987	6.0827625302982193	2.2360679774997898	1.331559055384923	1.0	4.2426406871192848	4.9091590563448078	10.313056699296743	21.382000000000001	0.87272727272727268	0	10.208333333333334	525.41666666666663	150
8	151	1126	50.0	545.0	1.0024762549036612	0.20311034036339065	1.0	0.70419011882426519	0.83269547256416965	38.308020890717621	40.311288741492746	18.027756377319946	6.4604245760200083	5.7439030721688411	36.746584540741146	37.509522973191473	5.0011869453364959	130.35600000000005	0.94940978077571669	0	49.640319715808168	545.42451154529306	151
8	152	23	369.0	538.0	1.0307584345467622	0.65550982330822805	1.0	0.76666666666666672	1.0331265325249392	6.2910724909305475	5.3851648071345037	2.2360679774997898	1.3177015560593595	1.0	4.0	4.7509339393739536	70.863442024500657	16.725999999999999	0.92000000000000004	0	369.21739130434781	538.304347826087	152
8	153	36	655.0	539.0	1.0137992753868301	0.45110905471592028	1.0	0.6428571428571429	0.79892211726803197	7.2746531267296302	7.0710678118654755	2.8284271247461903	1.5436580252213521	1.4142135623730951	5.6568542494923806	6.4924011982173351	-88.939451801669264	23.796000000000003	0.87804878048780488	0	655.38888888888891	539.38888888888891	153
8	154	397	479.0	550.0	1.2333486329293526	0.81207254655867744	1.0	0.54758620689655169	0.58319099826773213	30.533772506131708	29.068883707497267	8.0	3.2183591959133948	3.0	17.600000000000001	17.818181165196435	56.433459511167861	92.490000000000038	0.84829059829059827	0	478.22670025188916	549.34760705289671	154
8	155	107	413.0	547.0	1.7876650368236862	0.81375056782532029	1.0	0.41153846153846152	0.33871140784038611	19.145850952361815	19.646882704388499	3.6055512754639891	1.6585538069138954	1.4142135623730951	10.948117266283759	11.127841549479921	-89.197606381339952	63.006000000000022	0.62390670553935856	0	413.29906542056074	549.99065420560748	155
8	156	15	585.0	560.0	1.027649863574261	0.55356793481015631	1.0	0.59999999999999998	0.77914257054137626	4.9051155911266831	4.1231056256176606	2.2360679774997898	1.2204757192910176	1.0	2.8284271247461903	4.085	45.00000000000005	15.553999999999998	0.90909090909090906	0	584.79999999999995	559.79999999999995	156
8	157	17	279.0	564.0	1.0435740302582011	0.70207505574690454	1.0	0.68000000000000005	1.0684641784024076	5.5692348377488825	4.4721359549995796	2.2360679774997898	1.2189029030434331	1.0	2.8284271247461903	3.9658685755798748	-45.0	14.139999999999999	0.97142857142857142	0	279.0	564.0	157
8	158	16	405.0	565.0	0.98174770424681035	0.57236935015402846	1.0	0.80000000000000004	1.1346011744716282	4.9817320368524403	4.1231056256176606	2.0	1.2285533905932737	1.0	3.0	4.085	90.0	13.311999999999999	0.88888888888888884	0	405.5	565.0	158
8	159	8	463.0	565.0	0.98174770424681035	0.57034301593550796	1.0	0.66666666666666663	0.7856354252958877	3.5504413610999106	3.0	1.4142135623730951	1.1035533905932737	1.0	2.0	2.9163560569343252	90.0	11.311999999999999	0.88888888888888884	0	463.0	564.5	159
9	1	970	88.0	57.0	3.7839815366458733	0.98843064038443673	1.0	0.38219070133963751	0.22497154202154629	95.453356183505292	93.770997648526702	7.2801098892805181	3.0223210817748654	3.0	18.509498952725842	14.477750455218729	-81.891851243916463	232.76999999999967	0.7257762813318368	0	89.035051546391756	54.860824742268044	1
9	2	69	123.0	12.0	1.2442852504615554	0.62834053133286494	1.0	0.52272727272727271	0.57400974048615627	11.746597588599396	11.661903789690601	4.0	1.6587339148317108	1.4142135623730951	8.13733471206735	9.1381295033127223	-43.828452211121032	38.866000000000007	0.80701754385964897	0	122.37681159420291	12.072463768115941	2
9	3	114	656.0	12.0	1.2633047162203495	0.8008366093396041	1.0	0.5089285714285714	0.59821566363511269	16.500073889694491	15.132745950421556	4.4721359549995796	1.9856812751731399	2.0	9.8994949366116654	9.8816120631025264	49.975785607492874	48.936000000000021	0.86692015209125473	0	656.39473684210532	13.192982456140351	3
9	4	12	689.0	8.0	1.090830782496456	0.76176413598315107	1.0	0.59999999999999998	0.75421000828405227	4.943596118347501	4.1231056256176606	1.4142135623730951	1.1380711874576985	1.0	2.1213203435596424	3.2027307929010762	-36.650377883003188	14.139999999999999	1.0434782608695652	0	689.0	7.5	4
9	5	78	177.0	14.0	1.3107976124767924	0.88371386810632835	1.0	0.74285714285714288	0.72394112166467928	14.691988444882837	14.142135623730951	3.6055512754639891	1.7873651611358803	1.7071067811865475	6.0	6.8762555410291286	-6.3914144498160121	36.796000000000006	0.91228070175438591	0	175.05128205128204	14.141025641025641	5
9	6	33	227.0	18.0	1.4469666806416299	0.90342027340214259	1.0	0.52380952380952384	0.67446675612447893	10.223923104426829	8.9442719099991592	2.2360679774997898	1.3019390920865952	1.0	3.7729688731351945	4.3835695915191355	-55.350206849651471	24.796000000000006	0.86842105263157898	0	227.72727272727272	17.151515151515152	6
9	7	262	540.0	22.0	1.2153813606844011	0.82891573453302703	1.0	0.5822222222222222	0.68658875435378042	24.902686082839701	25.298221281347036	7.0710678118654755	2.9227628118326874	2.8284271247461903	13.416407864998739	13.929902507533313	23.495257311601737	69.248000000000033	0.92091388400702989	0	541.00381679389318	21.65648854961832	7
9	8	305	15.0	31.0	1.4747931218597321	0.91310419966822054	1.0	0.51870748299319724	0.63432235814593307	31.375739292623624	30.886890422961002	6.7082039324993694	2.7980240184228156	2.8284271247461903	13.187798633088285	12.792713508110678	-55.692354585805219	77.732000000000042	0.91729323308270672	0	15.859016393442623	30.98688524590164	8
9	9	558	268.0	39.0	2.5729888532000373	0.97480981805873346	1.0	0.38482758620689655	0.33875951404814858	58.978322792388276	60.745370193949761	6.7082039324993694	2.8334097431138376	2.8284271247461903	14.230249470757707	13.154389861460089	-68.042457705474277	143.87200000000001	0.86713286713286708	0	264.25985663082434	45.869175627240146	9
9	10	300	411.0	27.0	3.9955338527926969	0.9710514818780196	1.0	0.2304147465437788	0.23180351713718914	53.713343446253141	47.010637094172637	5.0	1.9658872574548509	2.0	14.142135623730951	12.830522386602084	-42.235178243318032	127.52800000000006	0.54894784995425439	0	405.52333333333331	33.009999999999998	10
9	11	19	563.0	29.0	0.99299794036778999	0.51642407123779555	1.0	0.76000000000000001	1.1010166147682168	5.3533932907305433	4.4721359549995796	2.2360679774997898	1.2793229362823826	1.0	3.5355339059327378	4.5842872485507096	45.000000000000036	14.725999999999997	0.88372093023255816	0	563.15789473684208	28.842105263157894	11
9	12	247	180.0	42.0	1.3379029753585758	0.8720114330810379	1.0	0.51138716356107661	0.6616868211461453	26.103964438628793	23.769728648009426	6.324555320336759	2.6628188213024897	2.2360679774997898	11.313708498984761	12.777512241631664	-42.744473156039135	68.490000000000038	0.96108949416342415	0	183.91093117408906	38.157894736842103	12
9	13	119	703.0	44.0	2.9922142302159855	0.76334198113281704	1.0	0.31315789473684208	0.20948175572672428	25.340506559744924	19.723082923316021	3.6055512754639891	1.518775088860191	1.0	15.202405144316661	16.369830332390741	24.220484471783195	84.490000000000023	0.47983870967741937	0	697.44537815126046	41.252100840336134	13
9	14	47	326.0	35.0	1.0660893286774185	0.71894849011857254	1.0	0.74603174603174605	0.94741490009949203	9.3606821496051698	8.5440037453175304	3.1622776601683795	1.6360903027299025	1.4142135623730951	5.8137767414994528	6.5062671473488543	73.641257895907771	24.968000000000004	0.91262135922330101	0	326.29787234042556	36.021276595744681	14
9	15	54	646.0	36.0	1.1252864708617305	0.77260880512898211	1.0	0.67500000000000004	0.81835039063921688	10.586071721720037	9.4868329805051381	3.1622776601683795	1.6704329632901977	1.4142135623730951	6.0	6.7209103912173678	-31.681528449156907	28.796000000000006	0.90756302521008403	0	647.53703703703707	35.148148148148145	15
9	16	17	429.0	35.0	0.99753399951151611	0.29417876299267404	1.0	0.68000000000000005	0.93198094946551679	4.8358264357723177	4.1231056256176606	2.2360679774997898	1.253360928786192	1.0	3.5355339059327378	4.6218431219249281	90.0	15.139999999999999	0.89473684210526316	0	428.64705882352939	35.0	16
9	17	12	47.0	37.0	0.95993108859688114	0.0	1.0	0.75	1.1784531379438317	3.9151341599477893	3.1622776601683795	1.4142135623730951	1.1380711874576985	1.0	2.8284271247461903	3.9151341599477893	0.0	11.311999999999999	0.8571428571428571	0	46.5	36.5	17
9	18	452	503.0	50.0	1.5852376212866899	0.89618017899717284	1.0	0.42803030303030304	0.41633961887161097	39.061878953419175	43.56604182158393	7.2111025509279782	2.9048391946580132	2.8284271247461903	18.922371232383458	17.331376987666545	11.783236354736729	116.80200000000005	0.78814298169136876	0	502.6659292035398	49.615044247787608	18
9	19	74	743.0	50.0	1.3146926120132307	0.86811494553298985	1.0	0.52857142857142858	0.65448113274962394	14.177271902023037	13.601470508735444	3.6055512754639891	1.7322514417773658	1.4142135623730951	6.1017021584775204	7.0370762631755204	-58.89045900446235	37.694000000000017	0.95483870967741935	0	743.55405405405406	48.918918918918919	19
9	20	17	543.0	45.0	1.2379652711886504	0.84409781310504794	1.0	0.56666666666666665	0.69327668867813907	6.5488468312041039	5.3851648071345037	2.0	1.1806510477567929	1.0	2.7735009811261455	3.5114210881674239	-32.84772536703165	17.553999999999998	0.89473684210526316	0	542.23529411764707	45.647058823529413	20
9	21	15	55.0	62.0	1.0276498635742615	0.55356793481015631	1.0	0.59999999999999998	0.77914257054137626	4.9051155911266831	4.1231056256176606	2.2360679774997898	1.2204757192910176	1.0	2.8284271247461903	4.085	44.999999999999972	15.553999999999998	0.90909090909090906	0	54.799999999999997	61.799999999999997	21
9	22	12	307.0	62.0	1.0326531407633115	0.55086396500259405	1.0	0.59999999999999998	0.65786890550507071	4.4046925644412278	4.0	2.0	1.1868867239266072	1.0	2.8284271247461903	3.6761345967444452	0.0	15.139999999999999	1.0434782608695652	0	307.0	61.833333333333336	22
9	23	36	11.0	68.0	1.0617419616298838	0.61037068247974802	1.0	0.6428571428571429	0.90305579104901879	7.8187902575203685	7.0710678118654755	2.8284271247461903	1.4371302520445275	1.4142135623730951	5.2696518641396768	6.1933882344299338	18.096603652782324	22.382000000000005	0.85714285714285732	0	11.333333333333334	68.166666666666671	23
9	24	15	324.0	70.0	1.027649863574261	0.55356793481015609	1.0	0.59999999999999998	0.77914257054137626	4.9051155911266822	4.1231056256176606	2.2360679774997898	1.2204757192910176	1.0	2.8284271247461903	4.085	-44.999999999999986	15.553999999999998	0.90909090909090906	0	324.19999999999999	69.799999999999997	24
9	25	1507	659.0	90.0	1.6791628985799669	0.90083683305499185	1.0	0.40047834174860486	0.32562652112663265	73.563927459222242	77.665951355790398	15.556349186104045	5.3626497740512482	4.1231056256176606	32.839228106410999	31.93835332108392	-58.737927057170147	241.15799999999956	0.76711631458386365	1	654.61313868613138	98.422694094226941	25
9	26	15	441.0	75.0	1.027649863574261	0.55356793481015609	1.0	0.59999999999999998	0.77914257054137626	4.9051155911266822	4.1231056256176606	2.2360679774997898	1.2204757192910176	1.0	2.8284271247461903	4.085	44.999999999999986	15.553999999999998	0.90909090909090906	0	440.80000000000001	74.799999999999997	26
9	27	8	216.0	76.0	0.98174770424681035	0.57034301593550796	1.0	0.66666666666666663	0.7856354252958877	3.5504413610999106	3.0	1.4142135623730951	1.1035533905932737	1.0	2.0	2.9163560569343252	90.0	11.311999999999999	0.88888888888888884	0	216.0	75.5	27
9	28	8	628.0	76.0	0.98174770424681035	0.57034301593550796	1.0	0.66666666666666663	0.7856354252958877	3.5504413610999106	3.0	1.4142135623730951	1.1035533905932737	1.0	2.0	2.9163560569343252	90.0	11.311999999999999	0.88888888888888884	0	628.0	75.5	28
9	29	125	43.0	78.0	2.0725978445390671	0.77881322674678766	1.0	0.38699690402476783	0.33623493835408574	21.815425859164478	21.095023109728988	4.0	1.740947499984707	1.4142135623730951	12.412596634268242	13.683854472652923	-32.909072325295867	68.350000000000023	0.63613231552162852	0	43.759999999999998	79.623999999999995	29
9	30	29	146.0	77.0	1.0006105921967081	0.33465590285954211	1.0	0.69047619047619047	0.91398427943547822	6.3381399593252858	6.0827625302982193	2.8284271247461903	1.4573983834001178	1.4142135623730951	4.9497474683058327	5.972685335140854	11.309932474020279	19.968	0.87878787878787878	0	146.10344827586206	77.482758620689651	30
9	31	138	490.0	87.0	2.1279092875586083	0.95977970505856092	1.0	0.50181818181818183	0.46702600669263566	26.374474537650752	25.0	3.6055512754639891	1.8024478405642981	1.7071067811865475	7.5894663844041101	7.4047443555108989	-16.381569355986578	60.936000000000021	0.8288288288288288	0	488.268115942029	86.5	31
9	32	10	379.0	88.0	1.0178760197630927	0.61007333335466418	1.0	0.625	0.77593622251445704	4.085	3.1622776601683795	1.4142135623730951	1.1242640687119285	1.0	2.1213203435596424	3.236729141730712	44.999999999999993	12.725999999999999	1.0	0	378.69999999999999	87.299999999999997	32
9	33	8	425.0	89.0	0.98174770424681035	0.57034301593550796	1.0	0.66666666666666663	0.7856354252958877	3.5504413610999106	3.0	1.4142135623730951	1.1035533905932737	1.0	2.0	2.9163560569343252	0.0	11.311999999999999	0.88888888888888884	0	424.5	89.0	33
9	34	804	525.0	128.0	2.0809978977289334	0.82791990846238162	1.0	0.37050691244239631	0.19832602357383725	56.901039750270321	62.169124169478209	9.2195444572928871	2.7952813743186402	2.2360679774997898	31.841607999597006	31.912740296027	86.496443153137861	225.70599999999968	0.61140684410646384	0	524.80845771144277	120.90796019900498	34
9	35	732	225.0	114.0	2.4694091995834615	0.91490145021751457	1.0	0.33531836921667429	0.21564422525113547	62.870393953737469	63.529520697074361	6.7082039324993694	2.5597100805043884	2.2360679774997898	29.604848569508501	25.379348845183824	29.095166156282531	206.53399999999979	0.56766188445133769	0	217.39617486338798	112.31420765027322	35
9	36	43	18.0	101.0	1.4967679539912389	0.91744840037779307	1.0	0.48863636363636365	0.59887515144049031	11.980046531346861	10.770329614269007	2.2360679774997898	1.3947152802582041	1.4142135623730951	4.0249223594996213	4.7663188776219778	-60.595928014654696	30.038000000000004	0.91489361702127658	0	18.534883720930232	99.651162790697668	36
9	37	288	168.0	109.0	1.2653863281258892	0.76580438950851137	1.0	0.5485714285714286	0.5973978451080435	25.668961975431898	24.515301344262525	6.324555320336759	2.7573631432933929	2.2360679774997898	17.006170529121885	16.507031426410631	33.641543949121477	77.834000000000032	0.80334728033472802	0	164.41319444444446	105.76041666666667	37
9	38	10	245.0	103.0	1.0178760197630927	0.61007333335466418	1.0	0.625	0.77593622251445704	4.085	3.1622776601683795	1.4142135623730951	1.1242640687119285	1.0	2.1213203435596424	3.236729141730712	44.999999999999993	12.725999999999999	1.0	0	245.30000000000001	102.7	38
9	39	176	454.0	114.0	1.6181860758685758	0.9355050772089295	1.0	0.47826086956521741	0.58627706849307837	25.442770847749415	24.186773244895647	4.4721359549995796	2.1769126584541816	2.0	8.5978530414910512	8.9892679812781005	-33.885248985259899	61.42000000000003	0.9263157894736842	0	454.99431818181819	113.20454545454545	39
9	40	115	699.0	113.0	1.7805804560031497	0.92553164500589713	1.0	0.57499999999999996	0.5123748582888098	21.416234981135009	19.235384061671343	3.6055512754639891	1.7784624324557678	1.4142135623730951	8.1818382944241943	8.1096915027901364	7.6610164860131604	53.108000000000018	0.75409836065573765	0	694.25217391304352	111.77391304347826	40
9	41	2125	46.0	148.0	4.466066352872855	0.90867775420429064	1.0	0.18565437707496069	0.1114830707110893	143.21301019361644	139.51702405083043	15.297058540778355	4.0763744699509425	3.0	78.850857165621406	59.791172602197676	35.063375826110388	489.41799999999847	0.30214702118583819	0	64.374117647058824	156.92188235294117	41
9	42	18	558.0	127.0	1.148469742361701	0.81327444608448851	1.0	0.59999999999999998	0.73405767036508818	6.3676105793024531	5.3851648071345037	2.0	1.2261704339925263	1.0	2.8284271247461903	3.7051871093985427	56.894334204790141	17.554000000000002	0.92307692307692313	0	557.72222222222217	126.72222222222223	42
9	43	17	195.0	131.0	0.99753399951151567	0.2941787629926737	1.0	0.68000000000000005	0.93198094946551713	4.8358264357723169	4.1231056256176606	2.2360679774997898	1.253360928786192	1.0	3.5355339059327378	4.6218431219249281	0.0	15.139999999999997	0.89473684210526316	0	195.0	130.64705882352942	43
9	44	12	419.0	134.0	0.95993108859688114	0.0	1.0	0.75	1.1784531379438317	3.9151341599477893	3.1622776601683795	1.4142135623730951	1.1380711874576985	1.0	2.8284271247461903	3.9151341599477893	0.0	11.311999999999999	0.8571428571428571	0	419.5	133.5	44
9	45	12	728.0	137.0	0.95993108859688114	0.0	1.0	0.75	1.1784531379438317	3.9151341599477893	3.1622776601683795	1.4142135623730951	1.1380711874576985	1.0	2.8284271247461903	3.9151341599477893	0.0	11.311999999999999	0.8571428571428571	0	727.5	137.5	45
9	46	8	154.0	140.0	0.98174770424681035	0.57034301593550796	1.0	0.66666666666666663	0.7856354252958877	3.5504413610999106	3.0	1.4142135623730951	1.1035533905932737	1.0	2.0	2.9163560569343252	0.0	11.311999999999999	0.88888888888888884	0	153.5	140.0	46
9	47	13	694.0	142.0	1.0638802613886236	0.72396268513931283	1.0	0.65000000000000002	0.75332715747299051	4.981499951389587	4.1231056256176606	2.0	1.1725108220860989	1.0	2.6832815729997477	3.4364336115055676	-19.794065423841491	14.725999999999997	0.8666666666666667	0	693.76923076923072	142.23076923076923	47
9	48	226	260.0	152.0	1.0280120741556997	0.42406390774575742	1.0	0.66081871345029242	0.79513155523397094	18.083213167239421	18.439088914585774	7.6157731058639087	2.9836498509726042	2.8284271247461903	15.811388300841896	16.376741326464039	80.321484052801566	59.764000000000031	0.91129032258064513	0	260.7079646017699	152.00884955752213	48
9	49	8	689.0	151.0	0.98174770424681035	0.57034301593550796	1.0	0.66666666666666663	0.7856354252958877	3.5504413610999106	3.0	1.4142135623730951	1.1035533905932737	1.0	2.0	2.9163560569343252	0.0	11.311999999999999	0.88888888888888884	0	688.5	151.0	49
9	50	59	668.0	154.0	1.0339252340377618	0.53321437355975621	1.0	0.58999999999999997	0.70401018317560837	9.5937159954406255	9.4868329805051381	3.6055512754639891	1.7708961793894369	1.4142135623730951	7.0710678118654755	8.1160933968752893	41.407359951563087	32.452000000000012	0.88721804511278191	0	668.57627118644064	154.42372881355934	50
9	51	172	641.0	163.0	1.8344285605602322	0.88689539283233398	1.0	0.39540229885057471	0.35457099013948767	25.782460314241145	28.635642126552707	5.6568542494923806	2.2174209956818274	2.0	13.093258867143797	11.91073104025833	9.0114902193524991	78.076000000000036	0.64419475655430714	0	642.31395348837214	163.25	51
9	52	16	363.0	159.0	0.98174770424681035	0.57236935015402846	1.0	0.80000000000000004	1.1346011744716284	4.9817320368524403	4.1231056256176606	2.0	1.228553390593274	1.0	3.0	4.085	0.0	13.311999999999998	0.88888888888888884	0	363.0	158.5	52
9	53	180	742.0	169.0	1.4540607339298728	0.85587298014066593	1.0	0.5357142857142857	0.51917711286062618	22.987558988776591	20.808652046684813	5.0	2.1093239457767954	2.0	12.800695221945471	11.88884553371642	-23.821846417594891	66.006000000000029	0.77419354838709675	0	746.32222222222219	166.53888888888889	53
9	54	347	573.0	211.0	6.3464168369587881	0.95048387703716242	1.0	0.14506688963210701	0.085124601526155211	71.446739320039484	65.946948375190189	4.1231056256176606	1.4133168022365765	1.0	19.207841535960991	22.203779817335786	-48.773152415929552	226.32999999999953	0.36033229491173413	0	591.89913544668593	190.80115273775215	54
9	55	430	417.0	173.0	3.8967338187536011	0.99060009222225975	1.0	0.28439153439153442	0.28989108719716061	64.66275668408359	59.615434243155519	4.4721359549995796	2.2011802002267746	2.0	8.582085814625275	8.8452074227248385	-22.21660280107281	136.52800000000002	0.94818081587651604	0	402.22558139534885	178.91627906976746	55
9	56	109	461.0	175.0	1.0427040017919125	0.63015186379566546	1.0	0.69871794871794868	0.9347436074104114	13.508907492934021	12.649110640673518	5.0	2.251372369711508	2.0	9.1923881554251174	10.489287216411574	55.50963156614764	38.280000000000015	0.93965517241379315	0	461.20183486238534	175.3302752293578	56
9	57	302	172.0	179.0	1.7305286949221199	0.92033994383233575	1.0	0.41944444444444445	0.44695503287333138	34.004150833095558	31.016124838541646	6.4031242374328485	2.5561881315370987	2.2360679774997898	14.879697759208868	13.299683190038218	-33.635207184270421	92.146000000000043	0.76649746192893398	0	165.7980132450331	182.94039735099338	57
9	58	35	714.0	175.0	1.0873757429567936	0.762515218885359	1.0	0.7142857142857143	1.000377447631932	8.3550847453279804	7.2111025509279782	2.8284271247461903	1.5069503366634998	1.4142135623730951	4.2426406871192848	5.4054915026765649	-45.0	20.968	0.9859154929577465	0	713.0	176.0	58
9	59	81	662.0	179.0	1.0143120946136084	0.49118169093214759	1.0	0.73636363636363633	0.95635793594297636	10.980600939913833	10.295630140987001	4.4721359549995796	2.0379742126932907	2.0	8.4852813742385695	9.5647308839116238	54.186965488217069	32.624000000000009	0.9101123595505618	0	662.28395061728395	179.06172839506172	59
9	60	8	27.0	182.0	0.98174770424681035	0.57034301593550796	1.0	0.66666666666666663	0.7856354252958877	3.5504413610999106	3.0	1.4142135623730951	1.1035533905932737	1.0	2.0	2.9163560569343252	90.0	11.311999999999999	0.88888888888888884	0	27.0	181.5	60
9	61	82	317.0	185.0	1.108213548733165	0.71758292838464466	1.0	0.58571428571428574	0.66785281086637605	12.560173892123666	13.038404810405298	4.4721359549995796	1.9416079431813213	1.7071067811865475	8.4970583144992009	8.7478229033445469	-8.375202744695196	39.280000000000008	0.86772486772486768	0	317.86585365853659	184.65853658536585	61
9	62	12	572.0	183.0	0.95993108859688114	0.0	1.0	0.75	1.1784531379438317	3.9151341599477893	3.1622776601683795	1.4142135623730951	1.1380711874576985	1.0	2.8284271247461903	3.9151341599477893	0.0	11.311999999999999	0.8571428571428571	0	571.5	182.5	62
9	63	501	638.0	197.0	1.3110691225162459	0.8720317440003551	1.0	0.6278195488721805	0.55697280843911789	36.756262242084254	37.483329627982627	9.0	3.5614379370396323	3.1622776601683795	19.295903133288622	17.9903275829307	89.27110621711175	106.31800000000004	0.85714285714285698	0	637.56487025948104	199.77445109780439	63
9	64	26	742.0	186.0	1.0642377480355956	0.69840501270555444	1.0	0.61904761904761907	0.7431375325265781	6.9167063058355795	6.0827625302982193	2.2360679774997898	1.3445160511245444	1.0	4.4721359549995796	4.9503057813869171	0.0	20.968	0.83870967741935487	0	742.0	185.5	64
9	65	23	435.0	190.0	1.012167601057943	0.38092308659367352	1.0	0.63888888888888884	0.89523741019660308	5.7377121138686489	5.0990195135927845	2.2360679774997898	1.3307695160483062	1.0	4.2426406871192848	5.3051272257867854	-11.309932474020284	17.968	0.85185185185185186	0	435.47826086956519	189.39130434782609	65
9	66	10	293.0	193.0	1.0178760197630932	0.61007333335466385	1.0	0.625	0.77593622251445704	4.085	3.1622776601683795	1.4142135623730951	1.1242640687119285	1.0	2.1213203435596424	3.2367291417307129	45.000000000000021	12.725999999999999	1.0	0	292.30000000000001	192.69999999999999	66
9	67	21	27.0	201.0	0.96883582967848492	0.0	1.0	0.83999999999999997	1.1255513621340978	5.1719479020372079	4.4721359549995796	2.8284271247461903	1.3564419702018367	1.0	4.0	5.1719479020372079	0.0	15.311999999999998	0.91304347826086951	0	27.0	201.0	67
9	68	155	142.0	211.0	1.6630415269493435	0.90650195409337075	1.0	0.46130952380952384	0.37566798891959796	23.658655850950897	23.53720459187964	4.2426406871192848	1.8554956393538562	2.0	12.253652516698846	9.9887228075208281	79.438713950464148	72.006000000000029	0.6919642857142857	0	142.72903225806451	210.1032258064516	68
9	69	1497	328.0	224.0	1.999778859958607	0.94701352889519574	1.0	0.4511754068716094	0.31871683787722455	83.034756226882052	81.541400527584756	11.401754250991379	4.3745646797727789	4.0	30.245084303985006	26.670238405641989	-18.385487787823624	242.94799999999969	0.7856205720283389	0	316.84168336673349	224.6619906479626	69
9	70	10	224.0	209.0	1.0178760197630932	0.61007333335466385	1.0	0.625	0.77593622251445704	4.085	3.1622776601683795	1.4142135623730951	1.1242640687119285	1.0	2.1213203435596424	3.2367291417307129	-45.0	12.725999999999999	1.0	0	224.30000000000001	208.30000000000001	70
9	71	682	562.0	237.0	1.6722109164076693	0.65751113499771696	1.0	0.36904761904761907	0.2667205803637332	43.039339093080109	44.944410108488462	8.0622577482985491	2.8750912462988394	2.2360679774997898	36.084146407241995	32.427767397778567	18.920476122476824	179.25399999999982	0.54277755670513328	0	563.93695014662751	232.24486803519062	71
9	72	8	95.0	214.0	0.98174770424681035	0.57034301593550796	1.0	0.66666666666666663	0.7856354252958877	3.5504413610999106	3.0	1.4142135623730951	1.1035533905932737	1.0	2.0	2.9163560569343252	90.0	11.311999999999999	0.88888888888888884	0	95.0	213.5	72
9	73	17	620.0	218.0	0.99753399951151567	0.2941787629926737	1.0	0.68000000000000005	0.93198094946551679	4.8358264357723169	4.1231056256176606	2.2360679774997898	1.253360928786192	1.0	3.5355339059327378	4.6218431219249281	0.0	15.139999999999999	0.89473684210526316	0	620.0	218.35294117647058	73
9	74	60	390.0	222.0	2.6761715197246354	0.97607358863621674	1.0	0.41666666666666669	0.39933885895617377	19.820192186621181	17.464249196572979	2.2360679774997898	1.3240449783912782	1.0	4.1109609582188931	4.3097115204789809	16.632309565875257	43.452000000000012	0.80536912751677847	0	386.93333333333334	221.19999999999999	74
9	75	47	460.0	223.0	1.0881179683026792	0.67328899537326881	1.0	0.58024691358024694	0.80790183497840262	9.2599464602622685	8.2462112512353212	3.1622776601683795	1.5815977176091187	1.4142135623730951	5.6568542494923806	6.8466138554793279	51.087171419850947	27.038000000000007	0.91262135922330101	0	459.59574468085106	222.12765957446808	75
9	76	14	361.0	222.0	1.0120874292177031	0.62383287195737691	1.0	0.69999999999999996	0.93379148757119257	4.8260162369270247	4.1231056256176606	2.0	1.1897753035351701	1.0	2.8284271247461903	3.7718104881721684	-24.357644552714394	13.725999999999999	0.90322580645161288	0	361.21428571428572	221.64285714285714	76
9	77	2261	208.0	264.0	2.688539593753656	0.92951264010620871	1.0	0.29072907290729072	0.20164893542956239	116.55416091604054	117.80067911519016	10.770329614269007	4.0502378727541437	4.0	50.300663016884457	42.984038678102628	-49.106256725165672	375.36799999999926	0.58926244461819133	0	218.95444493586908	271.64838567005751	77
9	78	75	676.0	247.0	1.0288413416769575	0.58021000691827651	1.0	0.68181818181818177	0.86346279572541906	10.945269371296234	10.440306508910551	4.2426406871192848	1.9606225499643877	2.0	8.0498447189992426	8.9145597265572825	70.956045348285855	33.038000000000004	0.90361445783132532	0	676.44000000000005	247.78666666666666	78
9	79	1986	427.0	282.0	1.9921845524542168	0.72931885088259696	1.0	0.26022012578616355	0.16730217913714412	82.743295419554528	107.07940978544848	15.652475842498529	4.6402412767854626	3.1622776601683795	58.672183987676632	56.610808465872147	84.191708394109824	386.22799999999927	0.42390608324439699	0	428.88519637462235	290.13141993957703	79
9	80	46	484.0	255.0	1.1142235307309412	0.75263211103679362	1.0	0.63888888888888884	0.9095404209723944	9.6278042437074003	8.5440037453175304	2.8284271247461903	1.5728469707029025	1.4142135623730951	5.4000000000000004	6.3393436491301571	-57.319964941551994	25.210000000000008	0.89320388349514568	0	484.76086956521738	254.2608695652174	80
9	81	16	145.0	252.0	0.98174770424681035	0.57236935015402846	1.0	0.80000000000000004	1.1346011744716284	4.9817320368524403	4.1231056256176606	2.0	1.228553390593274	1.0	3.0	4.085	0.0	13.311999999999998	0.88888888888888884	0	145.0	252.5	81
9	82	1260	299.0	286.0	1.6808969798045121	0.77379291225693858	1.0	0.38135593220338981	0.27367017009380451	61.995227235057349	66.2872536767062	11.0	3.806912804691204	3.1622776601683795	44.820579188204015	39.27017332158286	37.107729371210596	240.53399999999962	0.62391681109185437	0	304.93968253968256	287.24365079365077	82
9	83	85	17.0	260.0	2.1224454174221954	0.96173074137148862	1.0	0.63909774436090228	0.51314732887726078	20.732613633072585	18.110770276274835	3.0	1.5590886297363209	1.4142135623730951	5.3979561904930975	5.6806597534667027	-5.6180192071166699	45.624000000000017	0.79812206572769961	0	13.952941176470588	260.67058823529413	83
9	84	1666	692.0	299.0	2.5713490915786563	0.94141566144018829	1.0	0.29125874125874124	0.20119416036295279	98.835094080881461	107.8563859954523	11.180339887498949	4.061007592851027	3.1622776601683795	40.862476545262069	33.331987466870302	-14.029014563503791	322.57799999999918	0.51835718730553815	0	693.96218487394958	299.67406962785117	84
9	85	36	574.0	273.0	1.0137992753868301	0.45110905471592028	1.0	0.6428571428571429	0.79892211726803197	7.2746531267296302	7.0710678118654755	2.8284271247461903	1.5436580252213521	1.4142135623730951	5.6568542494923806	6.4924011982173351	-88.939451801669264	23.796000000000003	0.87804878048780488	0	574.38888888888891	272.38888888888891	85
9	86	22	255.0	276.0	0.99428693112299082	0.44553531651207928	1.0	0.73333333333333328	0.94104612272568233	5.6466235619459768	5.0990195135927845	2.8284271247461903	1.3697983142777934	1.0	4.0	5.055220852854327	0.0	17.139999999999997	0.91666666666666663	0	255.13636363636363	276.0	86
9	87	16	275.0	279.0	0.98174770424681035	0.57236935015402846	1.0	0.80000000000000004	1.1346011744716284	4.9817320368524403	4.1231056256176606	2.0	1.228553390593274	1.0	3.0	4.085	0.0	13.311999999999998	0.88888888888888884	0	275.0	278.5	87
9	88	16	626.0	278.0	0.98174770424681035	0.57236935015402846	1.0	0.80000000000000004	1.1346011744716284	4.9817320368524403	4.1231056256176606	2.0	1.228553390593274	1.0	3.0	4.085	0.0	13.311999999999998	0.88888888888888884	0	626.0	278.5	88
9	89	229	58.0	291.0	1.1741483740957188	0.80481549863114321	1.0	0.54784688995215314	0.72329765547296054	22.557475807034926	22.135943621178654	6.4031242374328485	2.7703814412599455	2.2360679774997898	12.089754429357205	13.388427491854292	56.338871882556951	63.076000000000029	0.92338709677419351	0	56.454148471615717	289.01310043668121	89
9	90	46	498.0	282.0	1.0499947830872767	0.66078747933646187	1.0	0.63888888888888884	0.78074751775534013	8.9539731549283825	8.0622577482985491	3.1622776601683795	1.6385859324548804	1.4142135623730951	5.6568542494923806	6.7206109629751776	-44.052483391480372	27.210000000000008	0.91089108910891092	0	497.89130434782606	282.41304347826087	90
9	91	8	367.0	284.0	0.98174770424681035	0.57034301593550796	1.0	0.66666666666666663	0.7856354252958877	3.5504413610999106	3.0	1.4142135623730951	1.1035533905932737	1.0	2.0	2.9163560569343252	90.0	11.311999999999999	0.88888888888888884	0	367.0	283.5	91
9	92	325	552.0	304.0	1.3417813434822097	0.76712745233799551	1.0	0.48148148148148145	0.52156067029232689	28.088856430898499	30.479501308256342	8.0622577482985491	2.9269777828631671	2.8284271247461903	16.970562748477139	18.018853005471417	-47.151838176705944	88.490000000000038	0.86092715231788064	0	550.99384615384611	302.78769230769228	92
9	93	45	234.0	301.0	3.0283401776826064	0.95978062600931191	1.0	0.32142857142857145	0.3318509005701763	18.002936623635765	13.928388277184119	2.2360679774997898	1.276358355419049	1.0	5.2999894000317997	5.0543432915906354	-65.018484386179139	41.280000000000015	0.66666666666666663	0	235.26666666666668	297.19999999999999	93
9	94	5	82.0	303.0	1.0053096491487339	0.0	1.0	0.55555555555555558	0.49102214080992984	2.6184975728143671	2.0	1.4142135623730951	1.0828427124746189	1.0	1.4142135623730951	2.6184975728143671	0.0	11.311999999999999	1.1111111111111112	0	82.0	303.0	94
9	95	1469	729.0	347.0	2.3177538190909845	0.88771261670057156	1.0	0.29286283891547049	0.15243796404182752	84.483333861222988	97.128780492704635	12.165525060596439	3.6294158819024842	3.0	39.595574809169605	38.895957185789406	-54.401681666268843	347.99199999999905	0.54680811464731061	0	735.25595643294753	342.79986385296121	95
9	96	94	67.0	319.0	1.5650622234858489	0.90393332270671656	1.0	0.55294117647058827	0.54177075715800682	17.866211915360243	16.031219541881399	3.6055512754639891	1.7623042026901887	1.4142135623730951	8.6759437526991849	7.6409038254129724	-88.206758400852749	46.694000000000017	0.77685950413223137	0	67.361702127659569	321.55319148936172	96
9	97	16	595.0	330.0	0.98174770424681035	0.57236935015402846	1.0	0.80000000000000004	1.1346011744716282	4.9817320368524403	4.1231056256176606	2.0	1.2285533905932737	1.0	3.0	4.085	90.0	13.311999999999999	0.88888888888888884	0	594.5	330.0	97
9	98	507	679.0	350.0	1.3499560714619914	0.85516177242972313	1.0	0.52702702702702697	0.56108595763909452	37.085219878843482	37.107950630558946	9.2195444572928871	3.5125218743400644	3.1622776601683795	20.193434550061411	19.223539411673816	58.911771893905311	106.56000000000004	0.91764705882352937	0	676.01183431952666	345.8639053254438	98
9	99	29	309.0	341.0	1.0562573192601703	0.66431790944266655	1.0	0.59183673469387754	0.76710402845996717	7.1629682980379128	6.324555320336759	2.8284271247461903	1.4167726735769002	1.4142135623730951	4.2426406871192848	5.3539616735123712	44.999999999999964	21.796000000000006	0.89230769230769236	0	308.89655172413791	341.10344827586209	99
9	100	514	153.0	360.0	2.3774867169353815	0.96444611312289452	1.0	0.32165206508135169	0.32674932358036785	53.909888205002282	50.990195135927848	6.324555320336759	2.6285877532186346	2.2360679774997898	15.451746719511611	14.247282457344811	-32.414884555270973	140.59799999999998	0.73323823109843078	0	158.00972762645915	356.35603112840465	100
9	101	12	287.0	341.0	0.95993108859688114	0.0	1.0	0.75	1.1784531379438317	3.9151341599477893	3.1622776601683795	1.4142135623730951	1.1380711874576985	1.0	2.8284271247461903	3.9151341599477893	0.0	11.311999999999999	0.8571428571428571	0	286.5	341.5	101
9	102	80	88.0	345.0	1.0181091848428516	0.55515337997876535	1.0	0.72727272727272729	0.94455104784491495	11.147454817360899	10.440306508910551	4.4721359549995796	2.0225526311014344	2.0	8.4852813742385695	9.2718731770179179	34.863546085678138	32.624000000000009	0.91428571428571426	0	88.075000000000003	345.26249999999999	102
9	103	321	53.0	357.0	1.583636132795557	0.93034295678181311	1.0	0.54040404040404044	0.576312993756391	33.809618072868567	32.984845004941285	6.324555320336759	2.7739179958950313	2.8284271247461903	12.074767078498866	12.397668520914465	71.174638111222123	83.662000000000035	0.92908827785817671	0	54.068535825545169	359.27725856697822	103
9	104	32	365.0	352.0	1.0045656684666093	0.5311454502045776	1.0	0.76190476190476186	1.0516921218060296	6.98788280549633	6.324555320336759	2.8284271247461903	1.5029056326046746	1.4142135623730951	4.9497474683058327	5.9206979303587985	-69.706471049759401	19.554000000000002	0.90140845070422537	0	365.625	351.84375	104
9	105	25	286.0	354.0	1.1259468070465821	0.80176834691943477	1.0	0.7142857142857143	0.95471843203778062	7.3610627037856933	6.324555320336759	2.2360679774997898	1.3088539740695346	1.0	3.5777087639996634	4.3992282449533908	-69.006393752091682	18.140000000000001	0.8928571428571429	0	286.0	354.0	105
9	106	17	23.0	357.0	1.0435740302582011	0.70207505574690454	1.0	0.68000000000000005	1.0684641784024076	5.5692348377488825	4.4721359549995796	2.2360679774997898	1.2189029030434331	1.0	2.8284271247461903	3.9658685755798748	45.0	14.139999999999999	0.94444444444444442	0	23.0	357.0	106
9	107	8	96.0	356.0	0.98174770424681035	0.57034301593550796	1.0	0.66666666666666663	0.7856354252958877	3.5504413610999106	3.0	1.4142135623730951	1.1035533905932737	1.0	2.0	2.9163560569343252	90.0	11.311999999999999	0.88888888888888884	0	96.0	356.5	107
9	108	8	663.0	358.0	0.98174770424681035	0.57034301593550796	1.0	0.66666666666666663	0.7856354252958877	3.5504413610999106	3.0	1.4142135623730951	1.1035533905932737	1.0	2.0	2.9163560569343252	90.0	11.311999999999999	0.88888888888888884	0	663.0	357.5	108
9	109	56	541.0	365.0	1.0667204009518465	0.66994385425990099	1.0	0.62222222222222223	0.75036757475606453	9.9847636773272548	9.2195444572928871	3.6055512754639891	1.7075266159495701	1.4142135623730951	6.516946235415336	7.4128060471782513	66.344850726383385	30.624000000000006	0.875	0	541.21428571428567	365.98214285714283	109
9	110	85	32.0	372.0	1.1741230952199131	0.81061175787255069	1.0	0.62962962962962965	0.74495480997001107	13.834407772778928	14.035668847618199	4.1231056256176606	1.8840445373471331	1.4142135623730951	8.0	8.1012073326019927	2.0706578006979885	37.866000000000007	0.88082901554404114	0	32.55294117647059	371.65882352941179	110
9	111	107	350.0	374.0	1.8678305382397311	0.92734658149852056	1.0	0.4692982456140351	0.47673138988610991	21.190332003844034	18.681541692269406	4.2426406871192848	1.7502378661260338	1.4142135623730951	8.4034306719829335	7.9294980547049363	68.221248570972904	53.108000000000018	0.81679389312977102	0	351.20560747663552	377.71028037383178	111
9	112	772	401.0	391.0	2.4683830688031159	0.96473765318939919	1.0	0.30298273155416011	0.34281639238172029	67.309511860143786	58.249463516842795	8.0622577482985491	3.1926086881357532	3.0	21.418913634595352	17.716761195808758	47.361538364863954	168.22199999999989	0.72115833722559552	0	407.3937823834197	396.43005181347149	112
9	113	130	527.0	375.0	1.0597877542540854	0.62241524394004788	1.0	0.77380952380952384	0.87495291765825578	14.818001710844786	14.422205101855956	5.3851648071345037	2.3535511536072229	2.0	10.733126291998991	11.597860373419717	-27.726252264818005	43.210000000000008	0.9285714285714286	0	527.20000000000005	375.42307692307691	113
9	114	19	16.0	378.0	0.99299794036778977	0.51642407123779588	1.0	0.76000000000000001	1.1010166147682163	5.3533932907305433	4.4721359549995796	2.2360679774997898	1.2793229362823824	1.0	3.5355339059327378	4.5842872485507087	-45.000000000000028	14.725999999999999	0.88372093023255816	0	16.157894736842106	378.15789473684208	114
9	115	10	117.0	377.0	1.0178760197630932	0.61007333335466385	1.0	0.625	0.77593622251445704	4.085	3.1622776601683795	1.4142135623730951	1.1242640687119285	1.0	2.1213203435596424	3.2367291417307129	45.000000000000021	12.725999999999999	1.0	0	117.3	377.69999999999999	115
9	116	12	85.0	379.0	1.0326531407633115	0.55086396500259405	1.0	0.59999999999999998	0.65786890550507082	4.4046925644412278	4.0	2.0	1.1868867239266072	1.0	2.8284271247461903	3.6761345967444452	0.0	15.139999999999997	0.92307692307692313	0	85.0	379.16666666666669	116
9	117	374	684.0	390.0	2.2064226650687089	0.94048844284727373	1.0	0.3995726495726496	0.35723551676602444	43.408490554162974	36.687872655688281	7.2801098892805181	2.6696516946165807	2.2360679774997898	14.748878322255759	14.751319570183911	62.478200353767122	114.70000000000006	0.74874874874874875	0	688.48663101604279	397.6764705882353	117
9	118	8	143.0	385.0	0.98174770424681035	0.57034301593550796	1.0	0.66666666666666663	0.7856354252958877	3.5504413610999106	3.0	1.4142135623730951	1.1035533905932737	1.0	2.0	2.9163560569343252	90.0	11.311999999999999	0.88888888888888884	0	143.0	384.5	118
9	119	18	315.0	387.0	1.105375192929742	0.70235282085177442	1.0	0.5	0.57720153695208076	5.8923355949090954	5.0990195135927845	2.2360679774997898	1.2754120738465642	1.0	2.8284271247461903	4.1943353119743687	45.0	19.795999999999999	1.125	0	314.5	386.5	119
9	120	500	137.0	408.0	1.3401154614271042	0.6557374022229705	1.0	0.38402457757296465	0.38885984424991898	32.990449923754255	41.048751503547585	9.8488578017961039	3.5685163508180033	3.0	25.712301893443826	24.907428309493909	7.7546653770355984	127.11400000000006	0.67069081153588195	0	134.69	408.02999999999997	120
9	121	10	554.0	397.0	1.0178760197630932	0.61007333335466385	1.0	0.625	0.77593622251445704	4.085	3.1622776601683795	1.4142135623730951	1.1242640687119285	1.0	2.1213203435596424	3.2367291417307129	45.000000000000021	12.725999999999999	1.0	0	553.29999999999995	396.69999999999999	121
9	122	16	717.0	406.0	0.98174770424681035	0.57236935015402846	1.0	0.80000000000000004	1.1346011744716282	4.9817320368524403	4.1231056256176606	2.0	1.2285533905932737	1.0	3.0	4.085	90.0	13.311999999999999	0.88888888888888884	0	717.5	406.0	122
9	123	10	642.0	406.0	1.0178760197630932	0.61007333335466385	1.0	0.625	0.77593622251445704	4.085	3.1622776601683795	1.4142135623730951	1.1242640687119285	1.0	2.1213203435596424	3.2367291417307129	45.000000000000021	12.725999999999999	1.0	0	642.29999999999995	406.69999999999999	123
9	124	8	274.0	418.0	0.98174770424681035	0.57034301593550796	1.0	0.66666666666666663	0.7856354252958877	3.5504413610999106	3.0	1.4142135623730951	1.1035533905932737	1.0	2.0	2.9163560569343252	90.0	11.311999999999999	0.88888888888888884	0	274.0	417.5	124
9	125	61	402.0	424.0	1.2791643046984937	0.83247609114940968	1.0	0.56481481481481477	0.70228307385667388	12.412091524261932	11.401754250991379	3.1622776601683795	1.6064253602806713	1.4142135623730951	6.3639610306789276	6.877055460557818	58.344747151708553	33.038000000000011	0.91044776119402981	0	401.26229508196724	422.06557377049182	125
9	126	8	322.0	418.0	0.98174770424681035	0.57034301593550796	1.0	0.66666666666666663	0.7856354252958877	3.5504413610999106	3.0	1.4142135623730951	1.1035533905932737	1.0	2.0	2.9163560569343252	0.0	11.311999999999999	0.88888888888888884	0	321.5	418.0	126
9	127	287	540.0	426.0	1.4589855356145163	0.83435030835142165	1.0	0.44843749999999999	0.43020969454090829	28.638553048870406	31.400636936215164	6.7082039324993694	2.5898192805376632	2.2360679774997898	17.966323053005137	15.786560781602869	4.8270742866065843	91.560000000000045	0.76431424766977363	0	541.80487804878044	425.31010452961675	127
9	128	25	659.0	420.0	1.0085266400260098	0.5379558251874319	1.0	0.69444444444444442	0.91258803029293689	6.2134813582668915	5.3851648071345037	2.8284271247461903	1.3914337781593735	1.0	4.2426406871192848	5.2377972105208022	32.668092643768205	18.554000000000002	0.8771929824561403	0	658.63999999999999	419.75999999999999	128
9	129	16	503.0	422.0	0.98174770424681035	0.57236935015402846	1.0	0.80000000000000004	1.1346011744716282	4.9817320368524403	4.1231056256176606	2.0	1.2285533905932737	1.0	3.0	4.085	90.0	13.311999999999999	0.88888888888888884	0	503.5	422.0	129
9	130	15	16.0	424.0	1.027649863574261	0.55356793481015609	1.0	0.59999999999999998	0.77914257054137626	4.9051155911266822	4.1231056256176606	2.2360679774997898	1.2204757192910178	1.0	2.8284271247461903	4.085	45.000000000000028	15.553999999999998	0.90909090909090906	0	16.199999999999999	424.19999999999999	130
9	131	19	598.0	427.0	0.99299794036778999	0.51642407123779555	1.0	0.76000000000000001	1.1010166147682163	5.3533932907305433	4.4721359549995796	2.2360679774997898	1.2793229362823824	1.0	3.5355339059327378	4.5842872485507096	45.000000000000007	14.725999999999999	0.88372093023255816	0	597.84210526315792	427.15789473684208	131
9	132	172	629.0	433.0	1.0209277194099415	0.38729218444380736	1.0	0.671875	0.83308370002025101	15.606782413704504	15.811388300841896	6.4031242374328485	2.688459332366222	2.2360679774997898	13.416407864998739	14.388782751011773	66.476438368019558	50.936000000000021	0.90288713910761154	0	629.58139534883719	432.60465116279067	132
9	133	15	167.0	429.0	1.0276498635742615	0.55356793481015631	1.0	0.59999999999999998	0.77914257054137626	4.9051155911266831	4.1231056256176606	2.2360679774997898	1.2204757192910176	1.0	2.8284271247461903	4.085	45.0	15.553999999999998	0.90909090909090906	0	166.80000000000001	428.80000000000001	133
9	134	12	568.0	429.0	1.0326531407633115	0.55086396500259405	1.0	0.59999999999999998	0.65786890550507071	4.4046925644412278	4.0	2.0	1.1868867239266072	1.0	2.8284271247461903	3.6761345967444452	90.0	15.139999999999999	1.0434782608695652	0	567.83333333333337	429.0	134
9	135	525	288.0	438.0	1.927241275940031	0.94716207154285037	1.0	0.52500000000000002	0.47736438324838232	48.326907023339892	49.497474683058329	8.0	3.1796256408071435	3.0	16.61712107650682	15.501115157686343	-10.330674308122871	117.56000000000004	0.90517241379310376	0	290.80000000000001	436.30095238095237	135
9	136	14	395.0	436.0	1.0120874292177033	0.6238328719573768	1.0	0.69999999999999996	0.93379148757119257	4.8260162369270247	4.1231056256176606	2.0	1.1897753035351701	1.0	2.8284271247461903	3.7718104881721688	-65.64235544728561	13.725999999999999	0.90322580645161288	0	395.35714285714283	435.78571428571428	136
9	137	782	521.0	450.0	2.4074943846495889	0.95381861291867076	1.0	0.38258317025440314	0.29855033717260915	66.260246426881622	72.062472896785877	9.2195444572928871	3.1782303085349048	2.8284271247461903	26.445793616376879	19.903463399474582	-2.1173041403557007	181.42599999999976	0.66103127641589166	0	513.304347826087	450.93606138107418	137
9	138	12	675.0	437.0	0.95993108859688114	0.0	1.0	0.75	1.1784531379438317	3.9151341599477893	3.1622776601683795	1.4142135623730951	1.1380711874576985	1.0	2.8284271247461903	3.9151341599477893	0.0	11.311999999999999	0.8571428571428571	0	675.5	437.5	138
9	139	1365	618.0	471.0	1.4781860937326197	0.88081572354441851	1.0	0.39622641509433965	0.35781665422281977	64.738372963156067	74.625732827222535	13.601470508735444	4.9792803013868294	4.1231056256176606	35.33928217812106	30.650981492015443	-30.316134828781653	218.94799999999972	0.73943661971830987	0	618.36190476190473	468.58974358974359	139
9	140	102	125.0	450.0	1.0534854257661683	0.38694856521862697	1.0	0.65384615384615385	0.66612229123502942	12.229214282594921	12.369316876852981	5.0	2.1238148813561675	2.0	9.9439606264896518	11.276574390701702	19.875494630036926	43.866000000000014	0.84297520661157044	0	124.97058823529412	449.5	140
9	141	120	307.0	455.0	1.0565059738739015	0.64697404779125001	1.0	0.66666666666666663	0.86744907038959085	14.358183203327725	14.317821063276353	5.0990195135927845	2.283448473795294	2.0	10.285912696499032	10.948287285809316	-85.729936023911378	41.694000000000017	0.90909090909090906	0	306.73333333333335	455.53333333333336	141
9	142	210	364.0	460.0	2.1097668904835514	0.96510400888013836	1.0	0.34999999999999998	0.48676524021331607	32.524242011393206	29.206163733020468	4.2426406871192848	2.1226289705759926	2.2360679774997898	7.0710678118654755	8.5170211093591384	-46.786820037821556	73.630000000000052	0.99290780141843971	0	364.63333333333333	459.4190476190476	142
9	143	12	81.0	451.0	0.95993108859688114	0.0	1.0	0.75	1.1784531379438317	3.9151341599477893	3.1622776601683795	1.4142135623730951	1.1380711874576985	1.0	2.8284271247461903	3.9151341599477893	0.0	11.311999999999999	0.8571428571428571	0	81.5	450.5	143
9	144	22	425.0	454.0	1.200225292524725	0.84389661481565714	1.0	0.62857142857142856	0.80307746665778457	7.3209338786981926	6.324555320336759	2.0	1.2493309715562988	1.0	3.1304951684997055	3.9277236924928092	-63.545441538464317	18.553999999999998	0.91666666666666663	0	424.86363636363637	453.77272727272725	144
9	145	29	450.0	460.0	1.1593068138221383	0.80619183440513487	1.0	0.60416666666666663	0.72746160945615446	8.0553311421752909	7.2801098892805181	2.2360679774997898	1.3657827196245185	1.0	4.0249223594996213	4.7659707324845808	-25.588559477903409	22.381999999999998	0.92063492063492058	0	449.24137931034483	460.06896551724139	145
9	146	510	139.0	519.0	9.6637060633356651	0.99761942406433679	1.0	0.10265700483091787	0.13525177787201939	111.58430934561034	95.587656106842587	4.0	1.7820214782920167	1.4142135623730951	9.1923881554251174	7.6948565044309234	-43.087865326977408	217.67999999999964	0.74889867841409674	0	164.3235294117647	493.56862745098039	146
9	147	72	398.0	465.0	1.077633076732919	0.56227016915337424	1.0	0.5950413223140496	0.71988127833681126	10.908265750392326	10.440306508910551	4.0	1.8235476914446953	1.4142135623730951	8.4852813742385695	9.0206296342021677	42.768774493808039	35.452000000000012	0.8834355828220859	0	397.88888888888891	464.5	147
9	148	16	41.0	472.0	0.98174770424681035	0.57236935015402846	1.0	0.80000000000000004	1.1346011744716284	4.9817320368524403	4.1231056256176606	2.0	1.228553390593274	1.0	3.0	4.085	0.0	13.311999999999998	0.88888888888888884	0	41.0	472.5	148
9	149	17	14.0	474.0	0.99753399951151611	0.29417876299267293	1.0	0.68000000000000005	0.93198094946551679	4.8358264357723169	4.1231056256176606	2.2360679774997898	1.253360928786192	1.0	3.5355339059327378	4.621843121924929	90.0	15.139999999999999	0.89473684210526316	0	14.352941176470589	474.0	149
9	150	712	432.0	500.0	3.4558453039723296	0.97235551338612503	1.0	0.25713253882267967	0.1994367272713142	77.001421326032215	75.591004755857028	7.0	2.5133650048974112	2.2360679774997898	24.576460345706035	17.980245009372254	-66.005725217454213	211.80799999999971	0.56151419558359628	0	430.66011235955057	505.99578651685391	150
9	151	122	343.0	482.0	1.9893378630749896	0.95101820843503371	1.0	0.35882352941176471	0.46778797857485843	23.805251522700743	21.95449840010015	4.1231056256176606	1.7885503932176883	1.4142135623730951	7.0710678118654755	7.3590333107269306	-52.32432251545864	57.248000000000026	0.95686274509803926	0	341.75409836065575	484.35245901639342	151
9	152	8	292.0	484.0	0.98174770424681035	0.57034301593550796	1.0	0.66666666666666663	0.7856354252958877	3.5504413610999106	3.0	1.4142135623730951	1.1035533905932737	1.0	2.0	2.9163560569343252	90.0	11.311999999999999	0.88888888888888884	0	292.0	483.5	152
9	153	26	747.0	487.0	1.0642377480355956	0.69840501270555444	1.0	0.61904761904761907	0.74313753252657777	6.9167063058355795	6.0827625302982193	2.2360679774997898	1.3445160511245444	1.0	4.4721359549995796	4.9503057813869171	90.0	20.968000000000004	0.83870967741935487	0	746.5	487.0	153
9	154	8	512.0	488.0	0.98174770424681035	0.57034301593550796	1.0	0.66666666666666663	0.7856354252958877	3.5504413610999106	3.0	1.4142135623730951	1.1035533905932737	1.0	2.0	2.9163560569343252	90.0	11.311999999999999	0.88888888888888884	0	512.0	487.5	154
9	155	14	208.0	489.0	1.0120874292177031	0.62383287195737713	1.0	0.69999999999999996	0.93379148757119257	4.8260162369270247	4.1231056256176606	2.0	1.1897753035351701	1.0	2.8284271247461903	3.7718104881721679	24.357644552714365	13.725999999999999	0.90322580645161288	0	207.78571428571428	488.64285714285717	155
9	156	497	719.0	526.0	4.0055306314076908	0.99059331384663818	1.0	0.32251784555483454	0.26096701940100153	70.471946293463731	67.468511173731997	5.0	2.2920219919011835	2.0	10.378378378378379	9.6433041290058785	73.380338117030618	154.69999999999993	0.85029940119760483	0	717.81690140845069	521.59356136820929	156
9	157	392	90.0	504.0	1.2208333612832905	0.55071898265710517	1.0	0.58333333333333337	0.5157299564967992	26.835900174266278	28.653097563788805	8.2462112512353212	3.198076448685323	2.8284271247461903	21.29282412929291	22.399676904006498	-5.686087569907099	97.732000000000042	0.76712328767123283	0	89.72193877551021	502.30102040816325	157
9	158	18	520.0	503.0	1.010567184179433	0.58201413150364367	1.0	0.71999999999999997	0.91463080926348073	5.3709162198634592	4.4721359549995796	2.0	1.2587141249717988	1.0	3.5355339059327378	4.367514512930752	-58.413937005157266	15.725999999999999	0.87804878048780488	0	520.27777777777783	502.16666666666669	158
9	159	19	729.0	502.0	0.99299794036778977	0.51642407123779588	1.0	0.76000000000000001	1.1010166147682168	5.3533932907305433	4.4721359549995796	2.2360679774997898	1.2793229362823824	1.0	3.5355339059327378	4.5842872485507087	-45.000000000000028	14.725999999999997	0.88372093023255816	0	728.84210526315792	501.84210526315792	159
9	160	283	248.0	517.0	1.0520912246099312	0.31795437708561497	1.0	0.64172335600907027	0.7019476718902814	20.029478705049215	21.540659228538015	8.0	3.1441985862046473	3.0	18.384776310850235	18.990069220807403	-6.3692370021224534	71.178000000000026	0.89841269841269822	0	248.82332155477033	516.31802120141344	160
9	161	8	496.0	510.0	0.98174770424681035	0.57034301593550796	1.0	0.66666666666666663	0.7856354252958877	3.5504413610999106	3.0	1.4142135623730951	1.1035533905932737	1.0	2.0	2.9163560569343252	0.0	11.311999999999999	0.88888888888888884	0	496.5	510.0	161
9	162	224	618.0	525.0	1.291653750717167	0.74603094730118769	1.0	0.5490196078431373	0.53417106385744773	22.645846756627936	23.345235059857504	6.324555320336759	2.4972269718475708	2.1180339887498949	15.384147685198553	15.080124678603923	29.6690355601127	72.592000000000027	0.82051282051282048	0	618.78125	527.70535714285711	162
9	163	35	164.0	527.0	1.1166850621739579	0.79109600745230868	1.0	0.72916666666666663	0.94672130662898502	8.600496160889163	7.6157731058639087	2.8284271247461903	1.4647015176743832	1.4142135623730951	4.4721359549995796	5.2608547266739611	24.681663337506652	21.554000000000002	0.92105263157894735	0	162.68571428571428	526.37142857142862	163
[truncated: 134,708 more rows]
