# Supplementary material for: A Novel Automated High-Content Analysis Workflow Capturing Cell Population Dynamics from Induced Pluripotent Stem Cell Live Imaging Data
Source: J Biomol Screen. 2016 Jun 2;21(9):887–96. doi: 10.1177/1087057116652064 (PMC5030730; doi:10.1177/1087057116652064)
Supplement: Supplementary material [file ExpJBS_FN.csv]

	Experiment	Line	FN	CellsDoubleFinal2_AreaShape_Area_gradient	CellsDoubleFinal2_AreaShape_Center_X_gradient	CellsDoubleFinal2_AreaShape_Center_Y_gradient	CellsDoubleFinal2_AreaShape_Compactness_gradient	CellsDoubleFinal2_AreaShape_Eccentricity_gradient	CellsDoubleFinal2_AreaShape_EulerNumber_gradient	CellsDoubleFinal2_AreaShape_Extent_gradient	CellsDoubleFinal2_AreaShape_FormFactor_gradient	CellsDoubleFinal2_AreaShape_MajorAxisLength_gradient	CellsDoubleFinal2_AreaShape_MaxFeretDiameter_gradient	CellsDoubleFinal2_AreaShape_MaximumRadius_gradient	CellsDoubleFinal2_AreaShape_MeanRadius_gradient	CellsDoubleFinal2_AreaShape_MedianRadius_gradient	CellsDoubleFinal2_AreaShape_MinFeretDiameter_gradient	CellsDoubleFinal2_AreaShape_MinorAxisLength_gradient	CellsDoubleFinal2_AreaShape_Orientation_gradient	CellsDoubleFinal2_AreaShape_Perimeter_gradient	CellsDoubleFinal2_AreaShape_Solidity_gradient	CellsDoubleFinal2_AreaShape_Zernike_0_0_gradient	CellsDoubleFinal2_AreaShape_Zernike_1_1_gradient	CellsDoubleFinal2_AreaShape_Zernike_2_0_gradient	CellsDoubleFinal2_AreaShape_Zernike_2_2_gradient	CellsDoubleFinal2_AreaShape_Zernike_3_1_gradient	CellsDoubleFinal2_AreaShape_Zernike_3_3_gradient	CellsDoubleFinal2_AreaShape_Zernike_4_0_gradient	CellsDoubleFinal2_AreaShape_Zernike_4_2_gradient	CellsDoubleFinal2_AreaShape_Zernike_4_4_gradient	CellsDoubleFinal2_AreaShape_Zernike_5_1_gradient	CellsDoubleFinal2_AreaShape_Zernike_5_3_gradient	CellsDoubleFinal2_AreaShape_Zernike_5_5_gradient	CellsDoubleFinal2_AreaShape_Zernike_6_0_gradient	CellsDoubleFinal2_AreaShape_Zernike_6_2_gradient	CellsDoubleFinal2_AreaShape_Zernike_6_4_gradient	CellsDoubleFinal2_AreaShape_Zernike_6_6_gradient	CellsDoubleFinal2_AreaShape_Zernike_7_1_gradient	CellsDoubleFinal2_AreaShape_Zernike_7_3_gradient	CellsDoubleFinal2_AreaShape_Zernike_7_5_gradient	CellsDoubleFinal2_AreaShape_Zernike_7_7_gradient	CellsDoubleFinal2_AreaShape_Zernike_8_0_gradient	CellsDoubleFinal2_AreaShape_Zernike_8_2_gradient	CellsDoubleFinal2_AreaShape_Zernike_8_4_gradient	CellsDoubleFinal2_AreaShape_Zernike_8_6_gradient	CellsDoubleFinal2_AreaShape_Zernike_8_8_gradient	CellsDoubleFinal2_AreaShape_Zernike_9_1_gradient	CellsDoubleFinal2_AreaShape_Zernike_9_3_gradient	CellsDoubleFinal2_AreaShape_Zernike_9_5_gradient
	ExpJBS	bob P9	25	0.0101331213642155	-0.00207568151141301	-0.00143633703562344	0.00530397226219627	-0.0117224451481863	0	0.00442274674444649	0.000406117091468712	0.0110480869211836	0.0137943149960473	0.0136424997852199	0.00935845103694722	0.00887605745087071	0.0110414540482445	0.0109503464386075	-0.00371407791317713	0.00868042675535116	0.00941958696104997	-0.00343202476310326	-0.00730970019221665	0	0.00103736900165726	0	-0.0020893347015938	0	0	0	0	0	0	0	0	0	0	0	0	0	0	0	0	0	0	0	0	0	0
	ExpJBS	bob P9	1	0.000405485767567127	-0.0104167658270122	-0.00594391682324461	0.0025910921129879	-0.012109864844481	0	0.000985580128165294	-0.00220158818978637	0.00372310966044708	0.00420008138079156	0.00229312752105845	-0.000196373841497022	-0.00254228668770959	-0.000160755328802297	-0.000312864968778713	-0.00226310350546781	0.00018545827850462	0.00448352034984911	-0.00500948403933039	-0.00807871037792883	0	-0.00750742426143932	0	-0.00249978290326548	0	0	0	0	0	0	0	0	0	0	0	0	0	0	0	0	0	0	0	0	0	0
	ExpJBS	bob P9	5	0.00882573439357829	-0.00319659518333113	-0.00496676834267826	0.000761546802011069	-0.0150116236144917	0	0.00334652646415891	0.00250491435956397	0.00618642609736738	0.00879061755484172	0.00529568383911929	0.00760443052916227	0.00854389274390943	0.00873099939213669	0.0067266946988858	-0.00234284733456891	0.00777108617039364	0.0047084569275124	-0.00575537148067788	-0.00229741520587681	0	-0.00550583639266634	0	-0.00856244032130859	0	0	0	0	0	0	0	0	0	0	0	0	0	0	0	0	0	0	0	0	0	0
	ExpJBS	CTR-M2-O5 P45 (geltrex)	25	0.00127063026963482	-0.0035270882741837	-0.00377085448231645	0	-0.0052568148336719	0	0.00605653042434497	0.00447147686089784	0.00328260646022668	0.00659949299164858	0.0160837653881662	0.0149518342585368	0.0170401504353936	0.00362836529395641	0.00682659257410165	-0.00254609335042254	0.00530075564901642	0.00459545344622563	0.00381012602368833	-0.00153203068342676	0	-0.00668783978211276	0	-0.00444466837763398	0	0	0	0	0	0	0	0	0	0	0	0	0	0	0	0	0	0	0	0	0	0
	ExpJBS	CTR-M2-O5 P45 (geltrex)	1	0	-0.0127135642022576	-0.00936105524364321	0	-0.0114683947375422	0	-0.00491841227864476	-0.00458194436627676	0.00147379230673151	0.00332760273805748	0.00408752983307727	0.00573107069607141	0.00459523969268267	-0.00258900488356523	-4.10362880092707e-05	-0.0051147178137535	0	-0.0059108805315095	-0.00607172589761073	-0.00885050762617138	0	-0.0137912526020055	0	-0.01645391360033	0	0	0	0	0	0	0	0	0	0	0	0	0	0	0	0	0	0	0	0	0	0
	ExpJBS	CTR-M2-O5 P45 (geltrex)	5	0.000584362053757906	-0.00695605208016756	-0.00721065704159997	0	-0.00753846023697003	0	0.00399923252252672	-0.00244751572054739	0.00453779146058827	0.00679820408983432	0.00626368615204254	0.0073970135427867	0.00754634150194928	0.00299447123112993	0.00234963524794885	-0.00316540025550856	0.000647381826498634	-0.00191933197257386	-1.09534975473954e-05	-0.0101622239373104	0	-0.00727213943025869	0	-0.00528960857183155	0	0	0	0	0	0	0	0	0	0	0	0	0	0	0	0	0	0	0	0	0	0
	ExpJBS	CTR-M2-O5 P46 (vitronectin)	25	0.000731486099106455	0.00235750363609916	-0.00079493753219211	0	0.00136856403441471	0	0.00356379344464267	0.00402713353522078	0.00107989699039463	0.005344772074147	0.0127318931040437	0.0123156988145674	0.0116615144554678	0.00639615575566807	0.00262413532513146	-0.00255347149952193	0.00138088462273542	0.00194819924816407	0.000878895525326136	-0.00106871258936131	0	-0.00281094593545394	0	0.000726913914054788	0	0	0	0	0	0	0	0	0	0	0	0	0	0	0	0	0	0	0	0	0	0
	ExpJBS	CTR-M2-O5 P46 (vitronectin)	1	0	-0.00572996364419969	-0.00885565353964827	0	-0.00671031350953769	0	-0.00347588461761712	-0.00337345018206769	0.00403589628110841	0.0063458283160391	-0.000694200991602106	0.000651174378264355	-0.0022546427109715	-0.00208945741269888	-0.00123745222072071	-0.00203789664382777	0	-0.00716527231702541	-0.00516331896320106	-0.00533364611367356	0	-0.00936488288204588	0	-0.00902049321488874	0	0	0	0	0	0	0	0	0	0	0	0	0	0	0	0	0	0	0	0	0	0
	ExpJBS	CTR-M2-O5 P46 (vitronectin)	5	0	-0.0050376033598108	-0.00311009389051981	0	-0.00515595705181065	0	-0.00165625321875448	-0.000616414510651324	0.00361062150590759	0.00385416696710716	0.0051773955136597	0.00924578850783008	0.00725935668310642	-0.00105594389201288	-0.00123162105729999	-5.70697484125646e-05	7.43118507714755e-05	-9.27877248395092e-05	-0.00661118959071672	-0.00722951285772406	0	-0.00481672642198089	0	-0.00796828331373115	0	0	0	0	0	0	0	0	0	0	0	0	0	0	0	0	0	0	0	0	0	0
[truncated: 166 more columns]
