# Supplementary material for: A Novel Automated High-Content Analysis Workflow Capturing Cell Population Dynamics from Induced Pluripotent Stem Cell Live Imaging Data
Source: J Biomol Screen. 2016 Jun 2;21(9):887–96. doi: 10.1177/1087057116652064 (PMC5030730; doi:10.1177/1087057116652064)
Supplement: Supplementary material [file hipD_signature_plot.R]

library(ggplot2)
library(reshape)
library(gridExtra)

# change path to file ExpJBS_FN.csv (found in supplementary material)
path <- "~/Desktop/JBS Paper/J. Biomolecular Screening/journal_supplements/ExpJBS_FN.csv"
cell_cultures <- c("IELY","CTR-M2-O5 P45","CTR-M2-O5 P46")

# merges meta data (m) and input vector (v)
buildStack <- function(v, m){
    v.build <- as.numeric(v)
    v.x <- c(1:length(v.build))
    meta.line <- as.character(factor(m$Line))
    meta.fn <- as.numeric(m$FN)
    v.m.line <- rep(meta.line, length(v.build))
    v.m.fn <- rep(meta.fn, length(v.build))
    v.stack <- cbind(v.x, v.build, v.m.fn, v.m.line) 
    return(v.stack)
}

get_upper_tri <- function(cormat){
    cormat[lower.tri(cormat)]<- NA
    return(cormat)
}

rotate <- function(x) t(apply(x, 2, rev))

reorder_cormat <- function(cormat){
    # Use correlation between variables as distance
    dd <- as.dist((1-cormat)/2)
    hc <- hclust(dd)
    cormat <-cormat[hc$order, hc$order]
}

get_molten_cor_matrix <- function(ts_mtrx){
    # Compute correlations
    c <- cor(ts_mtrx)
    # Assign correct sensor names
    colnames(c) <- cell_cultures
    rownames(c) <- cell_cultures
    # reorder the correltation matrix
    c.reorder <- reorder_cormat(c)
    # round to two decimal places
    c.round <- round(c.reorder, digits=2)
    # extract lower correlation triangle
    c.lower <- t(get_upper_tri(c.round))
    # rotate matrix
    c.rotate <- rotate(c.lower)
    m <- melt(c.rotate, na.rm=True)
    return(m)
}

compute_heatmap <- function(molten_mtrx, title){
    
    text.size <- 18
    molten_mtrx$X1 <- factor(molten_mtrx$X1, levels=as.character(molten_mtrx$X1))
    molten_mtrx$X2 <- factor(molten_mtrx$X2, levels=as.character(unique(molten_mtrx$X2)))
    # Create a ggheatmap
    ggheatmap <- ggplot(data=molten_mtrx, aes(x=X2, y=X1, fill = value))+
        geom_tile(colour="white") +
        scale_fill_gradient2(low = "blue", mid="steelBlue1", high = "red", 
                             midpoint = 0.75, limit = c(0.5,1), space = "Lab", 
                             name="Pearson\nCorrelation", na.value="white") +
        theme_minimal()+ # minimal theme
        theme(axis.text.x = element_text(angle = 25, vjust = 1,size = text.size, hjust = 1))+
        theme(axis.text.y = element_text(angle = 0, vjust = 0.5,size = text.size, hjust = 1.0))+
        theme(legend.title = element_text(angle = 0, vjust = 0.5,size = (text.size-2), hjust = 1.0))+
        theme(legend.text = element_text(angle = 0, vjust = 0.5,size = (text.size-2), hjust = 1.0))+
        theme(title = element_text(size = text.size, vjust = 1))+
        xlab("") +
        ylab("") +
        coord_fixed() + 
        geom_text(aes(X2, X1, label = value), size=6, color = "black", size = 4) +
        ggtitle(title) 
    
    return(ggheatmap)
}

col.line.fn <- c("Line", "FN")
col.gradient <- c(5:110)
col.yintercept <- c(110:216)

# extract relevant information and assign to different vectors
hipD <- read.csv(path)
hipD.meta <- hipD[,col.line.fn]
hipD.grad <- hipD[,col.gradient]
hipD.yint <- hipD[,col.yintercept]

# build gradient and yintercept stack
stack.grad <- buildStack(hipD.grad[1,], hipD.meta[1,])
stack.yint <- buildStack(hipD.yint[1,], hipD.meta[1,])
for(i in 2:length(hipD.meta[,1])){
    stack.grad <- rbind(stack.grad, buildStack(hipD.grad[i,], hipD.meta[i,]))
    stack.yint <- rbind(stack.yint, buildStack(hipD.yint[i,], hipD.meta[i,]))
}

# rename line for consistency reasons
stack.grad[which(stack.grad[,"v.m.line"]=="bob P9"),"v.m.line"] <- "IELY"
stack.grad[which(stack.grad[,"v.m.line"]=="CTR-M2-O5 P45 (geltrex)"),"v.m.line"] <- "CTR-M2-O5 P45"
stack.grad[which(stack.grad[,"v.m.line"]=="CTR-M2-O5 P46 (vitronectin)"),"v.m.line"] <- "CTR-M2-O5 P46"
stack.grad[which(stack.grad[,"v.m.fn"]=="1"),"v.m.fn"] <- "[FN] 1µg/ml"
stack.grad[which(stack.grad[,"v.m.fn"]=="5"),"v.m.fn"] <- "[FN] 5µg/ml"
stack.grad[which(stack.grad[,"v.m.fn"]=="25"),"v.m.fn"] <- "[FN] 25µg/ml"

# convert to dataframe
cols.g <- c("Features","Gradient", "FN", "Line")
df.grad <- data.frame(stack.grad)
colnames(df.grad) <- cols.g
cols.y <- c("Features","yIntercept", "FN", "Line")
df.yint <- data.frame(stack.yint)
colnames(df.yint) <- cols.y

df.grad$Features <- as.numeric(as.vector(df.grad$Features))
df.grad$Gradient <- as.numeric(as.vector(df.grad$Gradient))
df.grad$FN <- ordered(df.grad$FN, levels=c("[FN] 1µg/ml", "[FN] 5µg/ml", "[FN] 25µg/ml"))
df.grad$Line <- ordered(df.grad$Line, levels=c("CTR-M2-O5 P45", "CTR-M2-O5 P46", "A1ATD-D342K"))

# plotting gradients
p1.g <- ggplot(data=df.grad,  aes(x=Features, y=Gradient, group=1)) +
        geom_line() + 
        facet_grid(Line ~ FN, scales="free_y") +
        theme(text=element_text(size=22)) +
        scale_y_continuous(breaks=seq(-1,1, by=0.01)) +
        scale_x_continuous(breaks=seq(0, 107, by=25))
print(p1.g)

# save figure
#p1.g + ggsave(file='~/Desktop/Figure3b.png', dpi=300, width=8.0, height=7.0)


# correlations for signature vectors at different concentrations
c.fn1 <- get_molten_cor_matrix(t(hipD.grad[c(2,5,8),]))
p2.fn1.g <- compute_heatmap(c.fn1, "At [FN]= 1µg/ml")
c.fn5 <- get_molten_cor_matrix(t(hipD.grad[c(1,4,7),]))
p2.fn5.g <- compute_heatmap(c.fn5, "At [FN]= 5µg/ml")
c.fn25 <- get_molten_cor_matrix(t(hipD.grad[c(3,6,9),]))
p2.fn25.g <- compute_heatmap(c.fn25, "At [FN]= 25µg/ml")

grid <- grid.arrange(p2.fn1.g,p2.fn5.g,p2.fn25.g, nrow=1)
print(grid)
