# Supplementary material for: A Novel Automated High-Content Analysis Workflow Capturing Cell Population Dynamics from Induced Pluripotent Stem Cell Live Imaging Data
Source: J Biomol Screen. 2016 Jun 2;21(9):887–96. doi: 10.1177/1087057116652064 (PMC5030730; doi:10.1177/1087057116652064)
Supplement: Supplementary material [file image_test_set_here.txt]

Download image test here: https://goo.gl/9DdrtG
