# Supplementary material for: A Novel Automated High-Content Analysis Workflow Capturing Cell Population Dynamics from Induced Pluripotent Stem Cell Live Imaging Data
Source: J Biomol Screen. 2016 Jun 2;21(9):887–96. doi: 10.1177/1087057116652064 (PMC5030730; doi:10.1177/1087057116652064)
Supplement: Supplementary material [file kpi_cp_pipeline.R]

library(Hmisc)
library(ggplot2)
library(scales)

path_novel <- "~/Desktop/JBS Paper/J. Biomolecular Screening/journal_supplements/Comparison_novel_pipeline_cells.csv"
path_novel_masked <- "~/Desktop/JBS Paper/J. Biomolecular Screening/journal_supplements/Comparison_masked_novel_pipeline_cells.csv"
path_conventional <- "~/Desktop/JBS Paper/J. Biomolecular Screening/journal_supplements/Comparison_conventional_pipeline_cells.csv"
path_manual_count <- "~/Desktop/JBS Paper/J. Biomolecular Screening/journal_supplements/JBS_Manual_Count.csv"

# ------------------------------- FUNCTIONS ------------------------------------

ste <- function(x) sd(x)/sqrt(length(x))

barplotErr <- function(value, ste, col="steelblue2", main="Title", xlab="x", 
                       ylab="y", err=TRUE, legend="", names=c(), line=1.2){
    # Barrplot for comparison between different methods
    bar_mtrx_t.means <- value
    bar_mtrx_t.se <- ste
    upper <- bar_mtrx_t.means + bar_mtrx_t.se
    lower <- bar_mtrx_t.means - bar_mtrx_t.se
    ymax <- max(bar_mtrx_t.means)
    if(err==TRUE) ymax <- max(bar_mtrx_t.means) + max(bar_mtrx_t.se)
    ymin <- min(bar_mtrx_t.means)
    if(err==TRUE) ymin <- min(bar_mtrx_t.means) + min(bar_mtrx_t.se)
    if(ymin>0)ymin=0
    
    bp <- barplot(bar_mtrx_t.means, col=col,main=main, ylab=ylab, 
                  ylim=c(ymin,ymax), beside=TRUE, border=NA, names.arg=names)
    mtext(xlab, 1, line=line)
    if(err==TRUE) errbar(bp[,1], bar_mtrx_t.means, upper, lower, add=T)
    if(!legend=="") legend(0,ymax, legend, col=col, pch=19)
}

# get row of x with image number vector y
getObjOfImg <- function(mtrx, idx){
    temp_mtrx <- mtrx[which(mtrx[,1]==idx[1]),]
    for(i in 2:length(idx)){
        temp_mtrx <- rbind(temp_mtrx,mtrx[which(mtrx[,1]==idx[i]),])
    }
    # remove NA objects
    temp_mtrx <- temp_mtrx[complete.cases(temp_mtrx),]
    return(temp_mtrx)
}

# create stack like matrix
createStack <- function(v1, v2, category, var){
    l1 <- length(v1)
    l2 <- length(v2)
    c1 <- c(1:l1)
    c2 <- c(1:l2)
    for(i in 1:l1) c1[i] <- category[1]
    for(i in 1:l2) c2[i] <- category[2]
    va <- c(1:(l1+l2))
    for(i in 1:(l1 + l2)) va[i] <- var
    return(cbind(c(v1, v2), c(c1, c2), va))
}

number_ticks <- function(n) {function(limits) pretty(limits, n)}

# area under the curve (linear interpolation)
auc <- function(den){
    x <- den$x
    y <- den$y    
    auc <- 0
    #area of trapezoid = 1/2 * height * (b1 + b2)
    for(i in 1:(length(x)-1)){
        h <- x[i+1] - x[i]
        b <- y[i] + y[i+1]
        auc <- auc + (0.5 * h * b)
    }
    return(auc)
}

# ------------------------------ SCRIPT ----------------------------------------

hours <- 24
# sample hours 7, 14 and 21
plots <- c(7, 14, 21)
plots_actual <- c("21h00","04h00","11h00")
    
novel <- read.csv(path_novel)
masked <- read.csv(path_novel_masked)
convent <- read.csv(path_conventional)
manual <- read.csv(path_manual_count)

uniq_nov <- unique(novel[,1])
uniq_mask <- unique(masked[,1])
uniq_conv <- unique(convent[,1])

wells_no <- length(uniq_nov)/hours
time_points <- length(uniq_nov)/wells_no

# get images carrying objects in novel and convent for each hour
img_h <- list(hours)
for(i in 1:hours){
    # get images of hour
    img_nos <- c(uniq_nov[i])
    for(j in 1:wells_no-1){
        img_nos <- c(img_nos, uniq_nov[i+j*hours])
    }
    
    duplic <- c(img_nos, uniq_conv)
    exist_in_convent <- unique(duplic[which(duplicated(duplic))])
    img_h[i] <- list(exist_in_convent)
}

all_stacks <- list()
novel_stacks <- list()

# for area
for(i in 1:(hours-1)){
    h_c <- getObjOfImg(convent, img_h[[i]])
    h_m <- getObjOfImg(masked, img_h[[i]])
    h_n <- getObjOfImg(novel, img_h[[i]])

    # remove debris
    h_n_rem <- h_n[which(h_n$AreaShape_Area > 25),]

    dc_a <- h_c$AreaShape_Area
    dm_a <- h_m$AreaShape_Area
    dn_a <- h_n_rem$AreaShape_Area
    
    dc_p <- h_c$AreaShape_Perimeter
    dm_p <- h_m$AreaShape_Perimeter
    dn_p <- h_n_rem$AreaShape_Perimeter
    
    dc_m <- h_c$AreaShape_MinorAxisLength
    dm_m <- h_m$AreaShape_MinorAxisLength
    dn_m <- h_n_rem$AreaShape_MinorAxisLength
    
    area <- createStack(dm_a, dc_a, c("IAPSCI(GFP)", "IAPMCI"), "Area")
    peri <- createStack(dm_p, dc_p, c("IAPSCI(GFP)", "IAPMCI"), "Perimeter")
    maxl <- createStack(dm_m, dc_m, c("IAPSCI(GFP)", "IAPMCI"), "MAL")
    
    novel_stacks[[i]] <- createStack(dn_a, dc_a, c("IAPSCI", "IAPMCI"), "Area")
    colnames(novel_stacks[[i]]) <- c("values", "Categories", "var")
    
    all_stacks[[i]] <- as.data.frame(rbind(area, peri, maxl))
    colnames(all_stacks[[i]]) <- c("values", "Categories", "var")
    all_stacks[[i]][,1] <- as.numeric(all_stacks[[i]][,1])
}

title1 <- "Key Performance Indicator 2"
title2 <- "Key Performance Indicator 1"

plot_stacks <- c()
novel_plot_stacks <- c()
####### continue here
for(j in 1:length(plots)){
    l1 <- length(all_stacks[[plots[j]]][,1])
    hour <- c(1:l1)
    for(i in 1:l1) hour[i] <- paste("Hour", plots[j])
    tmp_stack <- cbind(all_stacks[[plots[j]]], as.data.frame(hour))
    
    l2 <- length(novel_stacks[[plots[j]]][,1])
    hour_n <- c(1:l2)
    for(i in 1:l2) hour_n[i] <- paste("Hour", plots[j])
    tmp_n_stack <- cbind(novel_stacks[[plots[j]]], as.data.frame(hour_n))
    
    if(length(plot_stacks) == 0){
        plot_stacks <- tmp_stack
    } else {
        plot_stacks <- rbind(plot_stacks, tmp_stack)
    }
    if(length(novel_plot_stacks) == 0){
        novel_plot_stacks <- tmp_n_stack
    } else {
        novel_plot_stacks <- rbind(novel_plot_stacks, tmp_n_stack)
    }
}


# PLOT for Figure 2B
p1 <- ggplot(plot_stacks, aes(x=values)) +
    geom_density(aes(group=Categories,
                     linetype=Categories)) +
    theme(text = element_text(size=17)) +
    ylab("Density") +
    xlab("Pixels") + 
    ggtitle(title1)
p1 <- p1 + facet_grid(var ~ hour) + scale_x_continuous(breaks=waiver())
p1 + ggsave(file='~/Desktop/KPI2_col_v.png',dpi=350, width=8.54, height=5.4)
print(p1)


# extract information from manual count label for each hour
hour <- list()
for(i in 1:length(manual[,1])){
    for(j in 1:length(plots_actual)){
        if(length(grep(plots_actual[j],manual$FileName[i]))==1){
            hour[i] <- paste("Hour", plots[j])
        }
    }
}
hour <- unlist(hour)
manual_h <- cbind(manual, hour)

# manual_h holds the number of fluorescent cells in the particular image
manual_count <- c(1:length(plots))
masked_count <- c(1:length(plots))
novel_count <- c(1:length(plots))
conventional_count <- c(1:length(plots))

for(i in 1:unique(manual_h$hour)){
    manual_count[i] <- sum(manual_h$Fluorescent_Count[which(manual_h$hour==paste("Hour",plots[i]))])
    masked_only <- plot_stacks[which(plot_stacks$Categories=="IAPSCI(GFP)"),]
    masked_count[i] <- length(masked_only$Categories[which(masked_only$hour==paste("Hour",plots[i]))])/3
    conventional_only <- plot_stacks[which(plot_stacks$Categories=="IAPMCI"),]
    conventional_count[i] <- length(conventional_only$Categories[which(conventional_only$hour==paste("Hour",plots[i]))])/3
    novel_count[i] <- as.numeric(length(novel_plot_stacks$Categories[which(novel_plot_stacks$hour_n ==paste("Hour",plots[i]))]))
}

Count <- c(manual_count, conventional_count, masked_count, novel_count)
Categories <- c(rep("Manual", length(manual_count)), 
                rep("IAPMCI", length(manual_count)), 
                rep("IAPSCI(GFP)", length(manual_count)),
                rep("IAPSCI", length(manual_count)))
Hour <- c(paste("Hour", plots), paste("Hour", plots), paste("Hour", plots), paste("Hour", plots))
p2_stack <- data.frame(Count, Categories, Hour)
p2_stack$Hour <- factor(p2_stack$Hour, levels=p2_stack$Hour)
p2_stack$Categories <- factor(p2_stack$Categories, levels=p2_stack$Categories)
# compute log for counts
p2_stack$Count <- log(p2_stack$Count)

# PLOT for Figure 2A
p2 <- ggplot(p2_stack, aes(x=Categories, y=Count)) + 
    geom_bar(stat="identity", 
             aes(colour=Categories), width=0.8, alpha=0.7) +
    scale_color_manual(values=c("#000000","#000000", "#000000", "#000000"))+
    xlab("") +
    ylab("log(Count)") +
    theme(legend.position="none", text = element_text(size=16), 
          axis.text.x=element_text(angle=330, hjust=0.08, vjust=1),
          axis.title.y=element_text(vjust=1)) +
    ggtitle(title2)
p2 <- p2 + facet_grid(. ~ Hour, scale="free_y")
p2 + ggsave(file='~/Desktop/KPI1_bw_v.png', dpi=300, width=7.0, height=3.3 )
print(p2)
