# Supplementary material for: A Novel Automated High-Content Analysis Workflow Capturing Cell Population Dynamics from Induced Pluripotent Stem Cell Live Imaging Data
Source: J Biomol Screen. 2016 Jun 2;21(9):887–96. doi: 10.1177/1087057116652064 (PMC5030730; doi:10.1177/1087057116652064)
Supplement: Supplementary material [file list_of_features.csv]

	x
1	CellsDoubleFinal2_AreaShape_Area_gradient
2	CellsDoubleFinal2_AreaShape_Center_X_gradient
3	CellsDoubleFinal2_AreaShape_Center_Y_gradient
4	CellsDoubleFinal2_AreaShape_Compactness_gradient
5	CellsDoubleFinal2_AreaShape_Eccentricity_gradient
6	CellsDoubleFinal2_AreaShape_EulerNumber_gradient
7	CellsDoubleFinal2_AreaShape_Extent_gradient
8	CellsDoubleFinal2_AreaShape_FormFactor_gradient
9	CellsDoubleFinal2_AreaShape_MajorAxisLength_gradient
10	CellsDoubleFinal2_AreaShape_MaxFeretDiameter_gradient
11	CellsDoubleFinal2_AreaShape_MaximumRadius_gradient
12	CellsDoubleFinal2_AreaShape_MeanRadius_gradient
13	CellsDoubleFinal2_AreaShape_MedianRadius_gradient
14	CellsDoubleFinal2_AreaShape_MinFeretDiameter_gradient
15	CellsDoubleFinal2_AreaShape_MinorAxisLength_gradient
16	CellsDoubleFinal2_AreaShape_Orientation_gradient
17	CellsDoubleFinal2_AreaShape_Perimeter_gradient
18	CellsDoubleFinal2_AreaShape_Solidity_gradient
19	CellsDoubleFinal2_AreaShape_Zernike_0_0_gradient
20	CellsDoubleFinal2_AreaShape_Zernike_1_1_gradient
21	CellsDoubleFinal2_AreaShape_Zernike_2_0_gradient
22	CellsDoubleFinal2_AreaShape_Zernike_2_2_gradient
23	CellsDoubleFinal2_AreaShape_Zernike_3_1_gradient
24	CellsDoubleFinal2_AreaShape_Zernike_3_3_gradient
25	CellsDoubleFinal2_AreaShape_Zernike_4_0_gradient
26	CellsDoubleFinal2_AreaShape_Zernike_4_2_gradient
27	CellsDoubleFinal2_AreaShape_Zernike_4_4_gradient
28	CellsDoubleFinal2_AreaShape_Zernike_5_1_gradient
29	CellsDoubleFinal2_AreaShape_Zernike_5_3_gradient
30	CellsDoubleFinal2_AreaShape_Zernike_5_5_gradient
31	CellsDoubleFinal2_AreaShape_Zernike_6_0_gradient
32	CellsDoubleFinal2_AreaShape_Zernike_6_2_gradient
33	CellsDoubleFinal2_AreaShape_Zernike_6_4_gradient
34	CellsDoubleFinal2_AreaShape_Zernike_6_6_gradient
35	CellsDoubleFinal2_AreaShape_Zernike_7_1_gradient
36	CellsDoubleFinal2_AreaShape_Zernike_7_3_gradient
37	CellsDoubleFinal2_AreaShape_Zernike_7_5_gradient
38	CellsDoubleFinal2_AreaShape_Zernike_7_7_gradient
39	CellsDoubleFinal2_AreaShape_Zernike_8_0_gradient
40	CellsDoubleFinal2_AreaShape_Zernike_8_2_gradient
41	CellsDoubleFinal2_AreaShape_Zernike_8_4_gradient
42	CellsDoubleFinal2_AreaShape_Zernike_8_6_gradient
43	CellsDoubleFinal2_AreaShape_Zernike_8_8_gradient
44	CellsDoubleFinal2_AreaShape_Zernike_9_1_gradient
45	CellsDoubleFinal2_AreaShape_Zernike_9_3_gradient
46	CellsDoubleFinal2_AreaShape_Zernike_9_5_gradient
47	CellsDoubleFinal2_AreaShape_Zernike_9_7_gradient
48	CellsDoubleFinal2_AreaShape_Zernike_9_9_gradient
49	CellsDoubleFinal2_Intensity_IntegratedIntensityEdge_OrigGray_gradient
50	CellsDoubleFinal2_Intensity_IntegratedIntensity_OrigGray_gradient
51	CellsDoubleFinal2_Intensity_LowerQuartileIntensity_OrigGray_gradient
52	CellsDoubleFinal2_Intensity_MADIntensity_OrigGray_gradient
53	CellsDoubleFinal2_Intensity_MassDisplacement_OrigGray_gradient
54	CellsDoubleFinal2_Intensity_MaxIntensityEdge_OrigGray_gradient
55	CellsDoubleFinal2_Intensity_MaxIntensity_OrigGray_gradient
56	CellsDoubleFinal2_Intensity_MeanIntensityEdge_OrigGray_gradient
57	CellsDoubleFinal2_Intensity_MeanIntensity_OrigGray_gradient
58	CellsDoubleFinal2_Intensity_MedianIntensity_OrigGray_gradient
59	CellsDoubleFinal2_Intensity_MinIntensityEdge_OrigGray_gradient
60	CellsDoubleFinal2_Intensity_MinIntensity_OrigGray_gradient
61	CellsDoubleFinal2_Intensity_StdIntensityEdge_OrigGray_gradient
62	CellsDoubleFinal2_Intensity_StdIntensity_OrigGray_gradient
63	CellsDoubleFinal2_Intensity_UpperQuartileIntensity_OrigGray_gradient
64	CellsDoubleFinal2_Location_CenterMassIntensity_X_OrigGray_gradient
65	CellsDoubleFinal2_Location_CenterMassIntensity_Y_OrigGray_gradient
66	CellsDoubleFinal2_Location_Center_X_gradient
67	CellsDoubleFinal2_Location_Center_Y_gradient
68	CellsDoubleFinal2_Location_MaxIntensity_X_OrigGray_gradient
69	CellsDoubleFinal2_Location_MaxIntensity_Y_OrigGray_gradient
70	CellsDoubleFinal2_Neighbors_AngleBetweenNeighbors_Adjacent_gradient
71	CellsDoubleFinal2_Neighbors_FirstClosestDistance_Adjacent_gradient
72	CellsDoubleFinal2_Neighbors_FirstClosestObjectNumber_Adjacent_gradient
73	CellsDoubleFinal2_Neighbors_NumberOfNeighbors_Adjacent_gradient
74	CellsDoubleFinal2_Neighbors_PercentTouching_Adjacent_gradient
75	CellsDoubleFinal2_Neighbors_SecondClosestDistance_Adjacent_gradient
76	CellsDoubleFinal2_Neighbors_SecondClosestObjectNumber_Adjacent_gradient
77	CellsDoubleFinal2_RadialDistribution_FracAtD_OrigGray_10of10_gradient
78	CellsDoubleFinal2_RadialDistribution_FracAtD_OrigGray_1of10_gradient
79	CellsDoubleFinal2_RadialDistribution_FracAtD_OrigGray_2of10_gradient
80	CellsDoubleFinal2_RadialDistribution_FracAtD_OrigGray_3of10_gradient
81	CellsDoubleFinal2_RadialDistribution_FracAtD_OrigGray_4of10_gradient
82	CellsDoubleFinal2_RadialDistribution_FracAtD_OrigGray_5of10_gradient
83	CellsDoubleFinal2_RadialDistribution_FracAtD_OrigGray_6of10_gradient
84	CellsDoubleFinal2_RadialDistribution_FracAtD_OrigGray_7of10_gradient
85	CellsDoubleFinal2_RadialDistribution_FracAtD_OrigGray_8of10_gradient
86	CellsDoubleFinal2_RadialDistribution_FracAtD_OrigGray_9of10_gradient
87	CellsDoubleFinal2_RadialDistribution_MeanFrac_OrigGray_10of10_gradient
88	CellsDoubleFinal2_RadialDistribution_MeanFrac_OrigGray_1of10_gradient
89	CellsDoubleFinal2_RadialDistribution_MeanFrac_OrigGray_2of10_gradient
90	CellsDoubleFinal2_RadialDistribution_MeanFrac_OrigGray_3of10_gradient
91	CellsDoubleFinal2_RadialDistribution_MeanFrac_OrigGray_4of10_gradient
92	CellsDoubleFinal2_RadialDistribution_MeanFrac_OrigGray_5of10_gradient
93	CellsDoubleFinal2_RadialDistribution_MeanFrac_OrigGray_6of10_gradient
94	CellsDoubleFinal2_RadialDistribution_MeanFrac_OrigGray_7of10_gradient
95	CellsDoubleFinal2_RadialDistribution_MeanFrac_OrigGray_8of10_gradient
96	CellsDoubleFinal2_RadialDistribution_MeanFrac_OrigGray_9of10_gradient
97	CellsDoubleFinal2_RadialDistribution_RadialCV_OrigGray_10of10_gradient
98	CellsDoubleFinal2_RadialDistribution_RadialCV_OrigGray_1of10_gradient
99	CellsDoubleFinal2_RadialDistribution_RadialCV_OrigGray_2of10_gradient
100	CellsDoubleFinal2_RadialDistribution_RadialCV_OrigGray_3of10_gradient
101	CellsDoubleFinal2_RadialDistribution_RadialCV_OrigGray_4of10_gradient
102	CellsDoubleFinal2_RadialDistribution_RadialCV_OrigGray_5of10_gradient
103	CellsDoubleFinal2_RadialDistribution_RadialCV_OrigGray_6of10_gradient
104	CellsDoubleFinal2_RadialDistribution_RadialCV_OrigGray_7of10_gradient
105	CellsDoubleFinal2_RadialDistribution_RadialCV_OrigGray_8of10_gradient
106	CellsDoubleFinal2_RadialDistribution_RadialCV_OrigGray_9of10_gradient
